# Supplementary material for: Draft genome sequencing data of a pathogenic Pantoea stewartii subspecies stewartii strain SQT1 causing bronzing disease of jackfruit in Malaysia
Source: Data Brief. 2020 Apr 30;30:105634. doi: 10.1016/j.dib.2020.105634 (PMC7205738; doi:10.1016/j.dib.2020.105634)
Supplement: Supplementary file 1 [file mmc1.zip]

Archive with 2 entries (1 files):
- mmc1/
- mmc1/Supplementary File (66271.11).fna
