# Supplementary material for: Draft genome sequencing data of a pathogenic Pantoea stewartii subspecies stewartii strain SQT1 causing bronzing disease of jackfruit in Malaysia
Source: Data Brief. 2020 Apr 30;30:105634. doi: 10.1016/j.dib.2020.105634 (PMC7205738; doi:10.1016/j.dib.2020.105634)
Supplement: Supplementary file 1 [file mmc1.zip › mmc1/Supplementary File (66271.11).fna]

>fig|66271.11.peg.1
atgaaggcatcttctgaagaactcaaagtatttgtcagcgtggttgaaaacgggagcttc
agccgcgcggcggacaccttgcagatggccaattccgccgtcagccgcaccatcaaaaaa
ctggaaaataaactcggactggctttactgacgcgcaccacacgcaatcttgcgttaacg
caggaaggagaacgttatttccagcaggttcagcattttcttcaggtgatgacggccgca
gaagacgcgttgatagagagccgtcatgcgcccaagggattgttacgtattgatgccgcc
actccggtcatactgcatctcctgatgcccatgataaaagcttttcgggagcgctatccc
gagattgccctttcactgatttcatctgaaaactttattaatctcatcgagcgtaaagtc
gatgtggcgattcgggcaggcagccttaccgattcaggcctgcgggcacgactgctgttc
accagctatcgccgctttattgcctctcccgggtatctggagaaatatggtattcctgcg
cgcgcagccgatctggataatcatcagtgtctcggttttattgatgcgccacgtcttaac
cgctggccaatcgcctgtgacgatggggaactttacaccatccgttcggaactggattct
aacagcggagaaaccatcaagcagctttgtctggacggtaatgggattgcctgcctttct
gattatatggtgcataaagagatcgctgacggaagtctggtggagatcctggccgatcaa
cgtttaccggtagagatgccgttcaatgctgtctattacagcgatcttggcgtaagccag
cgcgtgcgtgcctttattgattttttaagcgaatgggtagtagagcaaccctggcatata
caggctcagttacagccgtacacccacacctga
>fig|66271.11.peg.2
gtgcgcaaaaaaacctatgcgatgagatatgtagccggacagccagcggaaaggatcttt
cctccgggtgccatgtttcatctcggccaggcactgccaccgggtgagccactgcccgcc
gatcccactttgaaagtattagtatggaatatctttaagcagcagcgcgctgactggatg
tccgtgctggaagggtttggtaaggatgcccatctggttctgcttcaggaagcgcagacg
acgcccgagctaatccgctttgcgaccagtaactatctggcggccgatcaggttccggct
ttagtgctgcctcagcacccctctggcgtcatgacgttagcttctgctcaccctgtttat
tgttgccccctgcgcgagcgagaacccctgttaaggctctcaaaatccgccttagtcaca
gcgtatccgcttcccacgggcgagatgctgatggtggtgaacatccacgcggtaaatttt
agcctgggcgtggatgtttacagcaagcagctcggccccattggcgaacagattatccat
catcgcgggcctgtcattatggcgggcgacttcaacgcctggagccgccagcgcattaac
gccctctatcgctttgcgcatcagatgaaactggaagaggtgatgtttaccgccgatcac
cgacgtaaagcctttggcagacctttagatttcgttttttatcgcgatatacacgtcagt
gaagcctcggttctggtgacgcaggcatccgaccataatccacttttggttgagttcagt
accagacgataa
>fig|66271.11.peg.3
atggggattccggaaaacgcccggatccgcgaacagaaattaaagtttttaaaaaataag
agctatctccacgatgtaacattacgggcagagccgtacatgtactggatagtcgagcag
attaagaaacgtaatatgccgatggaactggtactgctacccatagtggagagcgctttt
gaccctcacgcaacgtcatctgcaaatgccgctggcatctggcagatcgttgggagtacg
ggtcgaaactatggtttaaaacagaaccgttactacgatggtcgtcgcgatgttgtcgcc
tcaacgaaagtagcactggatatgatgcagcgtcttaatacgatgtttggtggtgactgg
cttttgacagtggcggcttacaacagcggagaaggacgggtactcaaagcgattaaacag
aacaaggcgcgcggtaagcctaccgacttctggcatctttcgcttccacgtgaaaccacg
gtttatgtaccaaaaatgttggccttgagcgagttgcttaagcacaacaagcgttatggt
atcaaactgccgacgcctgacgaaaaccgtgctctggcacgcgttgaagtgggtcagcag
ataaaactgacgcaggccgcagaaatggcggggatgtcgctcaccaagttgaagagcttc
aataccggttataaaggcggcgcaacagcacccaatgggccacattacattctggtgccg
aagtctaacgtcgcaaagctgcgtgattcactggcttccggtgatatctctgccgtgcag
cccacacaactggcgaaagccagcaatgaggggggctacaaagtgcgaagcggcgatacc
ttatccggtattgcgaataagttaggcgtcagcgtggccgcactgaagcagcaaaataac
ctgcgcagtgccagtattcgtcccggtcagctactgactgtgggttcgaatggcacgagc
ctggcggataatagcaacagcatcacctatcgcgttcgtaaaggtgattctcttgacagt
atcgcccgtcgtcacggcgttaacatcaaagacgtgatgcgctggaacagtgttgtgagt
aacgcaaaagatattcagcctggtgacgagctcacgttgttcgttaagaataacgcaaca
ccagatacctga
>fig|66271.11.peg.4
atgacgccaatatccccgaacagcatgcccagagtctgtcttcagctggtcaaagtgaaa
atggaaaatacggtgatcgacttttatcgccgcgatggcaggaagatggaactggcctcg
cagaagataatgatctctggcgtttcattagtgacgagttga
>fig|66271.11.peg.5
ttggcgggcttcatgctttaccattttccttttaacgaccagcgagaggtatttatgaat
cttaccagcattcctgcactgcaagataactacatctggacgttaacagatgacgaagga
aaatgcctgattgttgacccgggtgaagcccagccggttctggagaaaattcaggccaat
ggctggcagcctgtcgccattttgctgacgcatcatcacaacgatcatgtcggtggcgtg
aaaacgctctgtgaacattttcccgagattgccgtttacggtccgcaggaaacggcagat
aaaggggcaaaaacatgcgtgcgtgaaggagataacgttgacgttttgggcctgtcattc
gcggtcatcgctacgccggggcacactttaggacatatctcatattacagtgcaccttat
cttttttgtggagatacgatgttctcaggtggttgcggacggcttttcgaaggcacccct
gagcaaatgtaccaatcctttcaaaagcttaattcgctcccggaagacacattagtgtgc
tgtgcgcatgaatatactttatccaatttgaagtttgctgcggcaattttaccccacgat
ccgcaaataacggctgaataccataaaattaaggacttacgggccgaaaaccgcattact
ttacctacaaaactggcccatgagcgagtgataaatttatttctccgaacgcaagatgct
gatttacaacgcgctttaaacgttgatgctggggttgggcccgtatggcaaacatttgct
gttctacgcgagaagaaagacgctttttga
>fig|66271.11.peg.6
atgccatggggcatttactttcgcgatgccctgacgcagcaacttcagccttacctcgga
aagctttatggctttcatatgcttaagcttggcaacctcagcgcagaaatcaatacggaa
cagtgcgcgatttcccatcaggtcagcgtaggtgtcgaaggtgaaggcttacaggtcctg
gcgcatcccacccagctcccgttcgaagccaagtctgtcgatgcctgtttactggcccat
acgttatcctggagtcaggatccccaccgggtattgcgggaagtggaccgggtattgatc
gatgatggctggatgataatcagcggcttcaatccgttcagtctgctgggtatcagtaaa
atagtacccggaatacagcgtaaagcgccctggagcgggcgcatgttcagccagatgcga
ttactggactggctgggattgctgaattatgaagtggtctttcgtacgcgttttcaggtg
ttgccctggcaccggcagggcggcagaatgatcagcgctcatttacctgctttagggtgc
ctgaatatcgtcgttgcgcgtaagcgcagtttccctctcacgccgaccaaggcaagaatg
agtctgagcaaaaggcccctgccgcagcctgtgaatgcgacacggcagttcagacacgtc
aacgatcaggattctggttga
>fig|66271.11.peg.7
atgcgcaaacaggtagaaatttataccgatggttcctgcctcggcaacccgggcccgggg
ggttatggcgcaattttgcgttatgggcaacatgaaaaaacatttagcgccggttaccgc
ctgacgaccaataatcgcatggaactgatggcggctatcgtctcgctggaagccctgaaa
caaccctgtgacgtggtattgagtaccgacagtcagtatgtgcgccagggcattacgcaa
tggattcataactggaaaaaacgcggctggaaaacagccgataagaagccggttaaaaac
gtcgatctgtggcaacggcttgatactgcgctcagcacccatcagattcaatgggaatgg
gttaaaggccatgcgggccacccggagaatgaacgctgcgatgaactggcacgccatgcc
gcaaaccatccggcttttgatgatatcggctatcaaccagaatcctga
>fig|66271.11.peg.8
atgagcactgcaaataaccgccaaatcgttctcgatactgaaaccaccggcatgaatatg
atcggggtgcattatgaaggtcaccgcatcattgagatcggtgccgttgaagtggtgaac
cgtcgcctgacagggaacaacttccacatgtatctcaagcccgatcggctggtcgacccg
gaagcgtttggcgttcacggtattgccgatgagtttctgctggataaaccgaccttcagt
gagattgccgatgagtttcttgactacatccgtggtgcagaacttgttattcataatgcc
tcgtttgatatcggctttatggattatgagttcagcaagcttgagcgcggcatcgaaaaa
acggaaaccttctgcaagattactgacagcctggcgatggcgcgccgtatgttccccggt
aagcgcaacagcctcgacgcgctgtgttcacgttatgagatagacaacagtaagcgtacg
ttgcacggcgcactgctcgatgccgagatcctggccgaagtctttttaaccatgacgggc
ggacaaacgtccttgtctttctcgtcggaggaggatcgctcgcgtcagcagcagagcgaa
ggcattcagcgcatcgttcggcccacatcaggattgcgcgtggtcaccgccagtgatgag
gaaatcagtcatcacgaatcacggctggatctgatcatgaagaaggggggcagttgcctc
tggcgcgcctga
>fig|66271.11.peg.9
atgccaaatcattcaacggtgggtaacacatcggcctctgaagccggaaaagcatacagt
ccgaagctatgtaatgctgacctggcgcctacccgtcatcaaaactggtcgtggtacaac
atcttttccttctggatgtcggatgtgcacagcatgggcggctacgtggtcgcggcaagc
ttcttcacattagggctggccagctggcaggtgctgctgtgtttgctggcggggatctgt
attgttcagctctgcgccaacctggtcgctaaacccagccagatggccggcgtgccttat
gcggtcatttgccgccaggcattcggtgtctttggcgccaatattccggcggtgatccgc
ggcctgattgcgtttgcctggtacggtattcagacctggctggcagcgaatgcgctgatg
ctggtgctgctgaagttttatccgtcgctggaaagcctgacgcacagccactggcttggc
ttatcgcaactgggctggtactgctttggcgtgatgtgggttctgcaggcgatggtgttc
tggcacggcatgagtgcgattaagcgctttattgatatcgctggtcccgccgtttacgtc
gtcatgctggcactggcgggctggattgtatacaaaaccggattcgacggtatttcgttt
acgctggccagcaaatcgctgtccgtcggtgaacaaacctggcagatgattacggcaacg
gcactggtcgtgtcttacttctcaggcccgctgctgaactttggtgacttttctcgctac
ggcaaaagcatgagtgaggttcgccggggtaaccgctggggactgccgttcaatttcctg
ctgttctccatcgtgaccgttgtgattgtatcgggtacgcagtccttgtttggtaaaatg
atcaccgatcctatcgaaaccgtgagcatggttggcagcgatttagccgtggcgattggc
ttactgaccatgatcaccgcgacgattggcatcaacatcgtggcgaacttcgtgtctcct
gctttcgatttttctaactgctcgcctcagaaaatcagttttcgtaccggggggatgatt
gcagcggtgggttcggtcctgctcacgccgtggaatctgttccagtcgcctgaactgatt
cactatacgctggacgtactgggttcgtttatcgggcctttgtttggcattctgttagcc
gatttttacctgatcaaaggcggccgtatttctgtggacgatctgttcgatgccacaccg
caggggcgctactggtatcgcggtggatttaacccaaaagccattgtcgccctgctgccc
tcggtcgctatttgtctggtgattagctttatcccttctctgcatcaggtcgccaacttt
agctggtttatcggcgtggcgctggcggcaagctgctactggctggtggcgcgggaaaaa
caggttgcaggaaaacatacgacaatcccgtcgggtgccgtcgcgatgcagaaagactga
>fig|66271.11.peg.10
atgaagagtgaaacaggccagagaacggcggccgatctgcatgataaagatgaacctatc
tatcaggcgttaatgaacgccattgtcgaacatcaactgccgcccggcagcaaattgccg
gaagaagcgctttcagaggtctttggcgtgagccgcacgggcatccgtaaggtcttgcag
cgccttgctgcggtgcaaatgatcacgctcacgcccaaacgtggtgcacatgtcgccaca
ccgggcgtggaggaagcgcgggatattttccgcacccgaagcctgcttgagtgcggcaat
ctttctgcggtgctggaacatctgcaggcaccgcacctggccgggctcacggccctggtt
gagcaggaaaaagaggcgattgcccggcatgacgggccggcggcgattcgtctgtccgcg
gcctttcatattcagttgcaggcgatttcgggcaatcaggtattaacagatttggtgacg
caactggcccagcgatcgtcgctggtgattgccacctggggcgcgccctggcagcgcggt
tgtcgctgtgacgatcacggccagttactccagcgactccgggaaaaagacctggtgtca
ctgaccgcctcgctgcagcaccattttgaacacatcgttgccagcctccattttgagcgc
ggaggcgaaacactaccggatttttcccgactgtttgccgggcataaaggagccgtatca
tga
>fig|66271.11.peg.11
atgagcctgattcaggttatcaatcccaataccagccaggcgatgaccgaaaccatcggt
caggcggcccgcgcggtggccgcacctggaacggacattattgccgtttgcccttcgcag
ggcgtgccgtcgattgaagggcattttgatgaggcgatagcggcgatcggcgtgctggaa
caggtgaagctcggcaaagcgcagggcgtcagtggccatgtgattgcctgttttggcgat
cctggcttgctggcggcacgcgaactggccagcgggccggtcatcggtatcgcggaggcg
gccatgcataccgccacattggtggcaacgcgtttttcaattgtcacgacgttgccccgc
acgctggtcatcgcacgccatttacttcagcagtacggttttacgcaccattgtgccgct
ttacatgctattgatttacccgtgctggcgctggaagacggcagcggcgtggcgcaggag
aaagtgcgccagcgctgtatccaggcaaagcgggaagatggctgtggcgccattgtttta
ggctgtgggggcatggcaacgctggccgcgtcgctgacaaaagagctggagatgccggtg
attgatggcgtcagcgccgccgtcaagatggtggaatcgctggtggcgctgggttttggc
accagtaaacaaggcgatttagcttatccgctacataaaccgctctcaggtgtctttcag
cacctaaactaa
>fig|66271.11.peg.12
atgactgaaagccaggataaaaaaacctacagcttcaataagaattacccgcgtgacctg
atcggttacggtggaaagcctccacatgcgcgctggccaaagaaagcgcgcgtcgcggtg
cagtttgtactcaactatgaggaaggggcagaaaacaacgttttgcacggcgacacgggt
tcagaacagttcctgtctgacatcattggggcggccagttatccggatcggcatatgtcg
atggaatccctgtacgagtatggatcccgcgccggtttctggcgcattcacaatgagttt
cagaagcgcggactgccccttaccgtgtttggcgtcgcgatggcgttggcgcgccacccg
gacatcgtggacgccatcaaacaggcgcagtatgacgtggtcagccacggctggcgctgg
attcactatcagggcattgatgctaaaaccgaacgtcagcacatgcagcaggcggtggat
gtgttaacggacctgtttggcaaagcgcccacaggctggtacaccggacgcgacagcccc
aatacgcggcggctggtggtggaacagggcggcttcagttatgacagcgactattatggt
gatgatttgccattctggactcaggtcacctgtcaggacggtacggtaaaaccccatctg
atcattccttacacgctggaatgcaacgatatgcgctttgcctcgccccagggtttcaat
accgccgagcagttcttcacctatctgcgcgatacgttcgacgtgctgtatgaagaaggc
gaaaccgcgcccaaaatgatgtcggtggggatgcactgccgcctgttaggtcgcccggga
aaattccgcgccttgcaaaatttcctcgaccacattcagcagcataaagatgtgtggatt
tgcacccggcagcagattgccgatcactggataaaaacctaccccgcgccagaggcgtaa
>fig|66271.11.peg.13
gtgactgagcggggccgtgcggacgacaatgccggaaaccggggcagcgcgtggcgacat
ccttttgccgtcacgcgcttgccgccgggagattacgcctctggcgcggggtag
>fig|66271.11.peg.14
atggcgctttcttttgaagagcagacccgtatcgatctggcggcggcctttcgcattatt
gcccacctgggcatgcatgaggcggtagcgaaccatttcagtgccgccgtttcaccggat
ggtaagcagtttctgatgaacccaaagtggaaacacttttcacggcttcgcgccagcgac
ctgctgctgctcaatgcagacgataccgcctgtggagagcgggacgatgtagacgccacc
gcctggtcgatccatgggcaaattcatcagcggctgccagaaacccgggtcgtgatgcat
ctgcatccggtttacaccaccagcgtcgcctgtctggcgcagccacacattccgcctgtc
gatcaaaacagtgcgcgctacttcaaccgtatcgcggtggataccctgtacgggggcatg
gcagacactcaggaggaaggcgcccgactggccagcctgctgacagataagcgtcgtctg
ttgatgggtaatcacggcgttatggttaccgcccagacggtgggcgaggcctatgatgat
atctggacactggagcgggcctgccagattctggtcaccgcctggtctaccgggcaaccg
ttgaaggtgctgagcgacgaggtcgcggaaaaaacggcccgtgactgggaaggcatcccc
gacttctctctgcggcatttcgaagagatgaagcagttgatgattgaggccgatcccacg
ttatgtgactga
>fig|66271.11.peg.15
atgaaaacctacgtgttaagtctgcttgccgcaggcgctgtactggcgtcctttaacgcc
tcagcctttttacaacccggcaaaattatcgccggatcggatatgaccttctttccgtat
gagtacatgaaggataataaacccgccggctttgacattgaatttcttgatggtctggcc
aaagtgatgggccgtcaggccgttaacattgatacccgtttccctaacctgattaccggc
ttgcagagtaaccggtttgatatgactaattcgtcgatgtacatcaccgccgatcgcatg
aaagtgatcgacatgattccctatctgaaaagcggcgaagctatcctgtcgttgaaggga
agcgattaccaacccaaaacgcctgaagatttctgcggccataaaatcggttcgatgggc
gccacgtcgtggttgcagcagttacacaaactgtctgaagattactgtgtgaaaaacggt
aaaccccccatcgcgattagcgaatattcgaccgatccgcagacaacgcaggcgatgctc
tcccatgcggtcgaagcacagattaccgatgccgccgtggcgcgtggcgtggtgcaaaag
ctgggcgaccgtattcagatttcctccacgacacttatctatccggtgttaaacggtttt
ggcgtgaagaaggacaatacagaggtgaaaaaagccctggtcgctgcgctggctacgttc
agtaaaacgcctgaatatgccgcgctgctcaaaaaataccattttgaagcgccaacagca
gacgatctcaacaccctgatgccaaaaccttaa
>fig|66271.11.peg.16
atgattgaacagtggcaggtagatcagtatcaccagcagggatttctggtagttgaaaat
gtcctgacaagcgatgaaatcgcagcgctacaacacgactttgaccagtgggttgaggaa
agccgcagccagaatgcgccctggggtgatacgcaggatgggcgtccgcgtttcgatatt
gagagcgatcaccatgccgatcatccttctttgcgccgcgtcagctcaccgaacgatatc
tctgccgcctatcgccatgcggcactacagtcacgtatggcgcagattgccggacagtta
atcgggggcagcggtgcacgctatcatcacagtaagatcaactcgaaactgccccatacc
gcaacgaaagtggagtggcaccaggatttcctgttcaccccgcacagcaacgacgatatc
gtgaccgcgctgctgatggtcagtgaggtcacgcaggaaaatggtccgctgaacgtggtg
ccgggcagccatcaggggccgctttattcacactggcagggtggccgctttaccggtgcc
gttgatcccgcagtggtgaaagaacagtgccaacaacctaccgcctgttttggtccctcg
ggttctgtgtgctttatgcatacccgactgctgcacgcctccagtcccaatgaaaccgaa
tggccgcgcacactgtttatcgccgtttacgccgctgaagatgcactgccgttcggtgaa
aacccgttacccagcccggatgcgggcacgctggtttacggtcaggagagcggcatgatc
cgcagcaccgcaaacgccttccgcctgccgcagaaaccgcgcggtgcttcgttttttgtt
caacaggccggtaaagatcttgccaacgtctga
>fig|66271.11.peg.17
atgacatttaactggaactatatgttcagtctgtttagcgacgctaatttttggctggcg
acatggactgtcatcaaactgagcctgctgacctggggaacgagcattattgcgggattt
atcctggcgctggccaagcagtcgcgccatcccttattgacgctgccggcccggttttat
atctggctctttcgcagcctgcctttgctggtgctgctgatctttgtttataacctgcct
caggcattgcccgccacgtcgacggtactgagcgatccattctgggcaggatttattgcg
ctgaccatgtgtgaaagcgcctatatcgcagagattcaccgtggcgggctgctggcgatt
cccaaaggccagagcgaggctgcccgggcactgggactacgctatgcaggcattcagtgg
cgcatcattatcccgcaggcactgcgtgtggccttaccggcactggcgaatgaatacatc
gcgatcgtgaagctgacgtcactggtctctgttatctcgcttaccgaaattttgatggtc
ggccagcgactctactcgcaaaactttctggtcatggaaaccatggcggcagtggccttc
tattacgtgctgatcgttaccgtctttgacttcctgctgaaacagctggagcgctatctg
gacgtgacacaacgccaaccgtccggcaaacctgatgcacatcttttcgaactcgcacaa
ctcgcagcggtgaatcctgtccgtcaggcgtttcacgccagcggaccagcgttgcaggcc
ctgcgtctgcacaaggcttacaacaatgttgaagtgctgggcgccgttaacctgcagatc
catcctggcgaagtggtttccgtaatcgggccttcaggttcaggaaaaaccacgctgatt
cgcctgcttaatggtctggagcagatcgataacggtgaaattcgtattaacggaaaaccc
tttattcatctcagtcagcagggagagcaacgcaagccacgcttcgttgagcatgcagag
catcgtcttaatatcgggatggtctttcagagctttaatttgttcagtcatctcagcgtt
atggacaacctgttgctggcgcctcgctatcacaagctcgcgcctgccgcggtattaaaa
cagcaggctgctgcgctgctttttaaagtcggcatgctcgaccatgcgtggaagtaccct
catcagctctccggcggtcagcagcaacgcgtggctatcgcacgtgccttgatgatgcgt
ccgcaaatcatgctgttcgatgaacccacctctgcactggatcccgaaaaagtgaatgaa
gtgcttcaggtcattgaagccctggcaagcgagggcatcaccatggtgatcgtgactcat
gagatgaacttcgccttcaaggtgtctgaccggattgtctttatggaaaaaggacgcgtg
gtctgtgacgacgcgccgcaggctctacgcgatggccagcatccgcgcgtggaagctttt
ctgaaggatgtctcgctggcgtaa
>fig|66271.11.peg.18
gtgccacttacctgcccgttccacctgaacgccgtttatgtattaacgccattccacctg
tttttttacgtctggcagaaacgtaatcatcaaaaagaaattgcaccaataactctcacc
ctgcgtcgcaatgatcagcgtgctgccctaaataagcgcaaacagggaaagaatacgtta
attattgcccggccctgttaa
>fig|66271.11.peg.19
atgagtcgctttacacttaaacagctcagatatttcgtcgccgtggtggagacggaaagc
attgcggaagcctcgcgtcagttgcatatcgcccagccctccatttccgtttccatcaaa
aacctggaggacgccttcgatcagcaactgctcatccgccatcacgcacagggtgtttcg
ctgacgcctggcggccgccgtttttacgaaaaggcgcaggagctgctacgtctgacacac
gagtttgagcaaaactcacgtgcagataacaccctgatttcaggcacgattgcggtggga
tgttttgaatctgcggcgccgctgtatatgcccaaactgatagccgggtttaaaaaacac
tatccggatattactattgaactgtacgacggcgagcagcatgaactgatgcatggactc
catcgcggacgttttgatctggcttttctctacgatctcgagctggataacaccattcaa
aaaaccacgttaaacgccccgcataaaccttacgcgctcctgccggtaaaccatccactg
gcacaaaaatccctggtcacgctgcgtgagctgagtcaggaacctatgattttgctggat
gcggtacccagcaggaattacttcatcaatatattcaaaagcaaagggtaccacccgcag
gtagcctacagttcgccctccattgaaatggtgcgttgcatggtaggacaggggctgggg
ttttcagttctggtcacccgcccctgcactgatgtgacttatgacggtgaaaagctggcg
cagattgatattgaagatgatatggaagcctcgacgttaatcatggcctggttaagtcat
aatgaaccgacgcgaccgacaaaactttttatggactattgccagaatagtgcgttgggg
cccaccgtgtaa
>fig|66271.11.peg.20
atgacaatatcagagcaagaaacagataccctggtgattggggcagggcaggccggcatc
gccatgagcgagcatctggggcggctcggcattccgcattgcgtgctggaaaaaaatcgt
attgccgaagcgtggcggacccggcgctgggactcgctggtcgccaacggcccggcctgg
cacgatcggtttcccggcatgacttttccggggcaggatcctgacagctttgtgcctaaa
gaacagattgctgactattttgaagcgtatgtgcagcacatcgaggcgcctgtcaaaacg
ggcgtcgaagtcatcagcgtggtaccgcgtgtcgggcgcagcgggttcgacgtctcaacc
tccgctggtccgatcgttgcccggcgcgtagtcgtcgccacagggccttttcagaagcct
gtgattcccgccattgcgcccacggctacacggttcacccagttacattcggcggactac
cgtaacccgcaacaactgcctgaaggtggtgtgctggttatcggcgcgggctcgtcaggg
gtgcagattgccgatgagcttcagcgtgcaggaaaagacgtgtggctctccgttggtccc
cacgatcgtccgcctcgccgctatcgcaaccgggacttttgctggtggttaggggtcctt
ggcctgtgggatgcggcagccagccaaccggggaaagaacacgtcaccatcgcggtcagc
ggcgcgcgcggcgggcataccgtcgactttcgcaaactggcggagcagggcatcaacctg
gtcggattgacggagcgcttttccggcgaggtcgtgacctttaagcccgatctggcgcaa
aacattgccgcaggcgatgaaaactatttatccctgctggatgcggccgatgcctgggtt
gaacgccatggcctgaatttacccgaggatccggccgcacgcgcctttctgcccgatccg
gaaagcgtctcgcatcccgtgcagtcgctcaatctggtccgcgcagggatcacgacgctc
atctgggcaacaggctatgccacggattatacctggctgaaggttaacgcctttgacgag
aaaaacagacctctccatcaacgcggcgtctccccggagtccggactctatttcctcggg
ctgccctggcagtcgcgccgcggctcctcgtttatctggggcgtgtggcatgacgcaaag
tatgttgccgaccatattgctatccagcgccagtatcaggattaccgtgccgcgtcagaa
aactga
>fig|66271.11.peg.21
atgccaacccatactcgtattcggatgtttaacaccaaagaaacgtaccctaatcaaacg
ctggacaacgatctctgccaggccgtacgtgcaggtaacacagtgtacctgcgcggccag
gtcggcactgacttcgacggtaatctgattggcctgggcgatccggccgcgcaggcggcg
caggcgatgaaaaatgtgaagcaactgctggaagaggcggggagcgatctgtcgcatatt
gtcaaaaccaccacgtatatagtcgacccgcgttatcgcgaaccggtctaccgggaagtc
ggaaagtggctaaaaggtgttttccccgtctcaacagggctggtgatttcggctctggca
cagccgcaatggctgatggaaattgatgtcattgcggtgattccggatgactggaaacgt
ggagcagaccaatga
>fig|66271.11.peg.22
atgaccttatcagtgacggcacggtgtgaagaaaccggtcagctcggcatcgctatcagt
tcatccagcattgcggtaggcgcgcgctgtccctggctccaggccggcgtgggtgccgta
tccagccagaatattacgttgccctctctggggcagcagattctgttgcatctggatcag
ggcagcgatctgaacgtggcgctaaagcgggcgctggctggcgacagattcagtgattac
cgccaggtcgccgcgattgatattcagggtaacacggcgtttttcagtggcagcaagacg
ctgggtatctggagcatggccgaaggaaaaaactgtatcgccgcaggcaatatgctggcg
aacaagggcgtaacggcatccatgtgcgcggcctttgaagcggcctccggtgaactcgcc
agtcggctacttgccgcccttcaggccggcgtggcggcaggcggagaagccgggccgtta
cattctgctgcgctcaaactcgtggatgattatccctggccgctggtggatctgcgcatc
gactggaccgggcacgaccctgtcgggcagttgacacaactgtggcttgcctatgaacct
cagatggaagcctatgtcacgcgcgcgctggatccgcgtgaggcaccggcctatggtgtg
cccggcgatgaatga
>fig|66271.11.peg.23
atgaatgagacgttacgggcgcttctggcctccctgctggcctttgacacaaccagtcgg
gtgtcaaacctggccctgatccagtttattgacgactacctgactgacagaggcataacg
acgcagtggctgtatgacgacagcggtaaaaaagccaatctgtatgcgcgtctggggccg
gagggcgaaggcggcgttatgctgtcagggcatacggacgtggtgccggttgaggggcaa
aactggtccgtgccgcctttcgccctgacggaacgtgacggacgatactacggccgggga
agcgccgatatgaaaggctttattgcctgcgtgctggccatgctggatgcgtttcttcag
cagcccctgcgcatgcctttgcatctggcgttttcctgtgacgaagaggtggggtgcctg
ggcgtgcgctcgctggtggcgatgctcaatgcctcaccggcaaaaccggcgatgtgtatt
gtgggtgagccgaccgccatgcagccggtttacggacataagggaaaacgggcggtgcgc
tgtcgggtgcagggccacgcctgccactctgcctatacgcatcagggcgtgaatgcggtt
cactacgccgcccggttaattgcgcatcttttgcagcaggaagaagcgttaaagcagcaa
cgtgacgaacggtttgaaccgccttacagcacgctgcagattggcacgattcagggcggg
acagcactgaatattgttcctgagacctgccagtttgatatggagtggcgaacgctgcct
ggtacggatgctcaggcgctgtatgacagcgtacgccacttcgccgaagcagaactggtg
cctgaaatgcagcgcactgaaccgtcgtgcaacattacctttcaaccactgagcgactac
cccggcttattgaccgatccgcagaccgactttgcccgctggctggcgcagtggagcgga
cataacgacttcgctacggtcgcctttggcaccgaagggggattatttgacgagattggg
gtagccacgttggtctgcgggccgggaagcatggaacagggacacaaagcagatgagttt
gtcagtcttgaacagcttgaacgctgtatggcaatgctacaaaacctgcgtcagtggatg
gcggtaacgtccaccaataaagccacgcagggtggagcgcgccgcgcggccagatga
>fig|66271.11.peg.24
atgcccaaagccctggtacgtactgacttacatcctctgaccgaccacgcctggcgtcaa
gactgtcgcaggcaacttaatcaacacggcgcgctggtgttgcgtcattttttgcagcct
gccgccctgcaggccattgtcgcagaaggcaatgcgcagcgcgatcgggcttattacact
gtcagtcagcacaacgtttacctgatgaaaacggatgtcggcttcagcgacagccatcca
cgcaaccgcgaagtaaacagcaccaaagggtgcattacggacgatatgattgcagcggat
tccccgctgcgtcagctgtatgacgatgcgctgtttcagtctttcttatgcgaagtgctg
gacgaagaggcgctgtatccctacgccgacccgttgtcttcgattaacctgcactatgcg
ccacagggtaaagagctgggatggcattttgataactcctcgtttgccatcacgttgctg
gtgcagaaaccgctgggcggtggacgatttcagtatgtgaaagacctgcgggatgctgat
gcaggcgaaatgaattacgcgggcgtggccgccgtgctcgatgaacagcacgccgtcgat
gaactggctatggatgccggtgacctggtactgtttcgtgggcgaaattcactgcatcgc
gtgacgcccacagaaggcgacgtcacgcgcatgctggcggtgctggcctacaataccgcg
cccggcatcgccctgtcggaaacggcccgcctgacgttttacggccggttgtaa
>fig|66271.11.peg.25
atgcccaacccgtcatcgcgcttgcctaaaatcaacgtgattcagtcatttaaagtggct
gcggaaaccggcagcctgaccagggccgcggcacagctggccttaacccctgcggcggtg
agccagcaaattcgccagcttgaagatcatcttggctgcgtcctgtttttacgtacgcaa
cagggcgtgatgctgacggagacgggcaagcagtatcttcgctatgtcacggaagccttt
gcggttctccagcttggtcagcgtaacataggacgcactgagaccgccgcacagcttacg
ctttacacgctgccggcgctggcgtcgaaatggctgttgccacatctgtgccgctggcgt
gaacgctgtccggatgtcagtctttccttacatggcacgcacgcggaggtggattttgct
caaacgccggccgactttgtgatgtgtttcggcgaggaggcgtatcccagactgaataaa
gcgtatctgtttcatgatgaggtgctcccggtcgccagcccgcggctgatcgacgccttt
tcccgcgaggatctgttacggcatgcgccgctgattcatctcgactggggcaaagaaggg
cgctttttgccagactggtcgggctggtttgaggcgaaaggaatggctgtgccagcagct
cgtccagccatgacctttaacctgacctcgctggcgattgatgccgccgtggccggcgct
ggtgtgctgctgggacagcgccggatgatcgcccaggcgctggaccggggcgaactggtc
attgtagatgcgctcgcgttgccgctcagcaagccctattatctggcctggccgaatcgc
acgctgaaccagcctggcgcagaggcaatgatcgcctggttaggcgagctcgccgccctg
tag
>fig|66271.11.peg.26
atgaatactgacgcgattaatcttcccgaggtgctgaacgccgttaccgccgcgttctac
cgttatgaaaaagcgctgacgggcaacgacattgccgtcctggatgagctgttctggcac
gatccgcggaccgtgcgcttaggcgctggcgagaacctgtacggcatcgatgaaatccgc
gcgtttcgcgcggcaagaccgtcggcggggctggaccgcacgctgcgcaatacggtgatc
accacgtttggtgacgcgtatgcggtgtgcagcaccgaatttacccgggcgggcacggag
aaaattggccgtcagcaacagacctgggtgaagtttccgcagggctggcgcatcgtagca
gcgcaggtcagtctgatgagctaa
>fig|66271.11.peg.27
atgagaccagacgaggtttccattcaggcacttcagcaggcgattcagcacggtgatatc
agcgcccgtgaagtggcgaagcagacactgaccgcgattgagaaacagaatccgcagctt
aatgcctggacggatatcaccgcaacgcggatggtgcaggaagcggatgcgatagacaag
caacgcctgcgcggcgagaccttgccgccgctggcgggcattccctatgcggtaaaaaac
ctgtttgacgtgcaggggtacactaccctggcgggggccagactgtttcgtcagcgtccg
gccgcaacccgggatgcctttgccatcacccaacttcagcaggccggtgccctgctttcc
ggcatggtcaacatggatgcctatgcctacggttttaccaccgaaaatacccactacggg
gcgacgcacaacccgcatgatctggcgcgcattgctggcggctcatccggcggttcggcc
gccgccgtggcagcgggactggtgcctttctcgctggggacggacaccaacggctcaatc
cgcgtcccggcttccctgtgtgggatttttggcctgaaaccgacttttggccgcttatcc
cgcagcggcagccatccgtttgtcgccagcctggatcatatcggtccctttgcccgtcgg
gtggacgatctggccctggtttacgatctgctgcaagggcacgacagcacggatgccttc
caggccgatcgcccgctggcagccaccttaccgcagctgaaaaacggtgcacaggatttg
cgctgcgccgtactgggcggcttcttttcgacctggtgtaatgatgatgcccgcgcggcg
caattacaggtggcgcaggcgttacaggctcaggacgacgtggtaatcgcggaggctgag
ttagcgcgctcggccgcctttattatgaccgcctctgaaggcggcaatcattacctgcct
gcgctgcgtcagcagcccgacctgtttgagccccattcgcgtgaacgcctgctggctggt
gcgatgctgcccgcggcatggtatgttcaggcccagcgcttccgccgccactttcagcag
caggtcgtcccgctgtttgcgcagtacgatgtgcttatcgcccctgccacgccatgtagc
gcgccgttaattggtcaggaaacgattgccattaacgggcagaatctgccgacgaaggcc
agcatgggcatgctgacgcagccgatctccttccttggacttcccgtctgtactgtgccg
atgacgacggcgagcggtttaccgattggcgtacagttaattggcgccccctttaacgaa
caggctgtcttacgcgcagcctgtgcccttgaacaacaaggactgacattttcgcccacc
cgcagggcaggagcacaatga
>fig|66271.11.peg.28
atgaatcagagtgactgggcagcctatattgcccaaatggagcaaatcctgaacgtggaa
ctggacgaggatcgccgtgtcgccctgctacaacagatgacgcgcattgccgatatggcg
gccccgttgatggcttatccgctggacgaccggctcgaagtcgcaggagtgtacaaagca
tga
>fig|66271.11.peg.29
atgattcagagcaatttggccccgttaggcatggccgtgacgccgcatcatctggccagt
gaaagtgcgctggcggtactgcgggaaggggggaacgcgattgaggccatggtggccgcc
gcggcgacgattgcggtggtctatccgcacatgaatgggctgggcggtgacggattctgg
ctgatcatgccaggcaaaggcgatccggttggcattgatggcagtggcagagcgggttcg
ctggcgaattttgacttctataagggggaaacccatatccctcatcgtggacctaaagcg
gccctgacggtggcgggcacggtgagcggctggcaggcggcactggacctgtccgcagaa
ctggggggaaccaccctgcctttaccgcgcttactccgcgatgctgttcgctatgctgcc
gatggcattcccgtcaccgcctcacaagccgcggcgacgcggacgaagcgcgacgagcta
cagcatctgcctggctttgccgccacgtttttaccggacggcgatgtgccagcggaaggc
agccgtttcacccagcctgatttagcccgtacattgagcctgctgagcgaagaaggtctg
gacagtttttatcgcggcacgctggcacagcaccttgcggaagaaatggtcaatctgggc
attcccatcaccctggcggatttacagcagcaacgggctcgccgcgtcacgccgctccat
attcgccacagcgaaggcgatatctggaatatcacgccaccgacacaaggtatggtgtcg
ctggccatactgggcatcacggatcatctggacatggcgaacgcagatgaggtgcaaacg
atccaccgtatcgtcgaagccaccaaaaaagcgtttgcccttcgggatcagcatattacc
gatccccgccatgtggttgaggatctgcaggcactgcttgacggcgaaaccctcgccacc
ctcgccagccagattcaggatgatcgcgccgcgccctggggaaccggtcgcgggcctggc
gataccgtctggatgggcgtgatggacagcagcgggctttccgtttcctttatccaaagt
atttatcatgagtttggcagcggtgtagtggtgcccggcaccggacttgtctggcaaaac
cggggcgcggcttttagcctcgatcccgaccatatgctggcgctggcgcccggtaaacaa
cccttccatacgctgaatcctgccgccgcacgcctgaaggatggtcgcaccatggtatac
ggctccatgggcggcgatggccagccgcaaactcaggcagccatttttacccgccatgtt
attcagcgcctgccgctgcagcaggccgttagcgcacctcgctggctgctggggcggacc
tggggccagctgtcggactcgctcaaactggaaagtcgcttcgcgcccgacaccctggag
gcgctacgtgcgttaggacatgacgtggagtcgctgccggcctacagtgaggccgtcggc
catgcaggtgccattgttcgtcacaataacggtatgtttgaaggcgcaagcgatccgcgc
agcaacggcagcgccgccggtttctga
>fig|66271.11.peg.30
atgaaacagcttgatgagcgactcagaacgcattatccccagctttcgccgcaggagcag
cgtatagccgactttatttttgaccactttgatgacctgattagctataacagtgccgag
ctggcacgcctgagcggtgtctcaaaagccacggtgagccgactgtttaagcgcctgggc
tatgacaaatataaagacatgcgcgatgagctccgtaccctgcgccagagcggtatgccg
ttaacggataaccgggatgcggtacagggaaataccctgctgtcgcggcattacaagcag
gaaatggccaatctgacacaatgggttaacagcattgatccccagcaattcgccgatgtc
atcgcccagctggcgcaggcaaagcgtatctatattgttggcatgcgtaatgcctatccg
gtggcgctgcatctacgtcagcagctcattcagacgcgtgctcaggtgcatattctgccc
cagccgggccagacgctggcagaggatttggtggacatcacgccggaggacatggtggtc
gtgattgcgtttcgccgccgcacccgcattattcagccgttaatgcagcagctgcaaacc
gcaaggattccggtactggcgctgtgtgagccccaggcgcagagcgtgatttcactggcg
cgctggcagttttgcgccccgctggacagcgtctccgccttcgacagctacgcctcggcc
atgagcctggtgaacctgctcgccaacgccctgctgcatgaattactggcgctggggcgg
ccgcgtattcatcagattgccgatctttatcagcaccttgatgagctggagcaccgttag
>fig|66271.11.peg.31
atgaaaaaagtattaatggccgttgtcgcggcagccgtactgatggcacaggcaggcagc
gtgctggcggatcaactgcaggacatccagaaacgcggcgtactgcgggtggcagtgccg
caggatttcccaccgtttggctccgtggggaccgatctgcaaccgcagggctatgacatc
gacatggcaaagtatctggccaaacagatgaaacttaagttgcaactggtgccggtcagc
agtgccaaccgtgtgccttatctgcagacggacaaggtggatctggtgatctccagcatg
gggaaaaatcctgagcgtgaaaaggtgattgatttcagccgggcttacgcgccgttcttt
ctgggcgtttttggacctaaaggcgatcatctgaaagattccgcggcgctgagcggcaag
tcggtgggtgtcacccgtggtgcggtggaagatatggtgctgagcgaggtggcaccgaaa
gacgcgcaggtgaaacgttatgaagataacaacaccacgttatcagcctatctctccgga
caggtgcagtatgtcgctaccggcaacctggtcgtcgcagccattacgcgtcagaacccg
gctaaagcccctgttgcgcagttcatgctgaaagactcgccgtgctatatcggactgaaa
aaagacgagccggcactgaaagagaaagtgaatgcgctgatcgaccagggcattaaagac
ggcacgctgaacaaaatgtccgaagagtggctgaaagcgccgctgccagccaacctgggc
gcataa
>fig|66271.11.peg.32
atgaccgggcaacttaatttccctgcattgttgccgtactggccggagttgctctccggc
ctgtgggtaacgatccagttaacggtgctggcgacggtcggcggcgtcagtatcggtatt
atcggcgcggcgctgcgcagcggtaaacccagttggttaagccgcctgtggggcatctat
gtcgaactgattcgtaatacgccgtttgtggtgcagctgttctttattgtgttcggttta
cccaacctggggctgaaactcaccgcaggggaagccgcactgctggcgatgctggttaac
ctgggtgcctatagcacggaaattatccgggcgggcattcaggtcacgccaaaagggcag
tgggaagccggtcgggtgctgggattaacgcgcagccagacctttctgcgcgtggtgttg
ccaccgtcgctgcaacggatttatccggcgctggtgagtcagtgcatcattgtgatgctg
ggatcgtcggtcgtctcgcaggtctcctacgaggagctgacctttgccgccaacctgatt
cagtcacgcacgtttttgagtttcgaagtctactcggtgaccacgttgatctacctggcg
ttgtcgatagtaatgcgtcagctgctgctggcgattggccgcaagtggctgggggtgcag
gcatga
>fig|66271.11.peg.33
atgatgacaacctttaccgactgggacatcgtgcgcaacctgctgctggccgcgcgctgg
acgattgccctgtcgctggtggcctttttaggcggtacgctcgtgacgttacctctgctg
tttttacgtctgttaaagcgtaaatggctgacgcgaatcattcgcgcgtacaccgagctg
ttccagggcacaccgctgctgatgcagctgtttctggctttctttggcgtcgggctgttt
ggcatcgacgttgcgccctggaccgctgcgtcgctggcgctgaccttttataccagcgcc
tatttgctggatatctggcacggcagtattcaggcgctgccaaaagggcagtgggaagcg
tcacgctgcctcggcctgaactttggtcagacgctcacgcgggtgattgcacctcaggcg
atccgtattgcgattgccccgacagtggggtttgccgtgcaggtcattaaaggcaccgcg
ctggcctccattatcggatttgtcgagctgaccaaagccggcaccattttgaataacgtg
acctaccagccgtttaaagtctttgggctggtggcactgggctacttcctgatgtgttat
ccgctgtcgcgttacagccagtatctggagaaaaaattcaatgccgctcatcaccattaa
>fig|66271.11.peg.34
atgccgctcatcaccattaatcaggtccagaagtattacggcaccaaccatgttttgaag
ggcgtggatctggatatcgatatgggagaagtgatctcgattatcggtcgcagcggttcc
ggcaaaagtacactgctgcgctgcatgaacgggctggaaggctatcaggatggcagcatt
aaactcggcggcatgaccatcaccgaccgcgactcacaggcgcgcgaaatcagccgctcc
gtagggatggtatttcagaacttcaacctgttcccacatatgacggcgctggaaaacgtc
atgctggcaccgcgtcgggttctgaaaaaaagtcaggccgagtgccgcgaactggcagcc
cgtatgctggaaaaagtggggctgggcgagcggctggattattacccgtccagcctgtca
ggcggacagcaacagcgcgtagccattgcccgcgcacttgccatggaaccgcgggtatta
ctgtgtgatgagatcacctcagccctggacccggagctggtcggcgaagtgctgaaagtg
ctggagcaacttgccgccgaaggcatgacgttaattctcgtcacccatgaaatgaacttc
gcccgcgatgtgggcgatcgtgtggtctttatgcatcaggggcgcgtctgggaacagggg
gacagcaaaacactgtttgcccatccgcagacggcggagctaaagcagtttatttcctct
gtgcgtctgtga
>fig|66271.11.peg.35
atggatatctctcaatttccgcaaattaatccgcctcagcgcctgttaatgggccccggt
ccgatcaacgccgatccgcgtgtgctgcgcgcgatgtcgagccagttgctcggacaatat
gatccggcgatgacccattacatgaatgaagtgatggcgctctatcgcggcgtgttccgc
accgaaaaccgctggacgctgctgatcgacggtacctcacgcgccggtattgaagcgatc
ctgctgtcggcgattcgccccggcgataaggtgctggtgccggtctatggccgttttggt
catctgctgtgtgaaattgcccgtcgctgccgggccgatgtgcacaccattgcggtgccg
tggggagaggtgtttacgcccgatcagatcgaagatgcgattaaaaaagtaaaaccgcgt
ttgctgttgaccgtacagggcgatacctcaaccactatgctgcagccgctggcggagctg
ggggcgatctgcaaaaaatatggtgtgctgttttacaccgatgccacggcatcgctggcg
ggcaatgcgctggaaaccgatgcatggggcctggacgcggtgtccgccggcatgcagaaa
tgcctgggtggcccgtccggaacttcgccgatcacgctgagcgatgagatggcagcggtg
atccgccagcgcaaatgcgtagagcaggggatccgcacggatgcgcaccaggatggcgat
gacgagatgatctactccaactatttcgatctcggcatgatcatggattactggggcccg
gaacgcctcaatcatcacactgaagcgaccagcgccctgttcggcgcgcgtgaatgcgcg
cgtctgattctgcaggaagggctggataacgggattgcgcgccacaagctgcacggcgaa
gcgatgttaaaaggcattcaggggatggggctggaaacctttggcgatctcagcaacaaa
atgagtaacgtgctgggcgtagtgatccctcagggcgtcaatggcgatgaggtccgtaag
ctgatgctggaagatttcggcattgaaatcggcacgtcgtttggtccgctgcacggcaaa
gtctggcgcatcggcacgatgggttacaacgcgcgcaaagactgcgtgatgcaaaccctg
gccgcgctggaaatggtgttgtcgcatgtcggttaccgcacgccacagggcgcgggctcg
caggcggcatggaaccactacgggagccatgcatga
>fig|66271.11.peg.36
atgatgatgaatgccagcgaggctcaggttgccgcccggcgcgtgatggcgcgctgtgat
gcgctggctgagatcagtgaaagcgaacaagggctgacacgggtttatctgtcgccggaa
cacctgcgtgccaacgcgcgcgtcggtgagtggatgcaggccgccggtatgacggtctgg
caggatgaagtcggcaatatctgcggccgctacgacgcggcccagcctggcgcacctgcg
ctgctgctgggctcgcatctggacacggttcgtaatgcgggccgctatgacggcatgctg
ggcgtgctgagcgcgattgaaaccgtgcagtggctccacgatcgccagcgtcgcctgccc
ctggccattgaaatcatcggctttggtgatgaagaaggcacgcgttttggcattaccctg
ctgggcagtcgcggcattaccggcacctggcctgacagctggccgacccatcctgacggc
aatggcattacggtggcacaggcgatgcaggatgtcggcctggacgccagccagatctca
cgcgccgcgcgtaacgtcagcgacatcgtggcctatcttgaactgcacatagagcagggg
ccttgcctggagcaggaagatctcgcgttgggtgtggttaccgcgatcaacggtgcccgt
cgcctcaattgctgtttcaccggtgaggccggtcatgccggaaccgtacccatggcgcat
cgtaaagacgcgctggccgctgccgcagagtggatggtattcatcgagcataccacgcgc
gagcagacttcaccgctggtcgctacggtgggcacgctgaactgcgcgccgggcgcggtg
aacgtcattccgggggaggtgcatctgtctctggatgtgcgtggacccgaggacgcgccg
cttgaatcgttgctgtcctcgttgctgacccaggcggaagccattgcactgcgtcgcggt
ttaacctttcgcgcgcaggagtattaccgtatcgcggcaacggcctgcgatgccggattg
caacaggcgctgagccacgcggtagaaaccgttcagggacgctgcctggcgctgcccagc
ggggcgggtcatgatgctattgccattgcagagcgctggccggtggggatgctgttcgtg
cgtaaccaccgcggcatcagccaccatccggcagaatcggtgaatgaagccgatgtcgcg
ccagcggttcaggcctatttgcagacgatttgccaccttgcggagcagcattaa
>fig|66271.11.peg.37
atggatctggatacctttaaccagttaccggaagccgctgcacagcttgccctgtcccac
tgcgttgcgctgccgcactggcagctggcgctggtggcggcccgcccgtttcacagcctt
gatgccctgctggctgaagcacaacggctgacacaggactggcaggaggacgatctgaat
caggcgctctccgctcatccacgtatcggggaaaaggcgcagggcaacgagaaggaaaaa
cagttgtcgcgtagcgaacaggcggccatgcaacacgcagacgacgcgttacatcaggcc
atggtgcggggcaatcaggcatatgaggcgcgctttaaccgggtatttttgattcgggcc
aaaggacgcagcgcacagacgctgcttgatgaactcacgcggcggctggacaacagcccg
gaaacagagcaacaggaagccctggcgcagttgcgggaaatcaccctgctgcgcttaaag
gagagtttttcatga
>fig|66271.11.peg.38
atgagcaccatcagcactcacatcctggatacggcgctgggaaaacccgcgccgggcgtt
gccatgttgctggaacagcacactgcacaaggctggactccctgtgcacaaggcgtcaca
gataacgatggtcgtctgaaggatctgacgcctgagccacttgcgccggggcagtaccgc
ctcacggcagatattggcgcctactttcgcgcggacggacgggaaaccttatacgtcagc
gcacaaattgattttgtcctcacggaaagcggcagccattaccacttgccctttttgata
tccccctggagctggtccacttatcgcggcagctga
>fig|66271.11.peg.39
atgagcacgccaaaagataatgatgtagccgcttcaggtaaatgtccctttcatcacggt
aaatcggaagaagaaagcgttctggctcgtggagccggtagtggcaccagcaatcgcgac
tggtggccaaatatgctgcgcgtggatctgctgaaccagcactccaaccgctctaatccc
ctcggcgaaaacttcaactaccgcgaagagttcagcaaactggactattccgcactgaaa
gccgatatccgggcgttgctcaccgactcccagtcatggtggcctgccgactggggcagc
tacattggtctgttcatccgcatggcgtggcacagtgccggcacataccgcactatcgat
ggccgtggcggctccggtcgtggtcagcagcgtttcgcgccgctgaactcttggcctgac
aacgtcagcctggacaaagcccgtcgcctgctgtggccggtcaaacagaaatacggccag
aaaatttcctgggccgacctctatattctcgcgggtaacgtttcgctggaaaactcaggt
ttccgtacctttggttttggtgccggtcgtgaagacgtctgggaaccggatatggacgtg
gactggggtaacgaaaccgagtggctggcccaccgtcatcccgaaagtctggctaacgcc
ccgctgggcgcaaccgaaatggggctgatctacgtgaacccagaggggcctgaagccagc
ggcgatccggcgtctgccgcgccagcgattcgcgccacctttggcaacatgggcatgaac
gatgaagagattgtcgcgttgatcgcaggcgggcatacgctgggtaaaacccacggtgcg
gcggcggccagccatgttggcgtcgatccggaagcgtcacccatcgaagctcagggcttt
ggctggaacaacagctacggcagcggtgtcggtgccgatgcgattacgtcgggtctggaa
gtcgtctggacgcagacgccaacgcagtggagtaactacttctttgagaacctgtttaaa
tatgagtgggtgaaaacccatagcccggcaggggccattcagtatgaagccgttaacgca
gaagccattattccggacccgttcgatcctgagaaaaagcgtaaacccaccatgctggtt
acggacctgacgctgcgttttgatccggagttcgagaaaatctctcgtcgtttccttaac
gatccgcaggcctttaacgaagccttcgcccgcgcctggtttaaactgacgcaccgcgat
atggggccaaaagcacgttacatcgggccagaagtgccgaaagaagatttactgtggcag
gatccgttaccgcaaccgactcatcagcccacgccagcggatatcagtgagctgaaggcg
aaaatcgcggcgtcaggtctgagcgtgagccagctggtttcagcggcctgggcatcggca
tcaaccttccggggtggcgacaaacgtggcggagcgaacggtgcccgtctggccctggca
ccgcagaatagctgggctgtgaacgccagcgtgattaacgacgtgttaccgaaactgcag
cagattcagcaggaatccggcaaggcctcgctggctgacgtcatcgtccttgcgggcagc
gtcggtatcgaaatggccgccgccgctgcgggcgtggccgcgcaggtcccctttacgcca
ggtcgtgtggatgctcgtcaggatcaaaccgatgtcgaatcctttaacgtgcttcagccg
ctggcggacgggttccgtaactaccgtcgcgtgaaaggcggctcgtcaaccgaaaccctg
ctgctggacaaagcacagcagctgacgctgagcgcgccggaactgacggtgttactgggt
ggtctgcgtgtgctggggaccaactttgacggcagccatcatggcgtctttactgaccgc
gtcggcgtcctgagtaacgacttcttcgtaaacttgctggatatgcgcaccgcctggcgt
gcgaccgacagcagtgaagagatctttgaaggccgtgaccgtcagagtggcgaagtcagg
ttcagcgccacgcgtgccgatctggtgttcggttccaacgccatcctgcgcgccctggcg
gaagtctatgccagcagcgatgcgaaacagaagtttgttgctgacttcgtggcggcctgg
acaaaagtaatgaatctggaccgtttcgacctgcaataa
>fig|66271.11.peg.40
atggatggcgaggctaacctgcgccatttcgataatctgctggctgacatgacagaccgg
gatgtgattattctgccggagatgttcaccaccggttttgcgatggaggctgcacagcag
gccctgccgcaacagcaggtcgtgacatggttacaccgccatgcgaagcgcacgaatgcg
ctggtgggcggcagtgccgcgatacaaacgccagcgggtgccgtgaaccgttttttgctg
gttgagccgaatggcacgctgcatcactatgacaagcgacacctgtttcgcatggcggat
gaacagcagcattacgtcgcgggcacggcgcgcacggtgattcagtggcgcggctggcgc
attttgccgcaaatctgttacgacctgcgctttccggtcttttcgcgcaaccaaaatgac
tacgatctggcgttgtatgtggccaactggcctgcgccgcgcgcgctgcactggcaggcg
ctactgctggcccgggcgattgagaatcaggcgtttgtcgcgggctgcaatcgcgtgggc
agcgatggcaaccaacatcagtacagtggggacagccgaattatttcaccgcaaggcgag
gtgctggctgcaggtgagccctttacggcaggtaaggttgagacgtcgctgtcgcttgcc
gatctgcaggcttatcgcgagcggtttccggcgtggcgcgatgcggatggctttacgctg
gcagaataa
>fig|66271.11.peg.41
atgacgcaatccatcctcgcgcctgagagcaagttacccgccctcggcaccacaatattc
acgcagatgagcgcgctggcacagcagcataacgccatcaatctttcccagggttttccg
gattttgatggtccgcgctacctgcaggacaggctggcttatcatgtcagtcagggtgcc
aatcagtatgcccccatgaccggcgcacaaccgttacgcgaagccattgccgaaaagacc
gctgcgttgtacgactatcgtcccgatgtgaacagcgatatcaccgtgaccgcaggcgca
accgaagcgctgtatgccgcgatcactgccctggttcgcccgggtgacgaggtgatctgc
ttcgatcccagttacgacagctatgcgcccgcggtgcaactggcgggcggcgtactgaaa
cgcctcaccctgcagccgcccacgtttgcagtcgactggccggcgttctccgcgctgtta
agcgataaaacccgactggttatcttaaatacgccacataatccctcggccagcgtctgg
caccaggcggactatgcggccttatggcaggcgattgctgaccgggaaatctatgtgctg
agcgatgaggtttatgagcacatctgttttgccagggacggtcatgccagcgtgctggcg
caccccgaactgcgtcaacgtgcggtggcggtttcctcgtttggcaaaacctttcacatg
accggctggaaagtgggttactgcgtcgcccccgcggcgatcagcgcagaaatccgcaag
atccatcagtacctcactttttccgtcaacacacccgctcagctggcgattgccgatatg
ctgcgccagcatcctgaacattatcgtgagctgcccgacttctatcgcgcgcgccgtgac
cggctgatacaggcactgagccgtagccgtttccgcattttaccgtgcgaaggcacctac
ttcctgctggcggactacagcgctatatcggcgctggatgacgtgcagttttgccagtgg
ctgacgcgcgaagtgggcgtggccgcgatcccgctgtcggtcttctgtgaagcgcctttc
ccacacaaactgatccggctgtgctttgcaaaacaggaagcgacgctcgacgccgcagcg
gagcgcttatgtcgtctctag
>fig|66271.11.peg.42
atgtccgattctcatgctttagatcagctggttgccgcctgtcactggataggtgcgaag
ggctgggcgcccgccaccggcggcaatatgtcggtgcgccaggatgcgcatttctgcctg
ctcagcgagtcgggcaaagataaaggcagcctgacgcgggatgactttattcaggtcgac
attgccaccagccaggcccactcgggtcgcaggccttctgccgagaccgcactgcacacg
ctgatctaccgcctgtttccggaggcgggcgcagtactgcatacgcacacggtcaattcc
accgttctgtcgcgcgtagagcagggcgcggcgctactgctgtacggctatgagatgcaa
aagtcgctgagcggtcagtccacgcatgaggataccgtggcgattccggtgtttgataac
cgccaggatgttgccgcgctggcgtcagaaattgaagattatgcagcccgttttccgctg
cgttacggctttctgctgcgtggtcatggcctgacctgctggggcaacgatgtggcagaa
gcgcgccgccatctggaagggctggagtttttatttgaatgcgaacgtcaacgtcgcttg
ctggagaaggcatga
>fig|66271.11.peg.43
atgattaaggccattgttaccgatattgaaggcaccaccagcgatatccgttttgtacat
aacgtcctgtttccctatgcccgtgcccatctggccgactatgtgcgccagcatcaggcg
cagcccgccgttcaggacgcgctcaatgccgtgcgtacggaggccggacagcccgatgcc
gacgtcgacagcgtgatcgccatcctgttttcttacatggatgaggaccgcaaatcgacc
ggcctgaaagcgctgcaggggatgatttggcgcgagggctatctgagcgggcgttttaca
gggcacctttatccggatgtcctgcctgcgctcacggcctggcacgcgcaaggcattaaa
ctttatatatattcctctggctcggttgccgcgcagaaattgttatttggctacagcgat
gaaggtgatattactggtttgtttagcggttactttgataccctcgtgggcgccaagcgc
gaggtggcatcgtatcaaaacatcgcggcgcaaacgggcttgccggccggacaattgctg
ttcctctctgatattcatcaggagctggacgccgccagacaggctggctggcatacgttg
cagctgattcgtgacgcggcggatgatgaaagccatcatcgtcaggtcgctgatttttcc
cagattaacccggagtcgatttga
>fig|66271.11.peg.44
atgagtgcactgaccatttttagcgatagcgatccgagccagccgttgtggcacagcacc
gatcccgaggcgatccgtgagcgtctgaacgccaaagacgttcgcttcgagcgctggcag
gcagaccgcgatctgggcgagaatcccgatgcggaaacggtgatcaacgcctatcagcac
gctattgaccgcctggtcgccgaaaaaggctatcagagctgggacgtcatcagtatgcgg
gcagacaatccgcaaaaagacgtgctgcgccagaaattcctctcagaacatacgcacggt
gaagacgaagtgcggttctttgtcgaaggcgccgggctgttctgcctgcatctggacggt
gaaatcctgcagatcctgtgcgaaaagaacgatctgatctcggtgcccgcaggcacgccg
cactggtttgatatgggatcatccccgcatttcacggcgattcgtatttttgataatcag
gaaggctggatcgccaacttcacaggcgacaggatcgccgatgcctacccgcgcctggcg
tag
>fig|66271.11.peg.45
atgcctacccgcgcctggcgtagtcatgacggtgcgttctgcaggcggctgactcagccg
cccgttttgtttactgtggctgaaaaacgccagcagccacctgcgccggtgtga
>fig|66271.11.peg.46
atgcagacattccaaaccacaagcttacaggttcgcaacaaccagctctggatactggat
cagcaggccctgcctcagcaaaagaactggctgcccgcccatactgtggcgcagttggtt
gaccatattcatgccctgcgggtgcgcggcgcgccgttaattggtttatctgcatcactg
ctgctggccctgctggcagaacagggggaatcacgcgagcaactggcgcaatcgctggac
accctgcgggccgcccgccctactgccgtgaacctgatgaataaccttgatcgtatgaaa
caggcgctggcgcagccagaaatggcaacgagcctggtggaagaagcgttgcgtctggtg
catgaggataaacagctgtgcgatcgcatcgccgatgccggcagtgcgctggtcaaaccc
ggcagtcagttgttaacccactgcaacaccggcggtctggcgacagcgggtgtgggtacg
gcactgggcgttatcgcgcgtgcgcatcaacaaggccacgttcacaatgtctgggttgat
gaaacgcgcccgctgttgcagggaggacgcttaaccgcctgggaactgggcgagctgggt
gtgccttaccaattgatcacggattcgatggccgccagcctgatggcggcgggcaaggtt
gatgctgtctgggtcggcgcggatcgcattgtcgccaatggtgacgtggcgaataaaatc
ggcacctacagcctggcggtactggctcactatcatggtattccgttttatgttgccgcg
ccgcataccacgctggatcgtcaatgcccgacgggggatgccatcccgattgagcagcgt
gccgccagtgaagttaccggtgtgtcgggaagcttcggcagcgtgcagtgggcgcccgcg
gatgcgcaggtttctaatccggcctttgatgtcacgcctgcggcgctcatcagtggttgg
gtactggataccggcgtgatcacaccggcgcaggtggctgctggcgtttttcagccacag
taa
>fig|66271.11.peg.47
atgtcgcaataccgtacgttcaccgctgctgatgcggttgaatatgccaaacagtttggt
gggctggaagatccctcggttttacgcagtgcggaagagattggtgatggtaacctcaac
ctggtgttcaaaatttacgacggccagggcaacagccgcattgtggtcaagcaggcgttg
ccctatgtgcgctgtgtgggcgaatcctggccgttaactcttgatcgtgcgcgtattgaa
gcgcagacgctggtcgagcattacaaatattgcccgcagcacacggtcaacgtcacgcat
tacgatgcagacctggcggtgatgatcatggaagatctgtccagtcaccgtatctggcgc
agcgagctggtgaagggcgcttactatccggaggcgccgcgtcagcttggcgaatatctg
gcccagacgttgttccatacctcagacttcatcctgcatccgcatgtgaaaaaagccgaa
gtggcgcgctttatcaatcccgaactgtgtgaaatcacagaagatctttttttcaacgat
ccctataccgaccatgtgcgtaacagctatcccgaggcgctggaacccctggtggcatcg
cttcgtaccgatgaggcgctgcgcattgctgtcgccgggctgaagcaccgtttcttcagt
catgcagaagccttactgcatggcgatatccacagcggttccatttttgtggctgacggt
agcttaaaagcgatcgacgcagagtttggctattttggaccgatgggatttgatgtcggt
acggcactgggcaatctgctgattaactactgtggcttaccaggcctgctgccgccccgt
gaagccgcggatgcgcgcgagcagcgcctgagcgacgtgcatgatgtctggcagaccttt
gaaacgcgttttctggcgctggcggagagcaagacgcaggatgtggccatggcttatccc
ggctatgcgcaggcgtttctgcgtaaagtgtgggcagataccattggctattgtggcacc
gaactgattcgcagaaccgttggcatgtcgcatgtggcggacatgaaactgattcgggat
gaggagatgcggactgactgcattcgcaatgcgattaccctgggccgcaccctgattctg
gcggccgggcacgtggacgatgtggatgcactgattgcccgcatccgtcaggcgggataa
>fig|66271.11.peg.48
atgatggttgtctcgattcttgcgacagtgctgctgactggcgcactgttctatcaccgc
atctcgctgctgctcagcagcgtcatcctgttgctgtggaccgcagcaatggcggtggtc
catctctggacgccgtggctgcttgtgccgctggcgattatcctgttaccgctgaatctc
accagcctgcgccgcagcctgttttccaaaccaatgctgcatcgctttcagcaggtgatg
ccgccgatgtctcgtacggaaaaagaggcgatcgatgcgggcactacctggtgggaaggc
gacctgtttcagggcaaacccgactggcagaaactgcataactacccgcaaccgcgactg
acgccgcaagaacaggcgtttcttgacgggccggtagaagaagcctgtcgtctggcaaat
gatttccagattacccatgaactggccgatatgccgccagaactgtgggcgcatctgaaa
gcccatcgcttctttgccatgatcatcaagaaagagtacggcggcctggagttctctgcc
tatgcacaggcgcgcgtgttgcagaaactggccggcgtctcaggcattctggcgattacc
gtgggcgtgcctaactcactgggccctggcgaactgctgcaacattacggaacggaaaaa
cagaaagaccactatctgccgcgtctggcgcgtggcgatgaaatcccctgtttcgccctg
acgagcccggaagccggttcagatgcgggtgcgattccggatacgggcgttgtgtgcatg
ggcgagtggcagggccagcaggtgctgggcatgcgccttacctggaacaagcgctacatt
acgctggccccgattgccactgtgctgggcctggcgtttaaactttccgatcccgaccat
ctgctgggcgacaaagacgaactgggcattacctgcgccctgatccccaccagcacaacg
ggcgtggaaatcggccatcgccatttcccgcttaacgtaccgttccagaatggcccaacc
cgcggtaaagatattttcgtgccgatcgatttcattatcggtggcccggaaatggccgga
cagggctggcggatgctggtggaatgtctgtcggtgggccgtggaatcaccctgccgtct
aactcaaccggcagcctgaaaagcgtagcgctggccacaggcgcctatgcgcatatccgc
cgtcagttcaaactgtctatcggtaaaatggaagggattgaagaacccctggcgcgcatt
gccggtaatgcctacgtgatggacgctgccgcgacgctgattaccaccggcattatgcag
ggcgagaaacctgcggtgctgtctgcgattgtgaaatatcactgtacccaccgcgcccaa
cagtcaattatcgatgcaatggatattgccgggggtaaaggtatcatgctgggcgacagc
aacttcctggcccgggcttatcagggtgcccctatcgccattaccgtggaaggcgcgaat
atcctgacccgcagtatgatcatctttggccagggtgctatccgctgccatccgtatgtg
ttgcaggaaatggcggccgccgccagcaatgatgtggcgggctttgataaggcgctgttt
agccatattggccacgttggcagcaatgcgatgcgcagcctgtggctgggccttctgggc
ggacgcaccagcgccgcgccaacgcgtgatgccacccgtcgctattatcagcacctgaac
cgtatcagtgccaatctggcgttactgtcggacgtgtccatggcggtgttaggcggcagc
ctgaaacgtcgcgaacgtatgtcagcccgcctgggcgatgtgctgagccagctgtatctg
gcctcggcgacgctgaaacgttatgaggatgaaggccgtcatgaagccgatctgccgctg
gtgcactggggcgtgcaggatgccttgcacaaagccgagaaagctatggacgatctgctg
agcaacttcccgaaccgtctggtcgctggcgtcatgcgcctggtggtctttgccggtggt
cagcactgcccggcaccgtccgatcgcctggatcataagctggcaaaaatgctgcaggtg
ccgtcggcgacgcgtacgcgcttaggtcgtggtcagtatctggctcccagcgagcataat
ccggcgggccagttagagcaggcgctacaggatgtgatggcggctgaggtgattcacgat
cgcctgtgcaaacagcagaaaaaacacctctcgtttacgcgcctggatgcgctggctaaa
caggcgctggaacagggctggatcgatcagaaagaggcagaggtgctgaagcgtgccgaa
gagagccgtctgcgttcaatcaacgtggacgagtttgaggccgatgcgctggccgtgccg
gtcagacaggatgtgactaagcccgcgcgccccagcgaggcggcataa
>fig|66271.11.peg.49
atgagggcatttatcaatttgtttacatcgcaattacaacctgactcacaaaatcagcga
aagcgcgagcaacgcccaggctgtggtcgcgaaaaagcgcggcgcgaaaaggatccggcg
gcgtga
>fig|66271.11.peg.50
atgtatcaggacattattcgttcagagctcaacgaagctgcagaaacgttgaataacttt
ctgagtgacgacgcgaacattcataccatccagcgtgcagcggtgatgttggcggacagc
ttcaaagcgggcggcaaagtgctctcctgtggcaacggcggatcacactgtgatgcgatg
cattttgcggaggaactgacgggccgttaccgtgaaaatcgtccgggctacccggcgatt
gccatttcagacgtcagccacctttcctgtgtgagtaatgattttggttatgaccatgtc
ttttcccgttatgtagaagcggtagggcgcccgggcgacgtgttgctggggatttcaacc
tcaggtaactcggctaatatcatcaaagccgtagaagcggcgcgcgcccaggggatgaaa
gtgatcacgctgaccggtaaagatggcggtaaaatggccggcagcgcggacattgaaatt
cgtgtgccccatttcggttatgctgaccgtattcaggagatccacatcaaagtgattcat
atcctgatgctgctgattgaaaaagagatggtcaggtaa
>fig|66271.11.peg.51
atgtgcgaattgctcgggatgagcgctaacgttcccaccgatatttgttttagtttcacc
ggactggtgcagcgcggcggcggaacagggccgcataaagacggctggggcattacgttt
tatgaagataaagggtgccgcacctttaaagatcccttgccgagttttaattcccccatt
gcgcgcctggtgcaggaatatcccatcaaatcccactccgtcgtggcgcacattcgccag
gcgaatcgcggcccggtttcgctggaaaatacgcacccgtttacccgggagttatgggga
cgcaactggacctatgcccacaacggacaactgaaaggttaccggcaactggaaaccggc
acgtttcggccggtaggcgaaaccgacagcgaaaaggccttttgctggattctgcataag
ctggccacgcgctatccgcgcacgccgggaaactggcctgcggtcttccgctacatcggc
gagctggcgagcgagctgcggcaaaagggcgtgttcaacatgttgctgtcggacgggcgc
tatctgatggccttctgctcgaccaatctgttctggatcacccgccgtgccccttttggc
cgggcgcagttgctcgatcaggatgtggaaattgatttccagaaacataccggggcgaac
gacgtggtcacggtcattgccacacagccgctgacggggaatgaaacctggcaccggatc
gtgccaggcgagtgggccttattttaccttggagagcgccaggaacgactgtga
>fig|66271.11.peg.52
atgggcaaaatcgcacttctgtttgcgatgcttttactgccagccctcagcatggcaatg
actcccgagccggttcagcaactggcccctgtgagtaaagagttaaagaaacagctaatc
ggcacgccggtttatattcagatctttaaggaagagcggacacttgagctgtacggcaag
attggtaacgaataccgcttgctggatacttaccgcatctgcaatttttcgggcggtctg
ggtccaaaacgccgtgaaggcgattttaaaagcccggaaggtttctacagcgtaaaactg
aatcagcttaaaccggacagccgtttctatcgcgcgattaatattggctttccgaatcaa
tacgaccgtgaccagggctacagcggcaactacctgatgattcacggcgactgtaagtcg
attggctgctacgccatgaccaatgcctatatggatcagattttcacgtatgtgaacgcg
gcattgcgtaatggtcagcaggaagtgaacattgcaatttatccgttccgcatgacggac
agcaacatgcagcgccatcgttattcgacctacgcggatttctggaagcagcttcagccg
ggttatgtctattttgcgaagtatcatcaaccgccgacagtcaatgtcgccagcggcaga
tatgtgatgaacagcagcccggtcatcacccaacccgaagcggcatcacagtcgttcctg
gcgctctccaaggtaaaataa
>fig|66271.11.peg.53
atgcgtaagatcattcatgttgatatggactgcttttttgcggcggtggaaatgcgtgac
gatccctcattacgcgatattcccatggccatcggcggcagccgcgatcgacgtggcgtt
atcagtaccgctaattatccggcccgcaaatatggcgtacgcagcgcgatgccgaccggt
atggccttaaagctttgtccgcatctgcgtctactgcccggacggtatgacgtctataaa
gaagcctccagtcagatccgtgccatcttttcgcgttatacctcgctcattgagccactc
tcactggacgaagcctatctggatgtcaccgacagccagcactgtcagggatcggccacg
cttatcgcgcaggacatccgcgccaccatttttcgcgaaacgcagctcactgcctctgcg
ggcatcgcgcccataaaattccttgccaagatcgcctccgatttaaacaagcctgatggt
cagtatgtgattacaccggcccagatgtccgatttcttgctggccttaccgctggcaaaa
attcccggtgtaggaaaagtttcagcaaaaaagctcgaagagctgggtctgcacacctgc
gcggacgtgcaaaaagccgatttggcgctgctgcttaagcgttttggcaagttcggcaga
gtgttatgggagcgcagtcacggcattgacgaacggggcgtggtggttgaacgcgaacgg
aaatcgctgggtgtggagcggacgctggctgacgatatcgacagttgggagcgctgtctg
gaaattattgattacctctatgccgagcttgatcgtcgcctgacgcagattcgacccgat
aagcacattgctcgccagggcgtgaagctgaagtttagtgatttccagcagaccactcag
gaacatgtctggcccgtgctcaataaagaggacatgattgccgtggcccgtaagacctgg
gacgagcgccgcgccggacgtggcgtccggctggtggggttgcatgtgacgctggtggat
ccgcagctggagagacagttgctgctgggattatag
>fig|66271.11.peg.54
gtgattacggtcgtacaccgggagttttccgcccgccaggcgacagggagtttcagccag
tccgtgcaggcggccgggttaaggggcttgcgtcagccccttaacaatcccggcggccgc
tctttttttagcgctccggatgccgccaggaaacccctgcctgtgtga
>fig|66271.11.peg.55
atgcgccttccctggcgcagccgtcctctgcgcggcatccctgccgctccgtcctggcct
ccgttccctcctcagcgcgccggatgctggcaggaaaccccccgcctgtcagtcctgttt
ttttaa
>fig|66271.11.peg.56
atgaaaaagatagcactctcgctgctggccctgagcctgttaaacgccagtgccgcgttt
gccgacaccataacgcctgtccctgccgccatcgccaatcatgaagggccgattcgtatt
gccgtcatccgtaacctcggttccgacgacaatacgactcagtttgtggcaggcgcgatt
cagcagggtcgccagttgggcttcaaagtcagcaccttcctcagcaacggtgatgacgcg
cgttttcaggattttgttaatcaggcgatcagccaaaaatacgacggtattgtgctgtca
cacggcaaagcgccctatgccagcgcactggtaaaacgcatcgctgacgcgggcattaaa
gtgtcggtatttgacacaccggtagacaacccgattcccggcgtgacggtgaccgcccag
gatgacgcctcgctggcgcagctctccctggggcagttgatcaaagacttcaacggcaaa
gcgaacatcgtgaagttatgggtcgccggtttcccgccgatggaacgccgtcaggtggtg
tatgaaaaattattaaaagaaaacccaggcattcatcaactggagtccattggtgccgta
tcaacggatgtccagggcgacacggccaacaaagtgggcgcgattctggcgaaatacccg
aaaggcaagattgacgccatctggggcgcatgggatgccttcagccagggcgcgtataaa
gcgttgcaggaaaatggccgcaccgagatcaagctgtacagcattgatgtttccaatcag
gatttgcagctgatgcgccagaaaggcagcccgtgggtgcagaccgtcgcggtcgatccg
aaaactatcggtgccgtgaatatgcgcctggtggcgaacaagatcgccggggaaaccacg
cctgcgacgtatgaatttaaagcgtcttcgatttcacaacaggcgctcgacagccatcct
ggcgctgtgaatgtcgcgtcgcttaacaagatcattccgggctggggcagcaataacgat
tttgtccagccgtggtttgcgacgctggaagcaaaatataagaagtaa
>fig|66271.11.peg.57
gtgagcagtaaagagttagccctgaattccgcatcgccatcgctgcgccatcagctgttc
gatttcctctataagtggggcatgttgctgacagtggtgatattgatcgctgcctttggc
ctggcttccgacagctttctggagccgaacaatatcatcaatattttgcggtctatcgcc
atcgtaaccgtgattgccgtgggtgtttctgtatccctcaccgttggcggcttcgacctt
tcggtgggctctaccgcgtcactggcaaacgccctggtcatttcgctgtttgtctggtac
ggcttcgataccacggcggcgatcgccatcactctggcgctgtgcacgctggtgggactg
tttaacgcctttctgatcgtcgtgctgcgcattcccgacatgctggccacgctggccacc
ctgtttgtgattcagggcgttgccatgacctacagctttggcggctcgattacggaaaac
atggtgctgcccagcggcgatatggcggaaggcaccattcctgctgcctttaacctgctg
ggtcaggtacccacgatcgtgattatcatgctggtggtgaccgtggtggcacagctggcg
ctgtcgctgaccaaacacggccgccgcatgtatgcgctgggcggaaaccccgaagccgcc
cgactttccggtattcgcaccacgcgttatcgcgttctggcctatgtgattgcctcacta
ctggccggactgggcggtattctgctggcctcacgcattggatcgtcccaggttaacgcc
ggtagcggttatctgatggacgccgtggctgccgcctggatcggcttttcactggccggc
tccggtaagccaaatgcgctgggtacgctggtcggggccgtcattttaggggttctgcaa
aacggcctggtaatgttatccgtgccctattacgccatggacattatcaaaggattagtg
ctggccttagcgctggccatcacttatgtacagcgtcgttaa
>fig|66271.11.peg.58
atgcgtgcagtcaatcgccttgagatgcgtaacatctctatcgatttcggcggatttgcc
gcgttaacctcagtggattttctgacggaaggtcactcggttcatgccctgaccggggcc
aatggcgcgggtaaatccaccctgatggcggtactctccggtgcccacagccactatcac
ggtgagattctgctggacggccagcccgtgtcgattcgcagcccgcgtgacgccaaaaag
ctcggcattcacctggtgcagcaggaagtagatgttgcgctggtgccccagttaagcgtg
gccgagaacattctgctggatcagctggccgaaccgggccatggctttcgctggggcgat
atgcgtcgtcaggcgcgagacctgctggcgcagctggatgccacgattgatgtcagacgc
ccggtcgaacgttgttcgctggcggaaaagcagcaaatcctgctggccagagccctgtcg
caccactgccgctttctgattctcgatgaacccactgccccactcgaccaacacgaaagc
gagcgcctgttcgccgtagttcgtcgcctgcagaccagcggtattggcgtgatatttatc
tctcaccgtattcacgaactgaaagccatctgcgatcgcctgacggtactgcgcgatggc
cgcctggtggaaagtagcccaatggcttccctgagcggtgagcaaatcgttgaaaaaatg
ctgggtcatccgttgaccgatatctatcctccgcgccggccattgcagtcctcatccgta
ctcatggcggtggaaggattacatgatgaacacctgcttcaggatatctcactgcgttta
cacaagggcgagattctgggtattgccgggctggccggggctggcaaaaccgaactctgc
aaagcgttatttggtgccagtaaaagctgggttgcccgcggtgaactgcacggtaaacgc
tggaaaccgcgatcgccacacgattccgtgagtcagcgcatggcactggtgccggaagag
cgccgcaaagagggcatcttcattgacgaatcggtggcgatgaatctcagtatcagcgca
gacgacagtttttcccgctggagcctgttcggccatcgtcaggcctggcgctgggcggag
gcggtgattcgtcgtcttaacgtgcgtacgactggccccgcccaaccgttacgtcggctt
tccggcggcaatcaacaaaaggtggcgattggcaaatggttacgcaataacgccgatgtc
ctgattttcgacgaaccaaccaaaggcgtggacgtaaaagccaaaacggaactgttcacg
ctaatcagcaaccttgcccatgaaggcaaagggattatttacgcctctggcgaattttct
gaactggtcggcttatgcgaccgtatttgtgtgctctgggacggacgtattgtggcggaa
ttagacggacaacgcgccacggaggagacacttttgctctattccaccggaggaacccct
gcgtga
>fig|66271.11.peg.59
atgacgcgttcgtaccccaccctgcaggacattcatgacgcgcagcagcgcatcgctgcc
catattcgccatacgccgttactccgcgctgaaaaaattgaaaaacgggtcggctgtgag
ctttacctcaagccggagacgttgcagattaccggcgcgtttaaaatacggggcgcactg
aataaggtcctttctctgcccgttgaggcgtttgccaacggcatgatttccagttcatca
ggcaatcatgcccagggcctgtcttatgcaggcagaatgctgggcgtaaaggtcattctg
gtgctgccggtcacaacgccgcaaatcaaaatcgacaatacgcgcgccctgggcgcagag
gtgcttctcttcgatggcgacaatgcgtcccgctggaagaaggtgtatgaaattgccgag
ctcaacaattatgcggtggtgcatggctttgaagatccgatggtcatggcgggccaggga
acgatcggctgcgaaatcctgcatgatttgccagatgtggataccgtgattgtgccgctg
ggcggtggcggacttctctccggtgtggccaccgcaatcaaagaaacccgccctgccgtc
agaatgattggcgcggaacccgctctgaccccgaaatattaccaaagtcggatcaacaaa
cagccaacgtcactgccgctgctcaatactattgcggatggcttaagactcagcgtgccg
ggccgcaacccctacccgattattgaaaagtacgtagatgagattgtgctggttgacgac
gagcatattgctcagggcatgcgggtgctggccagtgaggcaaaattgattgccgagcct
gcggcctccatcggccttggcgcgttgctggcgggatcggtcagcctgaagcccgctgag
aaagtctgcgtactgttaacaggcggtaactgggatctggccgacctcgccgaaatctat
gccgtgaagtaa
>fig|66271.11.peg.60
atgaagaccttattactcaccaaagaagatgtccgacagctcatcagcattgatgatgtc
attgaagccgtcgacgaagcctacagggcctttaacggcggcctggtggaacagcctgac
tatatcggcctgcacctgcccgccccccgtggcgagattgattttaaaacctgctattac
cgcaccaacgaactgatttcgatgaaagcctcctccggcggtttttcagaaaacccgtcc
cgtcctggtctgccgggcggtatgggcacaatcatcctgtttgatgcccaaagcggcgcc
ctgtgctgtgtgatggacggtagcctgattaccggtctgcgaaccggtgcgtcgggcgct
gtttccgtcagagcactggcacgtaaaaatgcaaaaaaaatcgccgcgattggcactggc
aatcaggcgagaatgcaaatccaggcgatcgcccgggtaatggatattgaggaaatccat
gcctggagccgaacgccagccacccgtcaggctttcaaagcggacattgaaagcaccaca
ggtattccggtcattatcgcggacagctgtcaggcggcggtcgggcaagccgatattctt
atcaccaccacccggggcaaaggtccgctgattgaggccgactggattctgcccggcacg
catatcatcgccattggcaccgatcagcgcggtaaacaggagtttgacccgcagattttt
agtcgggcaaaagtgatcgtggattccctgccccagtgcacgcagaaaggagaaacctgg
catgcgctggacagaaatatcatcagtgaaaacgcgattcatgccgaaatcggggaaatt
ttgtccgggacgaaaccgggccgggaaaacgatcgggaaattaccttctttgactccacc
gggcttgccattcaggacaacacgacagccgggcgcatttaccgcaaggcccttgaaaaa
ggctacggaaccggatttgcattttttgaataa
>fig|66271.11.peg.61
gtgtctgaattgtctcaactctctccacagccgctgtgggattttttcgccaaaatctgc
tcgattcctcatccctcttttcatgaagaagcgctggctaactacattgttaactgggcc
aaagaacaaggcttctggtgtgagcgcgatcaggtcggcaatatcctgattcgtaaacct
gcgaccgccggtatggaaaaacgcacgcccgtggccctgcaggcacaccttgatatggtg
ccgcagaaaaataacgataccgttcacgacttcaccaaagatcctattcagccgtatgtt
gatggcgaatgggtgaaagcgcgcgggacgacgctgggcgccgataacgggattggtatg
gcgtcggcccttgcggtgctggcggataacagcctgacccatggcccgctggaagtcctg
ctcaccatgaccgaagaaaccggtatggacggggcttttggtttacagccaggctggctg
caggctgacattttgatcaacaccgattcggaagaagaaggtgagatctacatgggttgc
gcaggcggcatcgatttcatcacaaccctgcccctgacgcgcgaagcggttcctgccggt
tttgaaaccctgaagtttaccctgaaagggctgcgtggcggtcactcgggtgcggatatt
catatgggcctggggaatgccaataagttgctggcccgttttctgaccgcgcatgcggca
gagctggatcttcgcctgattgcgttcaccggcggtacactgcgcaacgcgattcctcgc
gaagcctttgcaaccgtttctgtcgacagcagcaaagtggataacctcaaatcggccgcc
gccagcttcctggctgcggtacagaatgagcacggcgtgaaagagaagaatattgctttc
gtcagcgagccggttgcccatcagggcgaggcgctgagccgtgaaagccgcgatcgcttc
ctgaatttgttaaacagcaccccgaacggcgtgatccgcaactctgatgtcgccaaaggc
gttgtggaaacctcactcaatgtgggcgttgtgacgatggatgccgacaaagcggaaatt
aactgtctgattcgttcgctgatcgacacgggacgtgattatgtggtgcagatgctgacc
tcactcggccagctggcgggcgcgcagaccaaaccaaaaggcggctatcctggctggcag
cccgatgccgactcgcccatcatggccctgacgcgtgaaacctatgtcgccctgtttggc
aaaacacccaatattcaggtgatccacgcgggtctggaatgtggcttgtttaaaaagccc
tatcccaacatggatatggtttcgatcggcccaaccatcacaggtccgcactcccccgat
gagcaggtccatatcgaaagcgttggcctgtactggaagctgctgactacactgctgaat
gtggtgccggagaaataa
>fig|66271.11.peg.62
atgagcgaaaaatacgtcgttacctgggacatgctgcagattcatgcccgtaaactggct
caacgcctgctgcctgttgaacagtggaaaggcattattgcagtgagtcgcggcggtctg
gtaccggcttcgctgctggcacgtgaactgggtattcgctatgtcgataccgtgtgtatt
tccagctatgaccacgatcatcagcgtgaaatgaaagtcctgaaacgcgccgaaggcgat
ggtgaaggctttatcgtgattgacgacctggtggataccggcggtaccgcacaagccatc
cgtgagatgtatccgaaagcgcgcttctgcaccatctttgcaaagcctgccgggcgggcg
ctggttgacgactatatcgttgatattccgcagaacacctggatcgaacagccatgggac
atgggcgtggtttatattccaccgattgtcaaaggctga
>fig|66271.11.peg.63
atgtctggcaaaaacctgagcgttgagctgtttaaacctcgctttaaacatcccgaaacg
tcgtcgctggtacgcctgcgtcggcatgccacgcatgaagtgcattctgccctggatggc
gacagccggcgtggctggtatcggatgcttaataagctgatgtggacatggcggggcgtg
cctgcgcaggagatcagcgaggtactggcgcgtattgcaatcagcgatgttgagcacacc
aaccctgcgctactggatacggtaataggttatcgcaacggtaactggaattacgagtgg
agcagacaggcaggtcgctggcaacaacgtgcactggacgcgaaagaggacgcccacgac
caggccgggcatgactggctgcacgcgtctcatctctacagtgtggccgcgtacccctat
attaaaggcgatgaactggcggatcaggcgcaggctctggccagccgcgcttatgaagaa
gcgacccgccgcttacccggggaactcaaaacgctgaccttccgcattgaaggaggcagc
cccgtcagcggctttttgcatatgccgcctggcgtggaagccccttatccgaccgtaatg
ttttgcggtgcgctggactcgctgcaaactgaccactatcgtctcttccacgattatctt
gcgccgcgcggcatcgctatgctgacgctggatatgccgtccgtcgggaacgccatcaag
tggaagctcagccaggataccagctttctgcatcagcaggtgctgcgcgatctggcttct
gttccgtggatcgatcacacgcgcgtagcggcgctgggttttcgcttcggtgccaatgtc
gccgttcgtctggcctatctggaagcgccgcgtctgcgagccgtagcctgtctcgggccc
atcgtacacagcctgctgacacaaaataccttgcagaacaaagtaccggatatgtatatg
gacatgctggccagtcggcttggcatggcaggcagtacagacagcgccttgcgggcggaa
ctgctcagctactcgctgaaaaatcaggggctactgggacgtcgaactgccacgcccatg
ctgtccgcatactggtccaacgatctcttcagccctgaggaggaaagcaaactgatcgcc
agctcttcagcacaaggtaaagcgttgttaattccggtaaaaccggtagcggccagtttc
gatagcgccctgaatgaaatctgcgactggctggcacaacgtttaaaaagatag
>fig|66271.11.peg.64
atgacgttaccgagtggtcatccccgcagtcgcctgcttaaacgcttcacggaactggga
ccttacatacgcgatggaaaatgtagtgaaaatcgcttcttcttcgactgcctggctgcc
tgcgtaaatgttaaacctgcgcctgagctgcgagagttctggggctggtggatggagctg
gaagcgcaagccgatcacgttacctatgtgtatcatattggcctgtttgataaagagggc
gactggtctgtcgccacgatcaagggcaaagataattcagcccgcgtggaagaaacgctg
cgtaatttccatggccgtttaaaagagacgctgaaagagtttgaactggatctggtgccc
gccagtgacttcgatgaaaaaccgataaaactcagcgcctga
>fig|66271.11.peg.65
atgaagaaaagtacactggcaatcgttgtctctgctctggcgctgacctctgccgctcag
gccgctgaagtttataacaaagacggtaacaagctggatttctacggtaaggtaaaagcc
gagcattacatgagcgataatgctggttcaaatggcgacaaatcttatgtgcgtatcggt
ttcaaaggccagacgcagattaacgatatgatgaccggttatggccagtgggagtacgag
tacaaggcaaataactctgaaggcggttccgacttcaacaatggtaacaaaacccgcctg
ggctttgccggtctgaaattctctcagtacggttcattcgactatggccgtaactatggc
gtgctgtacgacgttgaatcgctgactgacgtcttcccggagtttggtggtgatggcaca
gcgcgtcttgataactttatgacacaacgtaccagcggtgtagccacctatagaaacacc
aacttctttggtctggtggatggtctgaagtttgctttgcaatatcagggtaaaaatgac
tcgacttctgcaaacagccgtacagatacctcccgccagaatggcgatggttttggtgca
tcgcttggctataccattcttgactctggtgtgagcgtattgggtgcgatcacttcatct
gaccgcaccaactctcaggttgcgggaacctatggccgtggtgataaagccacgtcatgg
ggtactggtttaaaatatgatgccaacagcgtttatcttgcggcgatctacacagaaacc
cgtaacatgacgccgatttcagttccaggtagcttcagcaatactacaggtacagtaggt
ggtttcgctaacaaagcagaaaacctggagctggttgcgcagtatcagtttgacttcggc
ctgcgtccttctattggctacgtgcagaccaagggcaaagatatcgaaaacggtatcggc
aacgaagacctggttaaatatatcgacgtgggcgccacctactacttcaacaaaaacatg
tcgacgtttgttgattacaaaattaaccaactggataaagacaacaagctggcgcttaac
aacgatgacatcgttgctgtcggcctgacctaccagttctga
>fig|66271.11.peg.66
ttgcagcttttcccttactggctgttggcttccctcaccgcacctgttaaaaagtcggtt
cacagaaattttttacggcaggacaacatgagtggcagtcagacccttgtggtcaaattg
ggtaccagcgtgcttaccggcggttcgcgtcggttaaaccgggcacatatggtggaatta
gtgcgtcagtgcgcgcagcagcacgccgccggccatcgtattgtgattgtgacctccggc
gcgatggcggccggtcgtgaacatctgggttaccccgaactgccgcctaccatcgcctca
aagcagctgttagctgcggtggggcaaagtcgtctgatccagttgtgggaacagctgttt
tctatttacggtattcatatcgggcagatgttactgacccgtgctgatatggaagatcgc
gaacgcttcctcaatgcccgcgataccttacgggccttgctggacaaccacattgtgccg
gtcatcaatgaaaatgacgccgttgccacggcggaaattaaagtgggcgataatgacaac
ctctctgcgctggcggcaatgctgggcggggcagacaaactgttgttactgaccgatcag
cagggattgtttaccgccgatccgcgcagtaatccggatgcccagttaatcagcgatgtg
catatcattgacgacgcactgcgcgcactggcgggcggaagcgtatccgggttgggcacg
ggcggcatgtcgacgaagctgcaggctgccgatgtcgcctgccgggccggtattgatgtc
attattgcggccggaagtcgtcatggcgtgatcaacgatgtgattgagggcaagcccgtc
ggtacactgtttcatgctcagcagacgccgctggaaaaccgtaaacgctggattttcggt
gcgccgcccgccggagagatcaccgtggatgacggtgcgcttgctgcgattgttgcgcgc
ggcagttcgctgctgccaaaagggatccgcgagattcaggggaatttttcccgtggtgaa
gtgatccgtatccgcagtttgcaggggcgcgatattgcgcacggcgtctcgcgctataac
agtgatgcgatgcgcatgattgcgggtcaccatagtcaacagataagcgagattctgggc
tacgaatacgggccggttgccgtgcatcgcgacgacatgatcgtcagttaa
>fig|66271.11.peg.67
atgcttgaagaaatgggaaaggcggcgcgcgccgcggcctggaaactggcggatctgtct
gcggcagaaaaaaatcaggttttgctgactatcgccgatcggcttgaggcagaaagcgag
gggatcctggcggcaaacgagcaggatctggctgaggcgcggcagaacggcatgagcgcc
gcattgctcgatcgcctgacgttgacgcccgcgcgcctcagtgcgattgcccacgatgtt
cgccaggtttgtcggctcgccgatccggtagggcaggtgatcgatggtggtttactggac
agcggcttgcgcattgagcgccgccgggtgccgttaggggtgatcggcgtcatttatgaa
gcgcgtccgaacgtcacggtggatgtggcgagcctgtgcctgaaaaccggcaatgcggcc
atcctgcgtggagggaaagagacatggcggacgaacgcggctaccgtccgggtaatacaa
aacgctttgcagcagcacggcttgccatcagctgccattcaggcgattgagaatccggat
cgggaactggtcaatcaactgctaaaactggaccgctatgtggatatgttgattccgcga
gggggcgccggactacacaaactctgtcgcgaacactccactattccggtgattactggc
ggcattggcgtttgccatatgtatatcgacgacacgatggatatcgacgccgcgctggat
atcatcgtaaatgccaagaagcagcgtccgagtgcctgtaactccctcgaaacgctgctg
atcgacgcggccatggcggcgcgctttctgcccgcttttatggcccgcatggcagaggag
aacattccgctgcatgctgatgccagtatcctgagtgaactgcagcagggaccggccagc
gttaccgccatccaacagggcgattacgacgatgaatggctgtcgcttgatctcaacgtt
aaacgggttgccgatatggatgaagctatcgcgcatattcgcgagcacggcacgcagcac
tcagacgctatcctgacacgcagcacacaaaatgccgcgcgctttgttaagcaggttgac
tcgtctgctgtttacgtcaacgccagcacgcgctttaccgacggggcacagtttggtctg
ggcgcggaagtcgcggtcagtacgcaaaaactgcatgcccgtggtccaatgggcctggag
gcgctgacgacctataaatggattggctggggagacgacagcctgcgtgcataa
>fig|66271.11.peg.68
atggttaaaaaagagagtatcaaacaagcgttcactgccaggctgatcgccgcgtgtgaa
agtgcgggcatcaccggtcatggccgaaataagcaggtcgcctgtgcgctgcaacagcag
ggttgtcagatttccgcacccggcgtgtggaaatggtttaacgcgcagtccgtgcccgat
aacggcaatcttctggcgctcagccagttactgggtgtcagagtagaatggttgcaatat
ggcatggagcagaccccggaaccgtatttactgcaggatatgccgtgccaaaaaagcacg
ttccgcgttaacagttttgacctggggcaaacgtcagcaatgggggttcccgtcggggat
gacttcgttgaaacgattaaggctatcgaatacgggcaggaggaagcccgcatcttgttc
agcggccgcccggccgatcatattcggttaatcgcaatgaacagcgatgccatgtcagac
acatttgccccacgggatcagctgtttgtggacattagcgtgcagacattcgacggagat
ggcatctacatctttacactggacgacagactttacctcaaacgcctgcaactgcagcat
aaaagaattgctgttatctcagataataaacgttacgagacctggtatctggaccggaat
gatgcgggcagtttaaccgttctggcaaaggtgatcatgagccaggccaggcagtatcat
attctgggttag
>fig|66271.11.peg.69
atggcaaaagcgtttttacaggcaatgcacgaactcgccgtcatcagcggcgtcaacctc
ttaaccgtctcaaacacagtattgacgaagcacttaactgtccacccgaaacccgcacgc
ttcgccgcgcagagcaaatctgtcagcggcaagtga
>fig|66271.11.peg.70
atgtcgggtgaacatgcagcagcattgaagcatttacaaaaggtcagaaaggatggagat
gtctgcgacaggcgtaaaatcagtgacgaaaaattcgttcaacggaccgcatag
>fig|66271.11.peg.71
atgagccagattattgcaattctgaattttgaagagggttacgcagaaatgccctatctc
gatacgctggggtttcctaccgttgcaggcggcatccgtattggcccgaaaggcgcatcg
ctaagtaactatgtcatgcgggttccccggcgggtcggggatgtctggaagcaatgcatt
ctggaaaacaagatcacagatatgcaaagccgtgcgcccattaagctggcgctggagaaa
tgtaatgaggcgcgtaccgatgttctgatgagtatggcctatcagcttggcgtagatggc
attttgcagtttaaaaacatgctcaacgcgattgcccaggaaaactttgttgaggccggt
gaggccatgctcaacagcctgtgggcgcggcagacaccgggccgtgtccggcgtcatgcc
gaagtgatgcgcagcggaaactatgacgtctaccgggggttactatga
>fig|66271.11.peg.72
atgagatggttacttttcattatcgcggtgttaagcgtcattatcattttgctgttaatg
cagcgcttcaccacgcttcagtttgtttctcacgccaaattgttgtttaaaacctggtct
gtatggcttgcctcgctgggatcgatgctcagtgcctgggttcagtcgtttccgtcttct
gcgctcaatgcctggcaaacgctgccggaggacgtaaaaagcattcttccccacaactat
ctgggtcttatcggtgccttcatggtggcgatgggcgtgattgcgcagtttgttcgccag
aaaaccctgctcaatgaaaaacggcaaagtaaggagatggagtcatga
>fig|66271.11.peg.73
atgacgtttttttctctgttaaccaacggcggctggcactggttggctgcgctgggtgcg
ctgatggcggctttgggagccagttacttcggtggcaaaaaaattggcaaggtgcaacag
caggcgcagtcagaagccgagggggccaggcaagaggcagaccgcctgacgaagattact
catcaacagcaacacaatagtgaggaggcgaagcgtgtggcgactgataacctcaatctt
gatgatgctgctgctcgcgacaagttgcagcagtccaaatataaccagccctga
>fig|66271.11.peg.74
atgattgaagtcaactcatttgctgagctgcgtactagcgtgccgtcaaaagcaggtgaa
attgccgtgttaaaacgctactacgacaaagactccagtttccggggcggcggtgatttt
gtgggattcaccggcaccaccacgttaaaagacgatggcggtacagtcgctgttggcaat
aacttttactggaagcgttcgattaacgatccacgtgaagttaacatcctgcattttggc
gcgaaaggcgatggcgtaaccgatgacaccgatgcgtttaaacgtattcttggctggtca
caaacttacagccaaaatatgaaaggtttaccggtccgttttcccggcggacgtttcctg
atcatgccaatggacctgagtgatacagaaatgccgttctttggtctggccggcgatgac
ctggcgctgggttctctgcctggcacaacccttatctccgacaaaagcgccaatacgctg
tttaaggttaaagcccgcaggacgacgatccgtggtatcacctgggacgggcaagccagc
gcggatattgttgccaataaagccaccatcacccctgagatgtgcagcaacactcagcct
ttctttgaaaatatctgtgtggaagggcaaatcgtcaatattagctgttttcgcggccag
cgcagtggcggcacgatttttaaactgcaggacacgctcgacagtaagtttgagcaaatc
tacaccaataccacctactcacgggtgtttgatattggctggtcaaattcgcccaatggc
gtgtgggatcactccacggcggttgaattgtgcaacgcgaatttccagacaggctatggc
gatgccacgctttatatgccgcgcatgacacaggcgattatgcgcaacgtgtggattgaa
catacgcgtaatcccggcgatctgtctgatggcggctggacaattgatacgctcaacgtc
gaagactgtagtgcacctttaatcctcaataatgcgcgcgtggtaatgcgccatattaac
ctgcaggcgggcgcaaagctcagtcaggatctggtcacgggcaaatggctttctactttc
gagtatggctatcgccgcgacgagaactacggcacgtttatgagtggatcgctacgggca
gggtacttcagtggctataaagtcgtgaataatactgcgacggataactggtatcgcctg
ggccaggtgtttttcccttcacccaatcagcaatgggttattgagttgattggcaaagcg
gataacaccacgccttcgggaactgctacgtcacccgttaacatgccgggtacagggaaa
acgtggatcaacctacaacggctggataccgtctgggcggatgcctgccacatgggtcaa
cctgctgttatggatattcgctacaaccgggtgggcaccacctatgctggcgtgtgggtc
aagctgcgcgctaacagcggtgagaccatgtttaacctgaaaacgaccgggccgacgcgc
tttgacaccggatcctgctcacttttccagagtgatatgtctcaggttgatgacgtcaca
aaagtcgggacgctaaaacccgctgcgcgctttggtcttcacaatggtgtagcggggctg
ggcgccaatgaaaaaggggtggtaaccctggcgaccgcagaaggctcgccgacaaataaa
acaacgccgaccggatttgtgctgatgaatataaacggcgtcgatcggaaggtggcgtat
tacgattag
>fig|66271.11.peg.75
atggtggctgccattatcattggtatttttattattagcgttatctatgcgcactcacgc
ggtgtagaaaagcaaaagttttcacgtcagttatttgatcactcgacctttatggcgccc
atcaatatgtttatgacgggcttctccaggttgccggcaaaacagccttatttcccgacg
gatgattttcctgaacttcgtcagcttaccgataactgggaggttatccgtgaggaggcg
atacggcttcaggatcacatcaaagcggcacaaagccataatgatgcaggttttaacacc
ttctttaaacgtggctggaaacgtttttaccttaagtggtatagcgatgtgcacccttca
gcacagcagctgtgtcctgtgaccactgcactggtgagtcagatcccgtccatcaaagca
gccatgtttgcagaactgcctgcaggcagtcatttaggtaaacaccgcgatccctacgcg
ggatcggtgcgttatcaccttggcctggtgacgcccaatgacgaccgttgtttcatcgaa
gtggatcgccagcgccatagctggcgcgatggtcaggcggtgatttttgacgaaacgtat
gtgcactgggcgcagaatgaaagcgagcaaacgcgcattattctgttctgcgatattgag
cggccgatgaaatggcgctgggcacaggcggttaatcactgggttggcaatacattaatg
tcggcagccgcctcgcccaatgatgagaatgacaaaacgggattcattaaccggattttt
aaatacgttaatgctgttcgcgatgccggacagaagctgaaaaagcgtaaccggaccctt
tattactgggtaaaacatagcttaattgccctgatctttttggcgatcattgtcccgggt
atgatgtag
>fig|66271.11.peg.76
atgacgggtttacctccccatagcaataatgacggttcagtggtgattacgcagtcatgg
cagcgctgcagtaaatatatgcaacgcgataactggcagacgccacaccaggcgcagggc
ctgacctatgaatccatatgtcgacgcaaagccgcgttgataaccctcggtcaggcgacg
ctggaggatgcatgggaatacatggaaaaccgtgcctgtgcgctgctcattctggacgaa
tcagcctgtattctgacccgctgcggcgcgcctgaaacgctgatgcagcttgacgcatta
ggcatgcgggatggcagctattgtgcggaaagcattatcggtacctgtgccttatcgctg
gcggcgcttgaaggtcagcccattaagacccacggcgaacagcacttcaaacgggccctc
catccctggtttttctgctcaaccccaatatttgataatcatggtcgcttatttggctcc
atttctctggcctgccaggacaagacgcaggcatcgtcagatctttctctgacgttagcc
attgcccgtgaagtgggcaactcgttactgacggacactttgcttaccgagtccaaccgc
catctgaatcaactcaatggcctgctggaaagcatggatgacggcgtgatggcctggaac
gagcaaggcgtgttgcagtttctcaacgcccgggccgcacggatgttgcatctgaatgcg
ctgaccagtcagggaaaaatgctggcggatttggtgaccctgcctgccctgttgcgtcgg
gccatcacccaggttcaggcgctgaagcatgtagaagtcacgtttgaaagccagcaccag
tttgtggatgccgtcattacgttgaaaccgattgttgaaccccagggcaacagttttatt
ttgctgcttcatccggttgagcagatgcgccagctgatgaccagtcagttaggcaaagtc
agccatacgtttgaacaaatgcctgaagaagatgcggaaacacgacgtttggtttgtttc
ggccgtcaggccgcaaaaggccgctttccggtcttactgtgtggggaagaaggcgtgggg
aaagagctactcagccaggcgattcataatgaaagcgaccgggcgagtggtccctacatt
gcggttaactgtcaactttatgccgacaattctctgggagaggattttacaggcagtgcg
cctggcgaggatgaagatggccggttaagccgactggcgctggccagcggcggcacgttg
tttctggaaaagattgaatatctgactccggctcagcagtctgtgctgcttcaggtcatc
aaacagggcgtactgacccggctggatgcccggcggcttattcctgttgatatcaaagtg
attgccacgacgaccactaatctggcccatcttgtgggacagaatcgttttagccgtcag
ctttattacgccttacattcctttgaaattgccataccgcctctgcgggcgcgccgtcac
agcattccctgtctcattaacaaccggttgcgcaggctggaaaagcggttttcatcacgt
tttaaagtggatgacgaggttatcacgcagttaatgcagtatggatggccaggcaatgac
tttgagctcaacagcgtaatcgagaatattgcgatccgcagtgaaaatggccatatccgg
ctaagcaacctgcctgaatcactgttttctgaacaggctgataatactgccggcacggcg
ttgttgccggatgatttgtcttttcgcgccattgaaaaagaagcgattcttcaggcagcc
cgaatgacgcacggcaaggtacaggctatgtcggcgatgctgaatattggacgcaccacc
ttatggcgaaaaatgaaacactatgcgattgatgccagtgagttcaaactaaagtaa
>fig|66271.11.peg.77
atgccaaaaattattcagtctccagcgaaatatattcagggccccgatgccttgttgtcc
tttggggaatatgccaaaaacctggcaaatcatttttttgtgattgccgatgacgttgtg
atgaaactggcgggcgatcaggtcctgtccggccttgccagccacagtgtgacctgccat
gccgaacgctttaacggggagtgttgccggacggaaatagaacgcctgatggcccttgtc
gaacagcatggctgccggggcgtgatcggactgggtggggggaaaacgctggacaccgct
aaagctgtcgcctggtatctgaaactgccggtggtggtgatcccgaccatcgcgtcgacg
gatgcgcccaccagcgcgctgtcggtcatttataccgaatccggtgagtttgctgagtac
ctgatctatcccaaaaaccctgacatggtggtcatggatactacaatcattgccaaagcc
ccggttcgcttactggtcgccggtatgggtgatgccctgtcgacctggtttgaagcaaaa
gcctgttatgactcgggcgcaaccagcatggcgggagggaaatcgaccgcggccgcgtta
agcctggcgcgtctgtgctatgagacgcttctggctgagggcgaaaaagcgcgctgtgcc
gcccaggcgggcgtcgtcacggaagccctggaacgtattgtggaagccaacacctatctg
agtggtattggttttgagagcagcggtctggctgccgctcatgcgattcacaacgcattt
accgtgctggaagagtgccatcatctttatcatggcgaaaaagtggcgtttggtacgctc
gcgcagttggtactgcaaaacagcccgacagatgagatcgaaaccgtgctgaacttctgc
cagaaagtgggcctgcctgtcacgctggcacagatgggagtgaaacacggcattgaagag
aaaataagcgcggttgcccatgcggcctgcatggaaggcgaaaccatccacaatatgccg
ttcccggttacaccggacagcgtgtacgcagccattgtgactgcggatctgctggggcag
cagtggctgtcacgttag
>fig|66271.11.peg.78
atgaaaaagctgattaatcgtgtggaagatgtattgagtgaacaacttgcaggcttcgct
cgtgcccatcctgaactgacgctgcatcaggatccagtttgtatgacgcgcgccgatgcg
cctgtcgccggaaaggttgccttactgtcgggcggcggaagcggccatgaaccgatgcac
tgcggatttattggtccgggcatgctttcgggtgcctgcccgggtgagattttcacctcg
ccaacgccggataaaatgtatgaatgcgccatgaaaattgacggtggtgaaggcgtactg
atgataatcaaaaattacaccggtgatattctcaacttcgaaaccgccaccgagctgctg
cacgaaagcggtgtaaaagtcaccacagtggtggttgacgatgacgtggccgtaaaagac
agtctctacacgacaggacgacgtggtgtggcgaatacggtactgattgaaaaactgctt
ggagccgcagcggagcggggcgattcactggaagcctgtgcggcgctgggacgtaaactc
aataacctgggccactcgatcggtattgcgttaggcgcctgtaccgtgcccgctgccggc
aaacgctcgttcgaacttcaggacaacgaaatggagttcggtgtagggattcatggcgaa
cccggcatcgaccgccgtacttttacctcgctggacaagacggtcgatgagatgttcgac
acgctgctggagaatggcaactacagccgtaccctacgtcactgggatcaaaacagcgga
agctggcaagaggttaaacacagtaagcaggcattaacccgcggcgatcgtgtgattgcg
ctggttaataatctgggcgctacgccactgtcagaactgtatggtgtttataaccgcctg
gctcagcgttgcgacgaaagcggcatcactatcgcgcgaaatctggtgggcagttactgc
acgtcgctggatatggtgggcttttccatcacgctgttaagcgtggatgatgaggccctg
tcactgtgggatgccccggtacacacacctgccctgaactggggctgttaa
>fig|66271.11.peg.79
atgtcacttacccgcgcccaaattgtgaactggctttaccgctgtggtgaagtttttacc
cgtgaaagtgattttctcaccggcctggatcgcgaaattggcgacgccgatcacggctta
aatatgcaccggggcttcagtaaggtggtcgagaagctgcccgcgattgccgataaggat
attggctttatcctcaaaaataccggcatgacgctgctttccaatgtgggcggtgccagc
gggccgttgtttggcactttctttatccgggcggcgcaggtcacacaggcacatcagagc
ctgacgctggaagagctgtatcaaatgatacgtgaaggggccgaaggcgtggtgaatcga
ggaaaagcggaacccggcgataaaacgatgtgtgatgtctggcttgcggtggtggcgtca
ctgcggcacgccagtgagcaaaatatgtcggtcatcgccgcgctggatgccgcctgcgag
caggcagaaacggccgctcacgccaccattacaatgcaggcccgcaaaggccgcgccagt
tacctgggagagcgcagtattggtcatcaggatccgggggcaacatcggtgatgtttatg
atgcagatgctggctgccgccgccaaagcttaa
>fig|66271.11.peg.80
atggtaaatctggtgatcgtgtcacacagtgcgttgctgggtaacggcgtggagatgctg
gcgcgacaaatgttaaccggcgatcgctgcaagctggcggtcgctgccggcattgacgat
cctgatcatccgattggcacggatcccgtgaaagtgatggcggcgatcgaatcggtggca
gatgcggatcatgttctggtcatgatggacatgggaagtgcgctgttaagtgcagaaacg
gcgcttgagctgcttgatcctgccattgcggccaaagtgcgtttgtgtgctgcaccgctg
gtggaaggtacgctggcggcaaccgtcagtgcggcggcgggtgccgatatcgaaaaggtg
atgacggtggccatgaaggcgctggaggcgaagcaggcacaactgggtattgcacctgat
agtgccgttgccagcgtcgccaccgttaacccacacgaggacgcacaatcggtcacggtg
accgtaaaaaatcaccatggcctgcacgtccgtcctgcttcacggcttgtggccacgctg
gctggctttgatgcggagttggtactgaaaaaagataaccagtgtgtcacgccagacagt
ctcaaccagattgctctgctgcaggtgcgctgtaacgatcagattaccttgtcggcacgt
ggccccgaagcgggcgctgcgctggaagcgttcacctctctggcagcggaaaattttggc
gagcaacctgaaacgatgtcgctcaggacaacggtaccggacacgggacaggtgcagggt
aaagcggtgttttatcccttgccgctggcgcagcctgaccggcgtccatgtgccgatgag
cagcaggaatgccgacggctgaagcaggcaatcgctgacactctctgtgatctggatgcg
ctgcataaacgggcagaagcgaattatggcgaggcggtagccgctattttcgccgggcat
cacacgttgctggatgatgcagatatgtttaatgaagcctgcgagaagattcgtgcggcg
cggtgctgtgccgaatcagcctggtatgaggtgctcatggcgctgagtcagcaataccgg
caactggatgatgcttacctgcaggcgagatttatcgatattcaagacatcctgcaccgc
accctgtgtcaccttagcggccgtgagattacgcttccgtcaccggatgtgctcgcgatt
ctgattgccgatgacatctttccctctgcggtcgccagtctggatgtgaagcagataaaa
ggcatttgcctgcgggagggcagtgcgctctctcacgctgccattattgcccacgaagcc
ggtgttgcctttctctgtcagcagggtgatatgctggatatcattcagccagaggacagg
ctgacgatagatgtcgccgggcaacagatcagaagtctttag
>fig|66271.11.peg.81
atgagaataaaagcagggacgtggctggcgttaagcgctttactgatctccgcaacggcg
tgggctgatcccttaacgccgggcgatcgcgattatctccagaatcagcaacagcaacgc
ctgcaacaggaccagcagcagcgtgatgcactctggcaggcgctgtcccctcagccagcg
cctgcgccgcgcaccgatgcgaccggccgctgctttcctgtccatcagattgtcatccgt
aatgcgaccttgctttctgagcgtcaacaggccgcgcttacatctgcttacgtcaatcac
tgcctgaacttaacgcaaattaatgcgctggtgcatgccatttccgactggtatatgcaa
aggggctatattaccagccgcgcctttttaacagaacaggatcttacctccggccagctt
attattcctgtgctcgaaggcaaactggacaccattattctggacggtaaacatccacgt
atattgcgtatggtttttccgggaatggaggggaaaatacttaacctgcgcgatattgaa
cagggcatggaacagattaaccgtgtcagaacggtgcctgtgcagattgaaattcagccc
tcgcccagaccgggttattccattgttaacttaacggcaaagcctgaatttccgctcagc
atgacgctgggttttgataacagcgggcagagaacgaccggcgtcgggcagcttacggct
tcactgacgggaaacaacctgctggggctggcggatcgctggtttgtgagcggcggacgc
agcagtgccttcagccgctggcgtgacgcccagaatctgcaggccggcgtcagcgtgcct
tatggttatggcctgctggattacagctacagctggagcaactaccacagccactttatc
aacaacggttttacctggttcagcaacggcgacaatatcgcgcaccgtctcaatggatcg
tgggtgctgtttcgcaacggcgatatgaaaaccggcgtacaggcaggcctgaatcactat
tccagccataactggctcaatgacgcgccgttagtgagcagcagccgtaaattaaccagc
ctgcagtttggcctgaatcatacgcagaaaattgccggtggcgtcgccacgctgaatccc
accttcagccgcggtatgccgtggtttgatgccgggagcgatgcgggcaaaaacggcagc
ctgccgaaagcggaatttcgcaaatggagcatcagtgccagctaccagaaaccgctcacc
caaaaactgtggtggctcagcagcctttacgggcagtggtcaccggacacgctctacggc
agtgaacgcctgacgatcggcggcgaaagttccgtgcgcggttttaaagagcagtatctg
tcgggtgatgtcggcggttatttacgtaatgagcttgattacagcctgtttaccttaccg
ggactgggtgacgtcaccgcactggcggcggtcgacgggggctggctgagaagcgatccg
ctgaaccctcagtttacgggcacgatatggggcagcgccgtcggcctggggacccgtaat
cagtatttttacacccagtacaccgtaggcattccgctcagctaccccggctatctccag
ccggatcacgtcagcatctacgcccgcgtcgggctggttttctaa
>fig|66271.11.peg.82
atggatgatcgtcagcccgtttcccttgcccgccgcgcactcagctatctcatctgctat
ctggtggcggtacaaccgatgctgccggtgatggccgcggaaatcacaccggtaactccg
ggcacgaaaatggatggggcgggcaatggcgtgcccgtggtcaatattgccacgccgaat
caggcgggcatttctcataaccagtacgatcaatataacgtggggcagcagggactgatc
ctgaacaatgccacgggtcagctgacgcagacccagcttggcgggctgattcagaacaac
cccaacctccgtgccggtcaggaagcgcgggccatcatcaacgaagtggtgggcgcgaac
cgcacccagctacaggggtacacggaagttgccggcagggcggcgaacgtcatggtcgca
aacccctatggcattacctgtaacggctgtggatttatcaacacgccgaacgtcacgctg
accaccggtaaaccgcagttcgatgccagtggcaatctggccgcgctggaagtcagtaaa
ggcaccattaccattgagggccaggggctggacggcagcaaggccgatgcggtgtcgatt
gtggcacgcgcaacggaaatcaatgccggcattcacgctaaagatctcaccgtgacgctg
ggtgccaatcgcgtcgggcaggacgggtccgttacgcccatccgcggagaagggcctgcg
ccgggcgtggcggtggataccagcgcgctgggcggtatgtacgccaaccgtattcatctg
gtgtccagcgagaaaggcgttggcgtcaacctgggtaatttactggccagacagggcgat
atcaccctggacgcgaacggcaaactggcggtgcatgacagcctcagcagcggggcactg
accgtcagcgcgcaaagcgttgagctgagcggggaacataaatccgctggcccggcggcg
ataaccgcacaaaacggtatcagtctgaataacgggagcctgggaagcgatcgtgccgtt
tcattgcagggcggcaatcgcctgcaggtcagcggcggcaagataatggccggtgacagc
atcaaccttgccgcaaccagcttgtcgctggacagcggcagtgcgctcaatgcaacaaac
aatatctcgttcaacgcgcaaccagacttcaccggcggctcaggcctggacccggccggt
cagtttgataatgccggacaggtaaccgcgggcaataacctgtctgttaatgcatttacg
acaggcaacagcggcgggttactagctaaagggcagcttgccgcggtcggtaattatgtt
gcgaacctggggattctgcagggcaataacgtcaggattaagagtaacagcctgaataac
ggcggcactttgcagagtgccgatgctgtaacgctggatgctttcacgctggaaaacaac
gggacgctcattgctaaaggtcagttaaatgctgtcagcaacagttttgataacaggggc
acattgcagggaagtggtgttgacataaaaagtgatgccttacgtaacagcgggactttg
cagagtgccggtttactgaccctgaatggcaattcgctggatcaactgggcacgcttggg
gcgacgggcgacggcgttttaacttttcgcgatcgcataagcaacacgcagggcgccagt
ctgttgagtgatggcgcattaactctgtcgacgggcgatctgtttcaggacgggaacctg
tcggggcgctcggggctggcaatcaacagtgacaacctgagcagcgcagccggtgcttca
agtgccagccagggtgatatcgcgcttcaggtaggtaaacacgttgatattaacggcgac
gtcaacgccgacgggatgctgacgtcgacaagcggcagtttacacacgggcacgacggca
catctgcaggggcaaaacattactttgcaggcagggcagatcgcgctggaaggaacgcag
gcggctaagcaacggctacacattacgggaacggacctgacgcacgccggcaaaagcagt
ggtgatgacgtgatactcagcgcgtcaggctcgctgagtaaccagggttccctggtcgcg
aatgatgggttacaggccaacgccgcaaatctgagtaatacgggaacggggagcggtaag
gatattaacttcactgccaccggtacgctgataaacgccggtgcgctggtcgcgaaaaat
cagttgcaggtgggcaccgcatcattaaataacagcggcacgctgaccgcgccgcagctg
tcactgagcagcgacagccttatcaacagcggtctgatacagggcacgcagactctggcg
ctgcgcagccaggacctgaccaaccagcgctcaggcagtattgcgacggcgggcgattta
acccttgcgctgccagacttcagcaacagcggactgctcagcacgggcggcgcactgcag
ctcagcggcggcagactgaccaacgacggcgaaatcaacgcgctttcgcttcagtccgac
aatggccggctgactaacctggccggtggtaaattgctggccacaggtgcgctgcaactg
gcaaacgatcagtttaacaatagcgggttggttgccgcaaaagggctggagctcaatgcc
gcaacgcttgataacgcaggccgcattcagggcagcgacagccttactcttcaggccggt
acattcactaaccgccaggggggcgaactgctgaccacgggacaactcaccctgaacagc
ggtgacctgactaacgcagggttaattcagggagaaaaactggccctgacggcggacaac
tgggtaaacagcggcaatgcgctcagtgccggtgatgccacgctgaatacaaaggcgctg
actaacagcgggaagatactgggtcagcaggctctgaccttacagggcggtaccactgac
aacagcggatggctgctcgcaaaagtgctggcgtttcagggggatttaaccaacagcggc
ctgattcagggcgacacgggactgaccttaaaaggtaccagcctgactaatcaggcgacg
ggacgattgcagacggcgggccaggcggatattagcgcgaccacgctggacaaccagggg
caactgcagggtgatgaacttaccgtcacgacgaaaaactggcagaacagcggcaacgcg
catgcagccagcagcataacggccgctgccactgaggacataaataacagtggcgctctg
gtaagccagcaaagcatgaatctgcaggctggcaaggtgatcaatggcggcacgcttgct
gccgatcagttatctcttcaggcccccctgctcagcaatgccggcctgttacagggcaac
agtgcactggcgatgaccagcgcacagattgccaatctggcaaacggccggcttgtcagc
ggcagcggcctgagcctggcgcccgttcagctcatcaacgatggagcagtacaggtaacg
ggcaccttcagcgttaacgggggtgattttaccaataacggccaggtgaatgcgaacgcg
ctgaacgccacgctgaccggcacgctgaataatggcgtaaacgccaggctgctggcgcgt
cagctcgcgcaggtacaggcgcagtcactgactaacgccggtgtcgttgccgggcagcaa
ctgcaaatcacgggcgataccttacaaaatcaggggctgctgcagggcgacaacgcgctg
acggcagggttccgtcagctggataaccaggccagtggtcaactgattaccggtggcgcg
ctgacgttacaggggacggatgcccgtaacgccggcacctggcagggcagccagctcaga
taccgtttcggcagcgtaaaaaacaccggcaccctcaacggcaccggcatactggacggg
caaaccacagggctgctggataacagcggcaacctgattacgggtggcaacgccagcctg
aatgccgacagcctggttaacagcggcaaaatcatggcgggcggcctgacgctgcgtgcc
gcatcgctcagtaacagcggcctgtggcagggctccaccacccttgacgcgctcagcaac
ggcgacctcacccagtcttcaacaggcagagcgttaagtggcggcgatctgctgctgggc
gccgcgacgttaaataccgccggcaccctgcaggggggaaatgctcagatcactgccgga
agctggcaaaaccagggatcgctgttgagcaccggcgatctcaccgccgcgattgataac
gacctttataacgggggctcactcctcagtcagggcggtgcgcaactcagtgcgcaaaat
ctggtgaataccggcgctgtcctcgccgaaaaaaccatgacgctcagcggcggtacgctg
aacaacagtggcgccattcagggcgatacgctgtcggtcacaccggccagcgtgaccaac
cagggcaaccttatcggtctgaaatccctgacgctcggaccagccccgcagcggttcagc
atgctgctggcgcagtccgcaccggcgcgtgaactcgtcaacaacgcggggggacagctc
ctgacacaggggacgctgaacattacggccggtaacgtcaccaacaacggcacctggcag
gggcaacagatcctgctgaatgcggcaaaactggcaaacggcggggcgatacagagcgct
gatggcctgcagctgacgttaaccgacaggctggatgccgccgcaggcagcaaaatatca
gccaacggtacagctggcctacaggcgctgacgctggcgaatcagggacagtgggttgcc
aaaaacctcatgctgaaaggcgacacgctcagcaacaacggtaatattgccggtacagac
ggcctgacggttcagctcaacggcgcactgacgcagcagcaggataaaacgttgctcagc
gccgggaagctcagcctgcaggctgcctcgctcagcaatgcgggccgtattcagggcagc
gacctggtaatcaataccggaacggtagacaacaccggccgcctgcagggtgataacagc
ctgcagctcagcaccagcggccatctgaccaacgccaccagtggaacggtgctttcgcag
aatgcactgagcctgaccacgccggatttgtataacgacgggctgattcagggggccggc
ggcacagtcagcgccacaaattctgccaccaacaacggcagactgctgacgggcggcgtg
ctgaccttcaccacgccgcagctggtgaacaacggctggctgcaggcggggcagctcacg
ctgaatgcgtccggcctgaccaacaacggcacgctgcttgccgatcagcagggtaccctg
aacggtaacgggttccagaaccagggcacagcgcaggccgccggcaaccttgccgtgaat
tatcagaccctgaataacagcggcacgctactcggcacaggacagctgagcgtgaatgcc
gcgcaggttaacctggccggatcgggacggctgttcagcggtggtggtttgacgctggta
agtaacggttttgatcagttcggtcaggtcgttgcgctgggcgatgcagtgctgaatctg
gcgaacagcttcgtcagtcacaatacgctggcggcgggtaaccggctgacccttaacagc
aacggctcgctggaaaaccagagcacgatgcaggggcagggcgtgacgctcaatgcgggc
ggcgatctgaccaacaacggccagattaccaccggcagcgccgacagcagtctgacgggc
aaccgcatcgccatgaacggtgccggcagcctgcagggcggtggcaacgtcaccctgaac
agccgcagcgacgtcacgctggacggttttaccggcacgctcggtaacctgactatcagc
acgccgggcagcctggtcaataccgcgctgctctacgccggacagaatctctatttattt
gccaacagcatccgtaaccagcgcggcgatattctggcgggcaacagcctgtggatgcag
cgcgatggcgcgggcaatgccaacggggaagtgatcaacacctcggggacgattgagacg
cagggtggggatattacaattcgaacgggtaatctccttaaccaacgtgatggttttagt
tcggcaagtgagtatcatcctgcagcaaatagtattcctaatcttggccagcctacaata
aaaattaaacttagtcagttaagtaaaaatgagagtgatgagtatataaagactggaaat
gcgcctgataaaacatttcttattggctcaaagcaagcaactgcaacagcaagtggtgga
gcagggagaatatatgctggtcgcaagcaatatatctttgccaatgagttgaataacatt
gcaagctcaattatagctgctggagacatgtatctttcgggttcgacgctcaataacaaa
tcctatgaaaatagtactgaaaatgagtatttaacatatcaccacgctcgcagtatgagt
aataaccgaagcgttgttgaaacagagttgacttataatctttcaggtggcccatcctac
gagaaaataaatagtgagcaaggtctaagagcagtaattcaggctggcgaaaatcttgat
gctgaatttagcagtgatatcagtaatacaaatacaacttccaattcaggttggactggt
aacacgatatcaacacctgtcattaaagaccttgcattacttaatcagactgaaatacaa
ccacgtcagcaaattgccacaacagataaggtttcggtaggctatcctcaatggcgcgat
cagcttcagggtgccttgaagcaggttaatggtggtagctcactggataacagcgtacct
gataaggcctcgattgttaatcaaacatcaggcaagtttgatcgcgccgatttaggtcag
ggaactggattaatcacgggtacttcagtcagcgcggcaaatctaagggactataagtca
gccagtgtggatatcagcgcctatccgattccgtctggcgataatggctattttgttttt
ggtaacagtaaaagcccctatttaatcactctcaatccaaaacttaacggtctgggacaa
ctggataacagtctgtttggcgatcttaacgccctgcttggccggcagcccggccaggca
ccgcaggaaacgcgtcagctttatactgataaaaccacgttcctggggtcgtcttatctg
cttgatcgtctcaacctcaagccaaattacgactaccgtttccttggcgatgcggccttt
gatacgcgctacgtcagtaacgtggtgctaaaccagaccggcagccgttacctgaacggc
attggttccgaactggatcagatgcgctatctcatggataacgctgcttctgcgcaacgc
gcgctgggattacagtttggtgtttcactgtccgctcagcaggtagcctcacttgataaa
agtattgtctggtgggaagccgcgacgataaatggcgaaacggtgatggtgcccaaagtc
tatttatcgtctaaagatgtgaaaatgcatgacggcagcgtgattgcgggtaacaacgta
acgctttccggtggtgatattaccaacagcggcagcaccattactgcaaaaaataacctg
gctgtgagcagtcagaacagcgtgaataacctcaatgcaggcatactttatgcgggcgaa
agtctgcagctgaccgcgataaataatattaacaatgtcagttcgaacatcagcggtaaa
aaggtcgcgcttgagagtattaatggcgatatcaacaacaacaccctgaccacgctttgg
caaacaagtgcgtctgcgggttatcgagataatgcatcggcacgtcaaacgttggttggg
caaacagcggcaataacatccctggatacactaagcctcaaagcgggcaatgacatcaac
gtaaaaggagccagccttagttctggcagtgagctgttaatgaacgcatggcacgatatt
gccattaccagtaatcagaaaacagatagttttaaaattaatggcttcggttttcaaaac
agcagtacgcaaaaaattaccaacacagccagccaaatttcggcaggtcataatctggcg
atccagtcaggccatgatttaaatgtgatggccagtaatcttaacgccgcaaatgatgct
tcgctacaggcgggcaatgatctgaacctcagcagtgctaccaacagccagaacagcaga
aatggcaaccaggaatcccattccaccggactggatcgcacggctgtcagcagcggcggc
agtctcagcctggctgcgggtcaggacatcaacagccaggccgctgccatcgctgccacc
ggcaacgccgcgctgaaagcgggccgggatatcaacctgaatgccgacgctaccggttcc
ggttacagcgaaaggggcgacaaaaaaaccgttatcagtgaaaccgtgcgccagcagggc
acggaaatcgccagtggtggcagtacgactatggctgccggacgcgatatcaacactcag
gcgacagacgtgacggcacagcgggatatcgcgctgcaggccgggcgcgacgttaacctg
aataccgcgaccgaaagcgactattactacaaagaagaaaccaaaaccaaaaagggcttc
ctgagtaaaaagaccacgcacaccattgaagaagacaaggcaacaaacgagaaaggcacg
cagttaagtggcaataacgtttcggtcaccgcaggaaataatctcactgtgcaggggtct
tcggttgcaggtcaaagcggtgttgcgcttagtgcgggtaatgacgttaacgttctggcg
gcaacggatacgcaatccacttacagactgaaagaagagaagaaaagtggttttggcagc
tcaggattagggattagttacggtaaacaatcctccaaaagcgaatataaaggcgcgaaa
gttactcagagtgacgctcggagtctgatcggtgctgccgatgggggagttaccgtttct
gcaggtcacaatgcgttggtgaaaggcagtgatgttgtcgccggagggaacaatggcgat
atcactgttaccgccaaaaacattgctttgatagctgggcaagatcacataaccgaaaga
acacatcaggagagtaaaagttcaggcatcggtttgagtctcagtggtacgctgctggac
accatccgtaatctgcgtgatgttgtgcatcaaaacggctccttttatcagcaagctaaa
agcgtaggaactgaactcggggcaacgttacttgatagccctggtttaagtttgtcctat
aaccactcttcttcaaaggctgatcagaagagtgacagtatttatcaaagcggcagttca
cttagcgcttcaggcagcgtcctgttgaaagcgaaaggtaatggacccgatggtaatatc
ctcctgcaaggcagttcggttgcagccggaaataaggctgagcttaaggccactaacgat
gtcgatattgtaacgtctcaggacagtcagtcagttagtagtgaaagcagcagcaagcgg
ttgagtctgacgtcgggtgcatcgccagctggatttgtacggatggtgggaaactcgcca
aatcatggctccccggcatcgcctgtggggattgcacgtgaacagcaaaccagtaatgcc
agctatctcacgcagcatacttcgtcggtaaccggaaatacggttagcatcgacagtgat
aaaggggacatcaatctttccggttcaacggtgaccggtaagcagtcagttacactgacg
gcaaaacagggcaacgtaaacctgacgacaggtgaagataagcaggacatttctgcgcag
ggtggcagcactttaatcggatcgctgggcggggatggctacagcggaaccctgggctgg
ggcagtacggcgtggaataaagcccggacgggaacccagcagagcaaccttcgcagtggt
gtggtaagcgagcaggggaatgtatcagtctctgccggtaaggatatcagtcttcagggc
gcagacgtttatgcaggtaacgcattaaatgttgatggcaggaatatcaatcttaacccc
tctgaggacagcaaccgcgccagcagcaacagcaaatcggcacaatatggcgtaacagca
caggtgtcaggctatgcggtgagtattgctcaggcggcagacaaagttgcggatgcacac
aagaacaacagcgatcctcgcttgcaggctatttatgccgcccaagctgcgttaacggct
ttatccgccgcgacacaaaacacggctgcgatcaaagtctccgttagcgctacagcggga
accagccaccagtctgttgagcaaagcagtacggttcagagtggttcagtactcaagtct
cagggcgatacgaccttaacggcagcagaaaacatcaccggcaagggcgctaaaatcagc
ggtgacaatgtcgccttaacggcaggtaaagatatcgccttaagttcagcccaggatcag
accagtcaagagtcgaccagtggcggtaatcactatggcgttggtgtcggttttgggctg
ggaggcagtcagaacggtttctccattgaattagcggcaagccagaacagcgcgaatgcc
aatggcagcagcgttacccaccataacagtgacattactgccaggggagacttatcggtc
aaagctggtcaggacgtcacgcttaacggcgccggtctgaagggtaatcatgttgagctt
aatgcaggacgcaatctgaacattgcgagtcagcaggatcagtcaacctacgacagccat
cagagttcgtccggatttagtgccagtatctgcgtgccacccatttgcgcaggcgtaccg
gtacagggcagcgccagcatgagcggcagtaaaatttacaatgattatgcttcggtacag
cagcagagcggcatcagggcgggcgacggtggctataacatttacgtcggcaaccacact
cagcttgacggtgcagttatcgcctcttctgcgacgccggataaaaaccatctcagcacc
ggtacgctgggctggagtgatatagataatcacgcgaagaacgggggaagtggttatggc
atcagtgccagcacatccggtatgccttcagcaggtcttacgcaggtaaaagcaggtgcg
gattcggttacacacagtgcggtgtcagcaggcacgattgatattcgcgatcctgcttct
cagaaacaggatttggcaacgctgagccgggatacggattccgcatcgggcgcactgagt
gatcactttaatgcgcagaaagtgcaggataaccttgacgtgcagcgcgagatgacggcg
ttaggtcagcaggccattcaatcgacgttcgattatttaaaggagaaagaaaagaatgag
cagcttgacaagctgaaggatgaccctgctttcaataagctgacaccagaacaaaagagc
ctggtgctcagtagcctcgacaagcaaacagaagaaaaatatggcataggctccaaaatg
cagattgctgcgcaggcagtcagcggcgtattctcagcgcttgcaggcggaaatgccagc
ggtgcagtcgctgcaggtgcggcaccgttacttgctcaaatgattaagcaggcatctggt
gacaatgatgccatgcgcatcctgcttcatacactggcctccggtcttattgccagggct
cagggcggtagcgtggctggcgctgcggcgggtggattcacagccgctgctctgggcacc
aacgatgcgctcagcaagctgtttttcggtaaagaagcagctctcctcacagccgatgaa
aaacagttgattgccaatatagttacgcttgcgggcgctggagtgggcggggctgtgggc
ggcggtactggggcagggagcggtggctcggcggcgcggactgaggttgagaataactat
ttgagcagcaagcagatagatgcctggtctgctgaaatgaagcagtgtcaggctgtcggc
ggtgactgtagcggtattattactaagtacgaagaactgagcaccgcacagcagaatcag
cttatcagtgactgcgcaaccagcccagccacctgccagcagaagtatggtgatgttctg
gccgacagcatggcggtgaaacaggcgctagatcgggcgatgggtgaagttatcccgttc
aagatggtttacgatctgaccgcgacctgggcgcaccagattgacgcagacgggatcgtc
gccagcaataaagtgtctgaacagatcatggcgaaatatggcctcgatcaggctaaggcg
gatattatcgcgggcgtggcgctaagtgcactgggtggcgtgagtaaagggagtaagctt
ccgacaggcgctggaaaaaatgtcgttattgtcgactcaggtaagaaaggtgcctggaat
aaggcactgaataaaccagaacctaatacgatatatcaggttgatggaaacaaaacctac
catactgatggtttgagtcgtacaactaatgttagtgcctcgctaagcctgtcaaaaagt
gatagaaatacctatcagcaatgtaaggctggtaaatgtggtgatactggcgacgaaggc
ggtcatttaattgctagcgtattcaacgggccgggtgaaaaacttaatattgtccctatg
gatgggaacctcaataagagcgaatggaagaaaatggaaaattcatgggctgccgctttg
aaggaaggtaaaacagtcgatgtcaatatccaaccaatatattcaggcaataatgtaagg
ccagatagggtgattgttcagtattctgttgatgggggtaggcctgttaatgttgatttt
aaaaatgctccaggaggcaaatga
>fig|66271.11.peg.83
atgctgacatattccacttttgttgagaataactttctgagcaaagggcacccgctggaa
tatgttgcaaaattcaaagcatgtaatggagatgccgattgtgaacataatgttcgcaaa
aatatggctaaagagtcagcagggaatgttcaaaaacttaaatcctgctgggatgctggt
gatgcatcatgtgttgcagatatacgttcaaaaatcgagctagatgaaaaagcatatact
caactgcgcctgcaggacaacatggtgggaagcgcttatgagagttcagctaaatggtat
gctgatatcattgaccagtgcgccggaaagtgtggatggttacaagctgcattacttaag
acgggagctgatggattaagcaacatcgcgtatgctggcctgggcgcaatgaatttacct
gagtcagactctataataagtcctaatagcgccgcaaaaaatgttcctgtgcggctagag
cggcagactacttctggacttaagttaacggcagatcctgagaaaacgacaacggtatta
gatacattcagagatgataccgaagcaattatcaaagagctcggattgccgaaatcaact
gattttggaccaaagaaaggtgggtttaatttattgaatacacctgatgatttgtataaa
aatcctactcagttctga
>fig|66271.11.peg.84
ttgcgctattcagatgatattgtctgctttgatggcgaagatacatcagaagagccaaaa
atctactatattcacgcctttgcttcagcaggctgggaaggcagagggcatgtagaaagc
tttgctgagtggttaataattgccaagtgtgaatctgcccgttacaaagctgaacaggca
gaacaatag
>fig|66271.11.peg.85
atggataaagagatacacgccgaagcgagtaagtttttaagttacattttacggcataaa
cctgaaacgattgggttaactctcgacgcggaggggtgggctgatattgatacattgatc
cgcctttcaaaagtaaaaggccatcaatttgataaggacctcattcgcactattgttgaa
aaaagcgcgaagaaacgttttaccctctctcctgatggcttacatattcgagccgcacaa
ggacattcttctcagcaggtggatatccgttatgaagaaaaaacacctcctgctctttta
tatcatgggactgctacacgctttctggcatctatctttggggaaggccttaaacctcaa
agtcgtcaatatgtccatttatctggcgatgaaagtacagcaattcaggttggcatgcgt
cacggaaaacctgtcgttttgaagattcaggctcggaccatgcatgaacagggttttact
ttttttcaggctgagaatggcgtctggttaacaaaaaacgtcccatgcagttatattcaa
caataa
>fig|66271.11.peg.86
atgaagcccgatctgaatttgttgatcacgttaaacgtcctgctacaggagaacagcgtc
agccgtgccgctgaacggttaaacctttcccagccttccgtcagtgcccggctggaacgc
ctgcgtactttatttaacgatccgctactgattccggtttctcacggtatgcgccctacg
gcacgagcagaaggattacgcccttcgcttgcagaactggttgccagaatcgatgaagtc
gtagccgagccgggaccctttgtgcccgcagaggcagacatcacctggcgcattgccgcc
acggattatggtgcgcagaccgcgctggtgccgttgatgaataccttacgtcaggaagca
ccgggctcccggcttgcgatactggaaatgaaaccggccctcatcgcgcagcaactggaa
aaaggcacagtagacctagtgcttcatctgcgtgaaggcgtgccagagggattacatgtc
cgcccactgtttcaggagcgctatgttgtagcaggccgtcagggtcatcccgccctgcat
tctgctatcaccgccgaagcgctctgcgcgctggagcatgtggtggtgtcgccagacggc
ggcggctttcgtggggtgacggatacggtgctggaagccagaggattgagccggaaagtg
gtactctctgtaccccactttttgctgatgggcaccgtgctgagcaccagcgatttagtg
gcgttgatgccggagagagtggcggcgatgatgccgggattaatgaccgtgctaccgccg
atgacgattccgggctttgagctggtgatgctgtggcatgcgcgatcgcaccgggatttg
gggcacaggtggttaagggaacgggtggtggggaggtttcaggatgggaatatggtgagg
ttctga
>fig|66271.11.peg.87
atgaatgtgttaatcgttgttgctcaccctgaaccccgctcgcttaacggtgcgctggcg
cgtttttccgtcagtcatctgcaacaactgggccatcaggtgcgcgtttccgatctctat
gccatgaactgggaggcgcgcgtatcgcctgccgacacacaacatcgccaacatgccgaa
cggtttactccctcactggaatccactcaggcttttgaaggcggctttcaaagcgaagac
atccagcaggaacaggaaaaactactgtgggccgatgcggtgattttgcagttcccgtta
tggtggttctcgatgcccgccatcttgaaaggctggatcgatcgtgtttatgcctgcggg
tttgcctacggcgtaggcgaacattcagatacgcactggggcgatcgctacggtgaaggt
acgctggcagggaagcgcgccatgctggtggtcacgatgggcggatgggcgtcgcattac
agtccgcgcggcatcaatgggcatattgatgacatcttgtttcccattcagcatggcatt
ctgttttaccccggctttgacgtgctgccgccgttcacggtttaccgtaccggccggatc
gatagcgtacgttttgatgcgctgtgtcaggaactgagtaagcggctcgataacctgttt
attactgcacctgttggctattatcggcaaaacggcggggattacgcgatccccgagtta
accttgcgtgacgatctggcagccggtgagcagggccacagaatccacattcgccaaggc
tga
>fig|66271.11.peg.88
atgaaaatgcagagtgaagcgcttcctgtcatacgtaagcccctgttccgcgggcgttta
cgtcagctgagctggattgcaatggtgatagcctctctggcgttctgggccggcgttctt
gtgctgatggtataa
>fig|66271.11.peg.89
atggataattttcagaaagagatcgatgagagagcgaatctcgccttatcgaataagttt
gagctgctgctgtttcgccttggctctgaccagttaaaaggtaaatcagagctgtttggg
ataaacgtatttaaactgcgtgaaattgttccgatgccgccgattacgaaagctgcgggc
atgcgttcgccgttgctgggcatggcgagcattcgtggacagttcattcctgttattgac
ctgcctgcggtagccggttgcgtgcctgaaacgggactgaacctgctgctggtgaccgaa
tacgcgcgtaacacgcaggcgtttgccgtcgaatccgttgaaaacatcgtgcgtcttaac
tggagccaggttcataccgctgaagctggtatcggtggacgtaacatcaccagtatcgcg
tgcctggatgacgacgaacaaaaaagcaatctggccatggtgctggatgtcgaacagatt
ctctatgacatcatcccgtccgttcgtggcgtggagcctgaagcgccgaaagagcgtcag
tataaaatgaagcccggttccgtcgcgattgtggctgaagactccaaagttgcccgccag
ttgctggagcagggcctgaagagcatgggcattcctgccgtcatgtgtaacaccggcctg
gaagcgtgggaaaaaatcaaagcgatccaccagcaggctcagtcgcagggtgaatccatt
cacgacaagatcgcgctggtgttaaccgacctggaaatgccggaaatggacggctttacg
ctcacgcgtaacatcaagcgcgacaccacgttgcgtcatattcccgtcgtgatccactcc
tcactttcgggcagtgctaacgaagatcacgttcgcaaagtcggggctgatggctatgtt
gccaagttcgaattaaacgaactgtcggatgtcattttcaaagcgctggaagccgcaagc
taa
>fig|66271.11.peg.90
atgaaaaaattagtactggcgaccttactggcggtagcgaccacaggggcttacgcggaa
gaaggtggcttcaaggcaggtgatacgccaccgccacagcataaacaggatgcaggctac
aaagggtcagaagacacaggacagacgcacatcgatcagattcgtgactttcgccagggc
ggttacgtcacgctggaaggttatatcgtaaaaaaagtcgcggacaataattatcagttt
cgtgacagcaccggcactttaaccattattgcgccgaagaaaacgttcgatggcaaaacc
tattccgctgacgacaaagttcgcgtcagcggtaaagtgcacggaaaaggtgacaaaacc
acgctgcacgttatgcggatcgatgagccataa
>fig|66271.11.peg.91
atgatgccccaacttacagccgcagaggccgcacccgtgaccgctttttcctcgcttaat
tctcttcccgatagtcagctcgataacctgcgcgagatgggctataccagcatgacgccg
gtccaggccgcctcgctgcccgctatcttagccggacgcgacgttcgtgcgcaggcaaaa
accggcagcggcaaaacggccgcatttggtattggcctgttgcatcatatcgacagtgcg
cgttttcagactcaggcgctgattttatgtccgacgcgagaactggccgatcaggtcagc
aacgttctgcggcagctagcgcgcttcacgcgcaatatcaaaattctgaccttatgcggc
ggccagcccatgagtgcgcagcgcgattcgctggtgcatccgccgcagattgtggtcggt
acgccgggccgtattcttgaccacctcaagcgcgaaacgctgcagctcgacagtctgcgc
acgctggtgctggacgaagccgatcggatgctggaaatgggctttcgtgacgatatggaa
accattatcgccgccacgcccgccgcgcgccagacgctgctgttctctgccacctggcca
gacggcattgcaacactgagccagcgctttcaacgtgatgcgctgagcgtcgtgacggaa
gaggtcagcgaactgccggcaatcgaacaacaatttattgaagcgacgcacggcgaaaaa
ttgtcgctgctgattagcctgctcagcgaacgccagccatcgtcctgtgtggtgttctgc
aacaccaaacgcgaatgtgatgatattgccgccgcgcttaacgcccgcgatatcagcgcc
ctgcccctgcatggcgatctggaacaacgcgatcgcgaacgtgtgctgatccggtttgct
aacggcagtggtcgcgtgctggtggcgacagacgtcgcggcccgcggcctggacatcaag
tcgctgtcgctggtggtgaactaccagctggcgtgggatcccgaagtgcatctgcatcgt
atcggccgtaccgcgcgggcgggcgaagaaggcgctgccgtgacttttgtcgcggccgat
gaaatggcgcgtgcgcatgcgttagaagatttcctgcagcagaagctgccatgggttgcc
gccagtgcgctcaggaaaagcagtaaaccgttgccggcagccatgatgacgatttgcatt
gatggtgggcgtaaggccaagattcggcccggcgatattctgggtgcgctgacaggagaa
gcaggctatcgcgccgatcagatcggtaagattgatctcaccccgacgcatgcttatgta
gcgattgaagcggctcaggcaaaatctgcgctggtcaaacttaagcagggcaaaatcaaa
ggcaaaacctgccgggctgtactgctgaaagactaa
>fig|66271.11.peg.92
atgacaggcagtggaaaaatgaatcgccagcctatgttcacgccccagcagcttctgagc
tttgttgcggtctgcgaaaccgccagcttcacccgtgccgccgatcgcgtgcacctgtcg
caatcaacagtgagccagcaggtgcggcgactggaagagagggtgggaaaagcactgctg
gcccgctcatcacatcaggtaaccgtcacggaggaaggcgagaagctgctgggttatgcc
cgccgtatcattgccctgaatggcgaagcactcgatgtgttgagcgataagtggcgcgat
ggtgtgctgcggcttggcgttccggaagattttgcggcccccacggctgccctgctggcg
cagttcagtcgcgaacatccccatatgcggctggatgtgatgagcgggatgcaggtagaa
ctacgtcgggcctggcagcgggaggaactggatatcatgctgattaagcaaccttacggt
gaacgcccgctggcttcccgacccgagccgctgttatggctggacagcgccgcatatccc
tgctttgagcattcgccggtgccgctggtcctgtttcctcaacagggactttatcgcgag
gagatctgccagacgctggatgggttgggccgcagctggcgcatcggttacagcagtgcc
agccttgtggccctgtctgccgccagtgcccagggcctgggcgttacgctgttgcctgcc
agctgtcgtctgcctgcacaccgtgtgctgggcgaccagcagggcttgccggtgattgac
acttttgagctggcgctgttctgtcgccagccggatgacgcgcttcagcgccagctggca
gaggcactggtgacatttgccgatctgcactggcagtga
>fig|66271.11.peg.93
atgaaaaaagagaatattgtgatcgttaccgccctggtgctggcgggactgaatatgcgt
ccactgatgacctccgtcagtccgttgctggatcagttacgcgaaagcattggactctcc
gccttggcagcgtcactgctgcctgcgattcccatgatgatgatgggagcgatagcgtta
atcagcgcaccacttatgcagcgtgttcaactgcgcggactgctgtgtggcggactggct
ctgttagtgttggcgctcctcagccgcctttttgtggcgcaaggcgaatcgctggtaggg
agcacgctaccgggcggcattggtatcgggatagtgcaaatggcgatgccgggctttatc
cgccaacgctttccacaacgcagtgcgatgatgaccgggctgtggtctgcggccctgatg
ggcgggggcggactgggtgctgcattaacaccgtggttaagtgctcacctgagctggcag
atggccctcagcagctgggccgtgcctgcgctgctggccatcctgctttgggcatggatg
cccggggtgacgtcgccagcgcgcgcgtcggtcgtgatgccttcactatggcgcaacgcg
cgcgcctggatgctggcgctcagctttggtttagtgaatggcggttatgccatttgcgtg
gcctggttgcctgatttctaccatcagctcggctggagcgcacaggcgggcggaagcctg
ttgggcgtgatgattacctgccaggtcgccggagcgatggtgtttccgctgttgacgcgc
ggcccggatcgacggccgctgttgctgttaacgctgatttttcagctaagcggtatgctt
ggcctcctgtttgcaccgctttaccatccatggctgtgggtgggaatggcgggcgtgggg
ctgggtggtgcctttcccctggcgctggtgctggcgctggaccatctggcgcatccgcag
gcgggcggacgactggtggcgttcatgcaagggattggctttattattgccggcagtatg
ccgtttatcgccggtcagttgcatgcactgaccggggatttctccacgatctggtggctc
cagtgcggcgttacgattgggctggtcgggttaaatctgcgttttcatccgcaaagttac
aaatatgcctttccacaaccgtga
>fig|66271.11.peg.94
atgcaggtctggcagcaaaattatgatccgctcaataacatctggctctccagcctgatt
gcgttactgcctgttctgttcttcttttttgcgttgattaagctaaagatgaaaggccat
caggctgccaccatcactgtcatgctgtcgctgggagttgcgctgctgctgtatcatatg
ccgtggcagcaggcgctggcctcagcggcctacggcttcctgtacggcctgtggcccatt
gcctggattatcgtggccgcggtctttgtctataaaatctcggtcaggacgggacagttc
gatatcattcgcgcgtccatcttgtcgatcacgccggatcagcgcttacagatgctgatt
gttggtttttcctttggtgcctttttagagggcgcggcaggttttggtgcgccggtggcg
atcacggctgcgttgctggtagggctgggttttaatccgctttatgccgcagggttatgc
ctgatcgtgaataccgcgccggtggcgtttggtgcgatgggtattcccattattgtagcc
gggcaggttaccggtctggacagctttgccatcggtcagatggccggacgccagctgcct
tttttaaccgtcatcgtgctgttctggatcatggcgatcatggatggctggcgcggggtg
aaagaaacctggccggcggtgatggttgcgggtgggtcgttcgcgatagcccaattcctg
agttcaaatttcctgggcccggcgttacccgatattatctcttcgctggcatcactcgtt
tccctgactctgtttctgcgcgtctggcagccggttcgcatctttcgcttcagcgatgcc
gaaaatcagacggcgacgcaacccgcacgtcagcagacgtatacgacaaagcaggtcatt
cgcgcctggatgcccttcctgtttctcaccgcaacggtaacgctgtggagtatcccgccc
tttaaagcgctgtttgccaaagggggtgcactggccaactgggtgatgagcattcccgtc
cctggcctgcatgactggattacccggataccgccggttgtggcacagcccagcgcctgg
cccgccatttttaaactggatctgctgtctgcaaccggcactgccattctgattgcggca
attgtggcgattatctttctgaaaatgaaacccagagcggcagtcgggacatttgtcgaa
acactgaaatccctgatattgcccatctactccattggtatggtgctggcctttgccttt
atctcgaactactcgggtttatcagccacgctggcgctggccttagcgcacacgggccat
gcctttacctttttctccccctttctgggctggcttggcgtgtttcttaccggttcggat
acctcctccaacgcgctgttcgccgcgttgcaggccaccacggcgcagcagattggcgtt
tccgatatcctgctggtggcagcgaataccacgggtggcgtcaccggtaaaatgatctct
ccccagtcgatcgctattgcctgtgcagcggtcagtctggtcggcaaagagtccgatctg
ttccgcttcaccgtaaagcacagcctgatctttaccggcctggttggggtgatgaccacg
ctgcaggcttacgtttttccctggatgatcccatga
>fig|66271.11.peg.95
atgacaccaaacgatcccttaccgatgcggcttaagcactatatccgcgatcatcagctt
gagccgggcatgcgcttgcccgccgagcgtcagctggcggccgcgttgggcgtttcccgt
tcgtcgctgcgtgaagctattcagcaactgatcagtagcggcgttttgatgagtcggcgc
ggtgacggtacctggctgcgtcagccgcaggagccctggtctgagcagcgcatcgtcgag
cccattcgtcagcttctcgccaacgatccagactaccgttacgacattcttgaagcgcgc
catgcgattgagggaagcacggcctggcatgcggcgctacgggctaccgagtcagataaa
gagcgtctgcggtacgcctttgatgccacgctggcgatgaaagagagtgacgatccccat
ctggccgggcaggccgatctgcgctttcatctggccatcgcagaagcctcacataacatc
gtgctgctgcaaaccatgcgggggttattcgatttactgcactcgtccatgctgcacagt
cgtaagctgatgtacatcagacccgtgatttttgaccgcctgaccgatcagcaccgggcg
atgctcgacgcgattttactgggcgatgccgaggctgcccggtcagccgccatggatcat
ctgggttttgttcacaccacgatgaaaacacttgatgaagacgaagccaggcaggcgcga
attacgcgtttgccgggtcatgacctgcacaatcacaaggaaaaccgctga
>fig|66271.11.peg.96
atgatcatctctgccgccagtgactatcgcgccgccgcgcagcgcattttaccgcctttt
ctgtttcattatctggatggcggtgcctatgcagagcatacgctacggcggaatgttgcc
gatctgtcagacgtggcgttgcgccagcgcattctccggaacatgtcggcgctcagcctg
gaaaccacgctgttcagtgaaacgctgtccatgcccgtcgcgctggcaccggttgggctg
tgtggcatgtacgcgcgtcggggggaagtgcaggccgcgcgcgctgcggcgggcaaaggg
attccgtttaccttatcgaccgtctccgtttgcccgattgaggaagtggcaccgcaaatc
agtcggcccatgtggtttcaactgtatgtgctgcgcgatcgcggctttatgcgtaacgcc
cttgagcgggcaaaagcggcgggctgtaccacattagtatttaccgttgatatgccaacg
ccgggcgcacgctatcgcgatgcgcactcgggcatgagcggcaagcacgcggccctgcgc
cgctactggcaggctgtcacgcacccacgctgggcactggatgttgggctacagggccga
ccacacgatctgggcaatatttccacctatctgggcaaaccgaccgggctggaagactat
attggctggctggcaaagaatttcgatccgtcgatttcctggaaagatctggaatggatc
cgtgagttctgggacgggccaatggtgattaaaggcattctggatccggaagatgcccgc
gatgcggtgcggtttggtgccgatggcattgtggtctcaaaccatggcggacgccagctg
gacggcgtgttgtcttcggctcgtgccttaccggccatcgcggatgcggtgaagggggat
atgacgattcttgccgacagcggcatccgtaatggacttgatgtggtgcgcatgattgcg
ttgggcgcagatactgttctgctgggacgggcctttgtttacgcgctggcgacacatggc
caacgtggcgtcgaacatctgctgacgctgattgaaaacgaaatgaaagtcgcgatgacc
ttaacaggcgcgaagtgtatagccgatatcaaccagacgtcgctggtgcaggcgaatgcg
ttgctgggcgaagtggccctgcatccggcctcatgcccggcaaactga
>fig|66271.11.peg.97
atgaccattcataagaaaggttcggcgcattgggaaggcgatatcaaaggcaaaggcaca
gtcagcacagaaagtggtgtactgaaccagcaaccttacggctttaacacccgtttcgaa
gggcagaaaggcaccaatccggaagagcttatcggcgcagcacatgccgcctgtttttca
atggcactgtcgctcatgttaggtaacgcaggccataagcctgaaagcattgataccagt
gccgatgtgtcgctggacaaaaaaggtgaaggcttcgcgattacgaaagtggcgctgacc
agcaccatctcgctgccgggcattgataacgacacctttgatgaaatcatcaataaagct
aaagccggctgtccggtttcgcaggtgcttaatgcagagatcacactcgattacacgctg
aacaactga
>fig|66271.11.peg.98
atggcaaaaaagacggaaaagggggcgggttttgctgagcatgggtggcggactgctgct
gagccacagggccgcaatgctatggggctgaaatcctggctgtcgcgccacaaactcggc
gtgttgctgatggtggtactgctgctggaggtaatctgtttccttcttaccgcctcgtgg
ctgccatggaatgcatga
>fig|66271.11.peg.99
atgaaaagtagtcgtccccgccgtcctaccgggcgttgggtttattacattttgtatgaa
ggcattctgtggccctgtccggttcgctgggaatgggaaagcggatacggtggctggctg
ccgttttactactcacctacgtttgagtttgtcgcgggcgatcccggcaaggcgtaccgt
attgcgcgcacggatgtacgtgtgaagcggagtgaagagatttacgcctga
>fig|66271.11.peg.100
atgttaattggttttgtgttattggtcagcgcgtgtggacacgatgcctgtgaagcttta
ccggtatcagaacgcatttatccgactaaaaccgcctgtgaagtcatggcaaatcgtatc
cataaagtgcgtcctaacgtcgtgctgatatgtggcgaagtgcatcgttaa
>fig|66271.11.peg.101
atgacgaagattttactgtgctgtgctgcgggtatgtccaccagtatggtggtacagaaa
atggaaaaggcggcgcaacagcaagggctggacgtcgagataaaagctgtggggattgaa
gagtttagagacgatatcgccgattacgactgctgcctgctcgggccacaaatcaaatac
aagctggcctattttcaaccgatcgcccagcaatacagcaagccggttgcggtcatcaac
agtatggattacggcatgatgaatggtgaaaaaatattaagcgacgcactaaagcttatt
catacctga
>fig|66271.11.peg.102
atgagccacttcagtgaatctctattcggcgtcatcgaaaaccgtattagcccactggcg
ggccgtctttccagccagcgtcatgtcatcgctattcgggacggatttattgcctccatg
ccgtttctgatcgtgggctcgtttatgctgttgtttgctcatccgcctttttcggcagac
agcagttgggcgttcgcacagtggtggctgggcatggtaaaggcgcatgaagaacaaatc
atgatgccgtacaacatgacgatgggcattatggcgctctatatcgccagtgccatcgcc
tataacctggcaaacagttataagatgaatggctttatggcggccagtctgtcgctgatg
gcgtttctggtggtggcggcaccgcagagcggcaaaacgttgccggttggttcgctgggc
ggggagggcatttttaccgcgattctggtcgcgctctttgcgacggagctgatgcacgtt
ctgcagaaatacaacatcggtttcaaactgcccgagcaggtgccgccgaagatccgtcag
tcgttcgatttgctcatcccgattatcacgatttttattacgctgtttcccctgagcctg
tgggtacaggcgcagttcggcatgttgctgcctcaggccatcatggctattttctcgccg
atcatctctgcctccgattcgctgcctgccgtgctggtggcggtactgctgtgccatctg
ctgtggtttgcaggcattcatggggcggtgattgtcgggggcatattgcaggctttctgg
ctgaccaatctcggtctgaatcagcaggcgctgaacgcgggagaacccatcagccacgtg
tttattgaacccttctggcagttttttattgttatcggtggctccggttcgacgatgggg
ttggtgttgctttacttacgcagtcagtcagcacatctgcgatcgattggaaaactgagt
gtggtgcccagcatgttcaacatcaacgaaccggtcatttttggttcaccggtcgtgatg
aaccccattctgtttatcccttttattcttgccccgttagtcaacgccgtcattgcctgg
atcgccaccaaaacgaacctgattaatcacgtgatctcactggctccgtggacgacgccc
gcccccattggggccgcctggtcaaccggctgggactggcgcgtcattgtgttaattgcc
gtgctggtcactattgccacgctgatctactacccgtttttcaaaatgtacgagcgtcaa
ctgctgcagcaagagcaaccctctgccgcagcgcaaccggttaaggagtaa
>fig|66271.11.peg.103
atggaaatcgatgaaagcacggtaatcgaactgattatccaggcaggcgaagctcgctcc
tgttcgatggaggcgttgcgggcggcgcggcagcaaaactgggcgcaggcggacagtatg
ctcagtgccgcaaccgcggcggccaaagcagcccatcaaacgcagacgcagctcattggc
gctgatgagggcagcggaaagattccggtcagtctgattatggtccatgctcaggaccac
ctgatgaacgcaatgctctgtcgcgaactggctgaggagatcattcaactgcgccgggag
ttagccgcacgttaa
>fig|66271.11.peg.104
atgcaacattcgacattgcccgcgtttcccagggactttctctggggcgcgtccacctca
gcttatcaggttgaaggggcctggaatgaagagggcaaagggccttccgtcattgaccag
gcaaccttccatcaggaccttaccgattttaccgtttgcagcgatcactatcatcgtttc
agagaggacatcgcgctgctggcggagatggggttaaaaacctaccgcttttccattgcc
tggagccgtctttatccggagggcgatggtgcgttgaacccggcgggcgtggccttttat
cagcaggtgatcgatgaactctgtcggtacggcattacgccgctggtcaccctttatcat
tttgatttaccctgggcgttgcagcaggcgggcggctggtcttcacggcgtacagtggcg
gcctttgagcgttttgccatcacctgctttgagcactatggtcgtcaggttaagtactgg
ctgaccatcaacgaacagaacatgatgatccttaagggcgatgtgattggtacgttgcca
cccggcaccgccgatccgcagaaaacgctgtatcagcagaatcaccatatgatgctggcg
caggcgaaagcgatgatcgcctgccatgaacggttgccggatgccaaaatcggcccggca
cccaatatctcctgcgtctatgccgccagtgcgcggccggaagatgtgctggcagccgat
aatttctctgcaattcgcaactggctctatctggatctggcggtccatggtcgctataac
gccgtggtctgggctttcctgaaacagcgcggctggttaccgacgatcgaagacgatgac
atggctatcatcgccgcaggcaagccggattttatcgcctttaattattatgcgtccgcg
acggtgggagccgaaggcgagggtgagcaaagcgaaaataaacctcggcccgataagcaa
atggcgggcattgatcggtcggtttatgtgggatgtgacaatccgcatctccggcaaaat
cagttcggctggtatatcgatccggtgggttttcgcattacggcgcgccagatttatgcc
cgctatgctttgccgcttatcgtgaccgaaaacgggttaggtgcctttgatcggctggag
gccgataataaggtacatgatgattaccgtattgcgtatctgcgcgaacacattgcgcaa
ctgcagctggcacttgccgatggtgtggaactgtttggctattgtccctggtcggcaata
gatctggtaagtacgcatcagggcatcaacaagcgttacggctttatttacgtcaaccgc
gatgaaaaagatttaaaggatctggcacgttaccgtaagaagagttttttctggtaccag
aaactgattcgcagtaatggcgcaacgctgaacgattcagtcgactactga
>fig|66271.11.peg.105
atggtcagaaagcccatgattaccatgctggatgtggcccgcaaggccggcgtctctaaa
gccaccgtctcgcgcgtgctggcgggaaatcgctacgtcagtaagagtacgcaacagaag
gtctttcaggctgtggcggaaaccggttatcgccctaacctgctggcacgtagcctggcg
acgcagaaatcccagaatatcgggcttatcgttacccattctttattcaatgggccttac
ttcagcgaattgctgtttcaggctgctacgttgacgaataactatggccggcagcttatt
ctggcggatggtaaaaccagcgctgacgatgaacgtgccgccattgagtttctgctcgac
ctgcgctgtgacgccatcattatctatccccgttttctggataccgcggcgctggatgcc
attattgagcagcacgccattcccgttatggtggtgaatcgtcagctgcagcgtcatccg
gcacactgcgtctgggccacccatcagcagaatacctttcaggccacccgctatttgatt
acgcgcggccattacgacatcgctttcattacgggtctggccggctcaccgaccgctgcg
gcccgcctggccggttatcagcaggcgcttgacgagcatggcttagcggaccgtgcgctg
atcgtgcagggtgcatggacgcccgccagcggcatggcggcggcaaaaacgctgcttgaa
tcggacatgccatttagtgcactgatggccagtaatgacgatatggctattggggccgcg
ctggcgctgaacgctgcgggcaaacggctgccggaggatgtctcactgctgggctttgat
gatattcgtatggcggaattttttctgccgccgctcaccacggtacatgtgccggtcgca
gagatgattcagcacacgctggcgcagctggtggcgatgctggaaggggaagcggtcacg
gccttgccgccgtttagcggtcacctgatcgaacgggcctcggtcactgacgggccttat
aaacagtaa
>fig|66271.11.peg.106
atgaacaccaattccgacagagtgacgttgacactgttttatgtcggcagctttgttgtt
tattacctcgttaccatgttgattaccctgtttcctaattacggtattctgcgtaatgac
ggtttactggtgcctgtgctttgcctgtttgaatttgccgttatctatccgctgtatcgc
ttttattgccagcgtcgtaccgatattcctctgggctttttgcgttccggtcagacttta
ctgtttattggcgcgctgtttattttaatggtggcacaaacgcagtatttgcagccggaa
ggctggctggtcgcacaaactcagcaggggcccagttcgatgcttatcctgctgttgacc
gccgtcttactggctccagtgtttgaggaagtgttgtttcgcggctttttattacaggga
tttctgttgtgggcacctaacagccgttttgcctgtgtattactgacctcgttactgttt
gcgctcatgcatacgcaatatgtccactgggaaacggtggtggcgctgacgctgttttct
atgctgctttgctacgcccgtctgcgcagcaatacgctggccctgccggtctttctgcat
acgctgaataatctgattgcgattctgcctgcctggtatttcgcctga
>fig|66271.11.peg.107
gtgaatcattacggaaaagtgctggtggcaaccggcttcttactgctgacggcctgtcag
tccaccacgcagcctgatacggcagccgtcccgcccggcaaggaagcggacagttgcggt
gcctctcattaccaaaactttgtcggcaaaccgctgtccgcccttgagcaacagcgtttc
agtcagaaggtgcgcgctattccgtggaattctgccgtcacgatggattttaatttcgcc
cgcctgaactttctggcagacaaaagcggtactatcacccaggtctattgtggttaa
>fig|66271.11.peg.108
atgtactctcgtccacgcctctcactgtcattactgttgctgatcagtccggtcgcactg
gcttccagcccgacagcatggcaggaaaaccagcaggtcatgcggcaggcctgtattaat
gccagtacgctaagtaaggtaaaaatcgtggggcagcccatcgactatgatgacagcgtg
ggttacagcgccttgttacttgaggggcattacccacagaagcaaatgaaaaaccggcgt
gggcgtgaactctgcctgtttcaacgcagcagcggccgtgccagtgtaagtgaagcccgt
cagctccgttgggtgaaatag
>fig|66271.11.peg.109
atgagcgtccaatctaatagtgccagtcgtgctatcactgattacttcaacagcccggac
tggaacgtgctgccggagtccgatctgctggccgttatcctgcgtgaactgatggaagca
ggccagccgacaacgaataaggcaataatcgcacgcgtcattaataaactggagtttgaa
ggggatgagcagcgcctgcagcgttaccggggtttactggcccagttgatggaagcgcgg
ccacgtgagtag
>fig|66271.11.peg.110
atgaaaaacctgattgctgagttgctaatcaccctggcagaaaaagaagaggcgtcaaaa
gagcaggttgcacagatcgaagcgctggaaatcgtggttaccgcgatgctgcgtttgctt
ccacccgagcagcatcacgctatcgtcagcagtattgaaaccgccatgatgaatgccgat
gtagatcataatgataaaaatacggtcctgctaaaacgttatgtcacgcgcttacttaat
cgtccgcgtatctga
>fig|66271.11.peg.111
atgaaacgcggtttaatgacgctagtgttagcaggcttactggtgggcggcagcgccagt
gcggctgaaaaaacgccacaacagcaaaaaatggccatgtgtaatgaacatgccacgtca
caagcgttgaaaggcgatgtgcgaaagaaatttatgagcgattgcctgaaaaaggacagt
aaggtcgccgacatgtcgccgcagcaggtaaaaatgaaaacctgtaatctgcaggccggt
gataaaaagctgacgggggaagcacgcaaaaccttcatgagtcagtgtctgaagaaaagt
taa
>fig|66271.11.peg.112
gtgaactatcaatttgtggtcgctctgaaggatttaccgcaccgccagccggttaaaaaa
aagctcggggaaacagagctgctgttaattcgtgatggcgacaacgtacacgcttaccag
gcgaagtgtccccatgccggcgcaccccttgagcagggtgccatttgtgaaaaccggctg
atctgtccctggcataaagccacttttgaactggacagtggcaaaatgtgtgagccgctc
gcgctggccgatctcaaacagtatcccgtgcgcattgaaaacgaggcggttctggtgaat
cccaaagccatgtcgcctgcgactgcgataggcagtggagccgctgcgccggtctttgtc
gtgctgggtggtggcgcagccgggagtgcggcgctatggcggttacgtcacgaggggttt
aaagggcggctgatcctgatcgagcaggagcctgatgcaccctatgatcgcacggcgtta
accaaatttgtcccctcgggcaaaatggacatcgatgaggtgccctcactgctgggtgag
gacatcatggcgcacgtagaacgcctgcaaaagcgcgtggagcggattgataaccatcag
caccggataatatttgctgacggtacgacgctgcaattcgataagctcctgattgccaca
ggtggcgcgcccgtcaaacctgcgctggccgggcgcgatcttgctggcgttcatatcctg
cgcagtaaacagcacaccgcagacttactgcaggcggtcgatgacactcaacagattgtc
attatcggcaacagctttatcggcatggaactggcctcctcactgcgtaatcgcgacatt
gatgtcaccgtcattgcgcgtcatccgctgccgtttgcgaaacagtttggcgaagccgtt
ggtcgctatttttatcagctccatcaggcgaacggcgtaaagtttatcgaaggcgagatc
gatgccctgctgggcgaagaccatgttaacgcggtacgactaaaaacgggcaagcatatt
gccgccgatgtggtgctgtttgcgaccggcgttaaacccgccacacactttattcatgat
ttgccgctgctggaggatggcagtctgcaaacggacgaacaactccgggtggccgagaat
gtctgggtggcaggcgatatcgccacgtatccttctccccaggggccgttacgaatcgaa
cactttcgtgttgccgaacaacagggacagacagcggccatcaatatgctgggcaatatc
cgtcactttgatcgggtgccgtttttctggaccgcgcactatggtacgcgctatgaatat
cttggccatgcggcggactgggatgactaccagtcggtgggctcgctggaagaaaaggaa
ttcatggcgttttatggcaaagaagggcaactggcggcggttttctcctgtggcctttac
actctgaccgccgcgctggttgacaatatgcagcaacccatgacggtgaagcaggcgctg
gcgctttatcaggactaccgttccgccggctag
>fig|66271.11.peg.113
atgcaggaaaagaaaatcggatttattggcggaggcaacatggccaaagccatcattggc
ggcctgataaacagcgggcaagttgcaccgtcagcgatctggatttatgaccgtaaagcc
agcactaatcaggaaatggccgaacagtacggtatccatgcggctgagagcgcagaagcg
ctggcgcagcatgttgatgtcctgtttggggcggtaaaaccgaatgtcatcctcagagtt
ctgaatgatctcgccacctgcatgaaaaaagagacgctggttgtctccattgcggcaggc
gttaccctggacaatctggcctccgtactgggacacgatcgaaaaatcattcgggccatg
ccgaataccccgtctctggtgggagaagggatgacctcggtcacgcccaatgcgctggtt
gaacagagcgaactcgatgaggtcgttgcaatgtttaaaagctttggccaggcggcggta
gtggatgaatacctgattcattccgtggtgggcgtgagtggttcggcaccggcttacgtg
tttatgttcattgaagccatggccgatgctgcggtggcaggtggcatgccgcgggcgcag
gcctaccagtttgcggcacaggccgtaaaaggttcggcacagatggtactggagaccggc
aaacacccgggcgagttaaaagatatggtctgctcgccgggcggcaccacgatagaagcg
gtcaaagttctggaagaaaaaggttttcgctccgccgtgattgaggcgatgcagcagtgc
atggcgaaatcagagaagctgagccgcagttaa
>fig|66271.11.peg.114
atggctatctgggttgatgctgatgcctgtcctaacgtgattaaggacgtgctgtaccgg
gcagcggacagaacgcaaaccgtggtgacctttgtggctaaccagtccctgcgggtgcca
ccttcgccctggctgcgaacactgcaggtgcctgcgggatttgatgtggcggacaatgag
attgttaagcgcgtaaacgtcggcgatctggtgattacggccgatattccgttggccgcg
gaagtgattgagaagggcgcggcagccttgaatccacgcggggagcgctattcaccagca
accattcgcgaacgactgaccatgcgcgattttatggacaccatgcgcgccagcggtgtt
cagacaggcggccccgccgcattaagcccacgggaccgccagcagtttgccaatgaacta
gacagctggctccgacaacgccagcgctaa
>fig|66271.11.peg.115
atgcaacgcgaagaacaacaactgattgaaaatctgttcagccgtttgaaacaagcggaa
agccagacagcggcgcgcgatgctgctgccgaacaactcatcaaacaacacctgcaggaa
caaccaggcgcgccctactacatggcgcaggccattctgattcaggaagcggcccttaaa
aaacttaatgaacgtattaaggaactggaaaaccagctggcgcaacaacaggcgcagcag
cagccgaagagcagcggtggatttttatccagcctgtttggcggcggcagcgcccaaccg
cagccagctcagccgcagtggaacagtgcgccgcaacaggcaccgcaaccgcagcaacct
tatgccagcgccccggcgccacgtggcagcggcttcctgggcggcgccctgcaaaccgcc
gttggggtggcaggtggtgtggtcatggccgatatgctgaccagcatgttccatcattct
cagccgcaggaaatcgttaacatcatcaacgagcagccgttgccgcaggtggacgacagt
ctgaataccttcaacggtggcaacgatcagtcgttccttgaccagaacggggcggataat
cagtcgttcctggatcaaagtaacggctggagtgattcctacgccgacaacggcgacctg
aatgattttggcggcaatgacttcgacgacgacgacaacttcgtctga
>fig|66271.11.peg.116
atgtccttgtccatttttttgattggtgcgcgcggctgcggaaaaaccaccatcggtgaa
gccctgtctcatgcgctgggttatgccttccgcgataccgatcaccacctgcaattcacg
acccagcgaaccgtggctgaaattgtcgcggcggaaggctgggaaagctttcgtgcgcgg
gagaccgagtcgctgaaagccgtgacggcgccctcaaccatcatcgcgaccggtggtggc
atggtgctggcagaggtcaaccgccgctatatgcgcgaacatggtcaggttatctggtta
agtgcgccttctgaggtacttgcgcgacgtctggaaagccagcctgaagctgcgcagcgc
ccgacgctgaccggacggcccatcgcagaagagatgacagaggtgctgcgcgcccgtgcc
cacctgtatcgtatggccgctcatcatgaagtggacgcgatgcagccgccggaacgcgtt
gtagagcaaattctgcagtcgttatcgctggcacgcgccagctaa
>fig|66271.11.peg.117
gtgaccgtggaaaaaggccccgaaggtaaaaaagtcacgtcctggcaactgcgagccgat
catccgaagccggattcactcatcagtgagcacgattcagagcaggaagcgcatgatgcg
aaacaacgttacgaagatgtagaaaaagagtaa
>fig|66271.11.peg.118
atgctcaacgtaagtgagtattttgacggaaaagttaaatccatcggttttgacagtgcg
agcaccggtcgtgccagcgttggtgtgatggcagaaggcgaatatacctttggcactgcc
cagccggaagagatgaccgtggtcagtggatcaatgaaagtgttgctgccgggggaaaca
gagtggaaatggttcgaggcgggatcggtatttaacgtgccgggtcacagcgagtttcat
ctgcaggtaggcgagcccagctcttatctttgccgctatctgaaagactga
>fig|66271.11.peg.119
atgttgtggtttaaaaatatgatggtttatcgtctgaatcgtgacattccgttgtccgca
gacgacatggaaaaacagcttgaggcattcaccttctcgccttgtggcagccaggacatg
agcaagaccggttgggtgtcaccgatgggaaaccgcagcgatgcgctgacccatgtgaat
aacggtcagattgtcatctgcgcgcgcaaagaagagaaaattttgccttcaccggtggtg
aagcaggcgctggaagccaaaattgacaagcttgaggcagaacagagccgtaagctgaaa
aaaaccgaaaaagattcgctcaaggatgaagtgctgcacagcctgttgccgcgtgccttc
agccgtttcagccagacgtttatgtggatcgataccgttaacaatctgatcatggtggac
tgcgccagcgcgaaaaaagccgaagatacgctggccctgctgcgtaaaagcctgggttca
ctgccggtcgtacctctgacgctggaaagcccgattgaactgacgctgaccgagtgggta
cgttccggcgatctgcccgcaggctttgccctgatggatgaagccgagctgaaagcgatt
ctggaagacggcggcgtgattcgctgtaaaaaacaggatctggtatgcgacgaaatcgcc
aaccatatcgaggctggcaagctggtgacaaaactggcgctcgactggcaggaacggatt
cagttcgtcctgtcggatgatggttctgtgaagcgcctgaaattcagcgatacgctgcgt
gatcagaacgacgatatcgatcgggaggattttgctcagcgcttcgatgccgactttatc
ctgatgaccagcgaactggccgccctgaccagtaatctgattgaagcgttgggtggtgag
gctcagcggtaa
>fig|66271.11.peg.120
gtgcgcatcggcattgatttgggcggcaccaaaacagaagtgattgcgttgtccagcgag
ggaagcgagctgtttcgccatcgggtttccacgccccgaaacgactatgccgctacggta
caggctattgtcgatctggtgcgtctggcggaagaaaagaccggacagacgggcacggta
ggcctcggtattcccggcacgctttcgccctacacgcagcgggtaaaaaacgcgaactca
acctggcttaacggacagccgctggacaaggatctggcgcacgcgctgaatcgtgacgtc
cgcattgccaacgacgcgaactgtctggccgtatccgaagccgttgacggcgcgggtgcc
ggtaagccgctggtctttggagtgattattggcaccggttcgggggcgggcgtggcgata
aacggcgaatcccgtatcggtggtaatggtaatgcgggcgaatggggccacaatccgctg
ccgtggatggacgaagatgaactgcgctatcgcgctgaagtgccctgttattgcggatta
cagggctgtattgaaacctttgtctcgggcaccggctttgccactgattatcagcgtttg
agcggcgttacacgcaaaggtgccgagattgttcacctgctggcacagcaggatccggtg
gcagaactggctatgagccgctacgaaatgcgcctggccaaatcgctggcccaggtggtt
aacctgatcgatccggatgtgattgttctgggcggcggtatgagcaacgtggatcgtctg
taccagaccgtccccacactgatgaaaaaatgggtatttggcggcgaatgtgaaacgccg
gtactgaaagccgtacacggggattcgagcggtgttcgcggagccgcctggctctggcct
gagtaa
>fig|66271.11.peg.121
atgttgagatggaccggtattttcgcggttgccctgctgcttttagcaggctgcagccag
ccgcacggcgctgatgccaggcactgcgcgccgaacatgacgcagactcagtgccaggcc
atcgaccactatatcgcgcaggtgaatgccgtggtgatgcgcaattttcatcacgcgcaa
cgttacgcaggccagcgctgcctgatgacggcacaacgccgcgcggacggccgctatagc
gtcatgcgcacagaaggaaatgaatcgttatgtctgagcgcctggcagagcgtgagtagc
gcgcgtgatatgccccttccgcctcagggcgcgccccggcaatgggtatttgcttttgcc
ccgtaa
>fig|66271.11.peg.122
atgaaaattctgacgctgcgcttcaaaaatcttaacgcgctcaaaggtgagtggtttatt
gattttcgcaccgagccgtttgccagcaacgggctgtttgcgattaccggcgcgacgggc
gccggtaaaactacgctgctggacgccatctgtctggcactgtatcaccagacgccgcgc
ctgggcggcatctctcaggggcataaccccctgatgacacgcgactgtgccgagtgcctg
gcggaggtcgagtttgaaattaaaggcgaagcctggcgggcattctggagccagaaccgc
gcgcgcggcaccgctgacggtaaactgcaggctccccgcgttgagctggcacgctgcgcc
gataatcagattgtggcagataaagtgagcgataagctcaaacttacggaaacgctgagc
gggctggattttgcgcgcttcacccgctcaatgatgctgtcgcaaggccagtttgcggcg
tttcttaacgccaaagccaatgagcgggcagaactgctggaagaactgaccggaaccgaa
atttatggtcgtctgtccatggccgtgttcgaacgccacaaagcggccaaaacggcgctg
gaactgttacgcagtcgggcaggcggcatggcgctgcttgatgaggcaacccgtactgca
ctgcaccagcaaaaaaaggccctcagcgacgctgaacaccagctgactgccgcgcttgcc
gtggcgcaggcgcagcaacagtggcagcaacagcatcagcaggctattgcggataaagag
caggcaaccgcggccctcgcagcggcagagcacgccagtcaggctgcagagccggatcgt
caacgtctggcgcgcagtgaaccggcggagaaactgcgcggtccgttgcagcaacgtgac
agtctgctggccgaacgcaacgcgatgcgggaacgtcagcagcagctcagccaacagatg
cacacggccacacaggcgcatcatgtgttgcagcaacgctatgcggaaacggacacggcg
cacgaacagtgccgacagcaacagcagcagcaggaaacgctgttgaccgggcaggtcatt
ccgcttgatcagtctctctctgccttatacgagcacattcagcagctacagcaggatgcc
gaacggcaacaacaacactgcgctcagcgcgaagccgcgttacacagcgaagcccgccag
gtgcgccacctgcaagagacgattgcccaacagcatgccctacgtgagcagttagctgac
atgccgcaatggggtgaacaccttccgatctggaaagagcgttttgcccaactgacccgc
tatgaagcggcacaggctgagctggatcagcagatacagcagcaacagcgccacattcat
cagcgccagggggatattgagcagctggcacagcaactcacgccactggatcaggccgca
cagcaggcgcagcagtccttgtctcaggctgagcaagcactaacttcccttcagaacgcg
catccacctgaagccttacgtcaggcactgagccagcatcagcaacagcgcgaggcgcgc
catgcgctgacgatagtggccgcgcagtggcaacccctgcatcagcagcgcacgcagtac
gaaaaacgcctgcatgaacttgagacggctcagcagcaggctgaaagcgcactgctgacg
ttaagagaagcctggcgacgggaaaaacagcagctcagcgacgtagagaaaatttgccag
ctcgaaagccagattgctgacctggaacagtaccgcgcccggcttgaagccgggcagccc
tgcccgttgtgtggtgcctgcgagcatcctgcggtcgaaacctatcgtgctctggaagtt
agtgctaaccaacaacgtaaagccgagctgcaaaaacaggtagacgcgttgagtgaaacc
gggacggcaaagaaggagcagataaagcagctacaggctcaacagcaatccctgcgtgaa
gaaatcacgggtctgacccaacaacttgatgccctttctcaacaatggcaggaactgagc
agtgagctggcgctcaccttcccgctgacagatacggatgcaagaatcgcgtggcagcag
gcgcaaaatcgccacgagcagacgcttacggcccggcttgacgcactggagcaagccgag
cgcgcggtgctggcggccaaagatcaccacctgcggcagcaccagacattacaacagcat
cagcaaacgctactgttgactcagcagcaactggaaagccagcaccaggcgcttcaggcg
ttacagcaacagcagcgtcaggccgcagaaaacggccagcagcttgaagccgcgctggca
cagcagttcagcgacgtggcgttatctttacctgaacgtacggcgcgcgacagctggctg
gcaacccaacaagagcgctggcagcgctggcaagagagtgagcggttgcttgctaacctg
cagccgcaacttgcacgggcggaaacacaggctgacgcgctgcaacagcagttacagctt
gagcagcaacgtctggatcagcagcggcagcagctcaccgcgttacagcagcaggcacat
gaaaaacagcagcagcgtcaggccctgtttggcgatcgcgatgtggctcaggcgcgccag
cagatgcaggcgctcgtcgatcagcacgaggcgcaacttacgcagcagcgcaacgcactg
catcagtcacaggcagaggtcagccgtcttaatggccagttgacgctgctggaaagccaa
ctgcagagcctgtccgggcgcgtcacggaagcagaacaacgcttcagcgccgcgctggcg
gcagccgaattcgctgatgaaacgcacctgcgcgcggcattgctggatgaacaggcggcg
cagcaactgcgtcagcagcttcagcagattgaccagcaccgtctgcaccagcaggcacgc
ctggcagaactgcagcagcggctggcggcacatcagcagcaaaaaccggctttgatgccg
gattcaccggacgtgctggcggcagaactggcgcgcttacagctgtccctgcgtgaaaat
gcaaaccagcagggccaggtacagcagcagttagacagcgatgccagcctgcgaaaccag
cagcaaacgctgctggcgcgtattgcgcaggatgagacggcgttagcgcaatggaccctg
cttaacgatcttattggctcggcaacgggcgataaattccggcgctttgcccaggggctt
acgctcgatcacctggtggccctggccaaccgtcagttagatcgcctgcacggtcgctac
cttttacagcgacgtgccagcgatgtgctggaactggatgtggtggatacctggcaggcc
gacagcgcccgcgatacgcgcacgctgtccggcggagaaagtttcctggtgagcctggcg
ctggcgctggcactgtctgacctcgtcagccataaaacccgcattgagtcgttatttctg
gatgagggctttggtacgctggatgccgaaacgctggacaccgctctggatgccctggat
gcgcttaacgccagtggcaaaactattggcgtcatcagccatgttgaagccatgaaagag
cgcattcccgttcagattaaggtacgcaaaatgaatggcctgggttacagcacccttgac
atccccggccagtaa
>fig|66271.11.peg.123
atgcgcattatccataccgcggactggcacctggggcagttcttttacaacaaaagccgg
gccgctgagcatcaggcctttctggactggctgctggcccgaattgaagagcatcaggtg
gatgcgctgattgtggcgggtgatttattcgataccggcacaccgcccagctatgcacgt
gaaatgttcaaccgctttgtggtggcgttacaacccagcggctgtcagctggtggtgctg
gccggaaatcacgattcggtggcgacgctgaacgagtcgcgtgaactgctcgcctgcctg
aatacccgcgtgattaccacgccgcaggacggggacgatgtgctgatgttaacgacgcgt
cagggcgaaccgggcgcgctgctgtgcgccattccttatctgcggccacgcgatattatg
cgcagccaggccggccagtcaggacgcgataaacagcgcagcctgctggaggccattacc
gcccattatcagcgcagttttgctgccgcgcaggcgctgaatctggcgcttcccatcgtc
gcgaccggccacctcactgctctcggcgtcagcaaaagcgactcagtgcgcgatatctac
attggtacactggatgcctttccggcctcggcctttccgcctgcggattatattgcgctg
gggcatattcatcgtgcgcagcgcgtggccgacagcgatcatattcgctacagcggttcg
cctattccgctcagcttcgatgaactgggcagcgaaaaaagtgtgttcctgctggatttc
agcccgtcaggcctgacggtcacgcccctgaccattcccctgttccagccaatgcaggtc
ctgaaaggctcgctggcgcaaatcacccggcagctcagccagttttctgcgcccgacggg
accaaacctgtctggctggatattgaagtgaccacgcaggaatatttaagtgatttgcag
cgtcaggtagaagcgctgacagcttccctgcccgtagacgttttgctgctgcgccgcagc
cgtgaacagcgccagcacagtctggcacagctggataaagaaaccctgagcgaactgaat
gtggaagaagtgtttgcccgacgactggcgctggatgacgcgctggacgcggatcagatt
gcccagaccaccctgcggtttaaacagacgctggcggatctggaggaacagccatga
>fig|66271.11.peg.124
atggctaagcgcattttagttgtggaagatgaagctccaatccgtgagatgttatgtttc
gttctggaacaaaatgattatcagccgattgaggcagaagattatgacagcgccgtcagt
aagctgattgaaccctggcctgaccttatcctgctggactggatgttacctggcggcagc
ggcattcagtttatcaaacaccttaaacgtgaagcgatgacgcgtgatattccggtcatg
atgctgaccgcacgtggcgaagaggaagatcgcgtgcgtggcctggaagtcggggccgac
gactacattaccaaaccgttttccccgaaagagctcatggcccgtatcaaagctgtgatg
cgtcgcatttcgccgatggcggtcgaagatgtaattgaaatgcagggcctgagcctggat
ccctcctcgcaccgggtgatgtcggaaaccacgccgcttgagatggggccgacagagtac
aagctgctccacttctttatgacccatcctgaacgtgtttacagccgtgaacagctactg
aatcacgtctggggcaccaacgtctatgttgaagatcgtacagttgacgtgcatattcgc
cgtctgcgcaaagcgctggaactgaccggtcacgatcgcatggtacaaaccgtccgcgga
acaggttatcgtttctctgcccgcttttaa
>fig|66271.11.peg.125
gtgctggaacgcctctcctggaagcgattattgtccgaactggtgctggcgtgtttgcct
gcgctggtactcggcctgttgttcggctatctgccgtggctgttgttactcagcgtagtc
ggtattttactgtggcatttttataacctgatgcggctgtcgcactggctgtggctggat
cgcacgatgaccccgccttccggtcaggcaagctgggaaccgctgttttacggtctgtat
caaatgcagctgcgcaaccgacgtcggcggcgtgagctgggtcatctgatcaaacggttt
cgcagtggtgcagagtcgctgccggatgccgttatcctgacaacggaagagggcactatc
ttctggtgcaatggcctggcacagcagcacctcgggctgcgctggcccgaagataacggg
caaaatatccttaatctgctgcgctatcctgaattttcacgttatctgcgtcagcgcgat
ttcgacaagccgctgacgctggtgctgaataaccagcatcacatggaatttcgtgttatg
ccctacagcgaaggccagtggttgatggtggcccgcgacgtaacgcaaatgcaccagctg
gaaggtgcacgacgcaacttcttcgccaacgtcagtcacgaacttcgcacgccgctaacg
gtgcttcagggttatctggagatgatgaatgactcggtcatgaatcaacgttcgcgtgac
aaagcgttgcacaccatgtcagaacaaacccgccgaatggacagcctggtgaagcagctt
ctgacgctgtcgcgtattgaggcggccccggtcatcaatatgaaagaaaaagttgatgtg
ccggtcatgttgaaactgctgcaacatgaagcggaaacgctgagcggcgggcgacatcaa
atccattttcacaccgatccgcatctgaaagtgtttggcaatgacgagcaattgcgcagt
gccatctccaacctggtctacaacgcggtcaaccatacgccagacggcacacgaattgat
atcagttggttacgcagcaagcagggcgcggtatttaaggtctgcgataacggtcccggt
attcccgctgagcatattccgcgcctgaccgaacgcttttatcgtgtagacaaagcgcgt
tcacgtgcgaccggcggcagcgggctggggctggctatcgtcaaacatgcgttgagtcac
cataatgcccggctggagatcaccagcatcccgcatcaggaaacctgttttacatttacc
ctggcgccaaggttgattgtcagtaacgggatgcaggagaatgccgttcatcaatcgtga
>fig|66271.11.peg.126
atgcgcgcttttcttttggtgttcttttcgctgttgccagccctcgggcaggcgcagccc
gtcatgctgtccggaaatctcagtagcgccggctccgacacgctcggctacctgatgacg
ttatggggagatgactttagccgtcaggcgcctggcgtgaacgttcaggttcaggcttcg
gggtcgtctaccgcgcccactgcgttgaccgccggggccgttcaactgggcgcgatgagt
cgtccgatgcaggctgatgagcgccaggcctttgaggcgcgctatggctatccgccgctg
gccgtgccggtggcaatggatgcgctggtcgtggtggtcaatcaacgtaaccccctgcgt
gaaatcgatccgcgtcagctcgatgcggttttttccatcacccggctttgcggcgcgcat
caggttccacaacgctggggtgacctgggactgcgccagacagaatggcagcagcgtccc
atccagcgctatggccgtaactccgcttcgggaacatggggctttttcaaacagcaggcg
ctgtgtcagggcgatttccgcaatgacgtggccgagtttcccggctctgccgccgtggta
caggccgtagccggtaatccccgcagcatcggctatgccagttttggtttccatctgagc
ggcgtcaggttgctgcccgtgatgaccaaaaacggcgacgcggtggcaccggatccagag
actatccgtaccggccgctatccatggtcgcgtccgctttatctctatgtgaataaagcg
ccaggtaaacctttaccgccactggtcgatgcctttttacgacaggtgctttccagtcag
gggcaacagcgcgtcagcgaggccgggtatttgccgctctctgcggcgcagattgctcag
gctcgcgcttcgctcgaataa
>fig|66271.11.peg.127
gtgctgcggccgctgacagaaaagccgacggcgacgatgcaacatgaatttttttcaggc
gacgtgaattttattcgtttgccgctgagagaacagcatgtcactctgcatttagacgtt
tag
>fig|66271.11.peg.128
atgcaaagacaaaccgccccgtttcgtgccgacaccgttggcagctttcttcgtcctgcc
gcgatcaaacaggctcgcgagaaataccaggcgggggaaatcagcgctgacgagttgcgt
gaggttgaaaacgaagccatccgtgatgtggtggcaaaacagcgtgaaaacggcctcaaa
gtggtcacggacggggaattccgtcgcggctggtggcattttgactttttctacggcctg
aaaggcgtggaacattttgaagccgatcagggcattcagttcaacggcgtacagaccaaa
gcgcacggtgtcaaagtgaccggcaaactggggtttgacgggcatccgatgctggatcat
ttccgctttttacaaggcatcgcaggggatgccgtggcgaaaatgacgattcccagtccc
agcgtgctgcatttccgtggcggacgtaaagtgatcgacgcggaggtatatcccgatctt
gatgtgtactttgacgatctggcacagacttacaaagacgcaatcgccgccttttatgcg
gcaggctgccgctatctgcaactggatgatacggtgtgggcgtacctgtgctcggacgat
caaaagcgtgagatccgcgagcgcggtgacgatcccgagcagctggcccgaacctacgcc
cgcgtgctgaataaagcgctggaggataaaccggccgatctgaccgtcggtctgcatgtc
tgccgcggcaatttccgttcgacctggatttcagaaggcggctatgaacctgtggccgaa
attctgtttggcactgttaatgtcgatgcgtttttcctggaatatgataaccaccgttcc
ggcggtttcgaaccgctgcgttttatccggccgggtcatcagcaggcggtgcttggttta
attaccaccaaggtcggcgaactcgaagacgtggatcaggtaaaagcacgtttacaggag
gcgacgcagtacctcagccttgaccagatctgccttagtccacagtgtggctttgcctca
acggaagaggggaacagcctgaccgaagcggaacagtggcagaagattcgtctggttgtg
gatgtggcgaatcaggtctggtaa
>fig|66271.11.peg.129
atgacacatcgtttaaccgttaaagacattctcgcgctgggctttatgacgtttgccctg
tttgttggtgcgggtaacattatctttcctcctatggtcggtattcagtcaggcgaacat
gtctgggtggccgctttagggtttctgcttaccgctgtgggattacccgtcatcaccgtc
attgcgctggcgcgcgtcggcggcgggattgacgcgctgagtacaccgattggtaaaatt
gccggggtggttctggccactgtctgctatctggcggtggggccactctttgccacgccg
cgcaccgccacggtgtcgtttgaagtcgggatcgcgccgatcaccggcgacggtgcattg
ccgttgttcatctacagcctgatctactttgtgctggtgatgggcatttcgctctatccc
ggcaaactgctggatacggtcgggcatattctggcaccgctgaaaattgccgccctgacg
ctgctcggcgttgccgccctgctgtggcccgcaggcggcaccattccggccaccgccgac
taccagcgcgctgcgttttccagcggtttcgtgaacggctatctcacgatggatacgctg
ggtgccctggtattcgggattgtgattgtgaatgcggcccgttcacgcggtattgataac
gcggcactgttaacccgttatacggtactggcggggattatcgcgggtgtagggctgacg
ctggtctacctgagcctgtttaaactgggcgcaggaagcggggcgctggtcgatcaaaat
gctaacggcgccgcgattctgcatgcctacgtacagcacacctttggcgatatgggcagc
ttcttccttgccgcgctgatttttattgcctgtatggtgacagccgtgggcctgacctgt
gcctgcgccgagttttttgcccagtatctgccgttgtcatacaaaacgctggtgtttgtg
ctggggctgttctccatggtggtttccaacctggggctgagtcatctgatccagatctcg
attccggtgctgaccgccatttatccgccgtgcatcgtactggttgtgctgagttttacc
cagaatatctggaacaaaagcagccgaatcattgctccgactatgcttgtcagcctgctg
tttggtatccttgacgcaatcaaaaccaccgggtttaaagaggcgttacccgcattcagc
cagcatctgccattagccgaccaggggcttgcctggttgccgccctcactggtgatgttg
ctgcttgtggcgttggttgatcggttaaaagggccggaacaggtgacagttcactcgtaa
>fig|66271.11.peg.130
atgcaagaaaccaacaagctcaaacgcggactgagcacgcgccacatccgttttatggcg
ctgggatcggcgattggcaccgggctgttttatggctcggcggacgccatcaggatggca
ggaccgagcgttctgctcgcctatattatcggcggcgcggtggcgtacattatcatgcgc
gcgctgggagaaatgtccgttaataatccccaggccagctcgttttctcgttacgcgcag
gattatcttggaccaatggctgggtatatcaccggctggacgtactgttttgaaattctg
attgtggccatcgccgacgtcacggcatttggtatttatatgggtgtctggttcccggag
gtgccgcactggatctgggtactgagcgtcgtgctgatcatcggtgcggtcaatctgatg
agcgtaaaggtgttcggcgaagtggagttctggttctccttcttcaaagtcgccaccatt
attgtgatgattctggccggatttggcatgatcatctggggcatcggtaacggtggccag
ccgaccggcattcacaacctgtggaccaacggcggcttttttgctcacgggatcgttggc
atgctgctgtcacttcagatggtgatgtttgcttacggcgggatagaaattattggcatc
acggccggtgaagctaaggatccggcgacctccatcccacgcgccattaattccgtgccg
atgcgtattctggtgttttacgttggtacgctgtttgtcatcatgtccctctatccatgg
aatcaggtgggcaccaacggtagcccgtttgtgctgaccttccagcatctgggtattgcc
gctgccgcttctatcctcaactttgtggtactgacggcctccctgtccgcgattaacagc
gatgtgttcggtgtcgggcgtatgctgcacggtatggcgcagcagggccatgcgcctaaa
gtctttatgaaggtgtcagcacgcgggattccgtgggtcacggtggtagttatgatgttt
gccatgctgattgcggtctggctcaactacctgatgcccgagaaagtgttcctggtcatt
gcctctctggccacctttgccaccgtctgggtctggattatgattctgctgtcccagatt
gcgtttcgccgcaaaattggtaaagcggcagcccgtcagctgacatttaccctcccgggc
ggaagctggacagccggtttcggcgtagcctttttatgctttatcatcggcctgatcggc
tactttccggatacgcgcatctcactttacgtgggcatggtgtggattgtgctgttgctg
ctgggttataagctggtgcgcaagccgtcctga
>fig|66271.11.peg.131
atgtctgcctgtagccccctgcgcgtagtcgcgctctgtgcgttatggttcgcggcgggg
tcgctttacgcggcgccagaataccagttagagaaagtggtcgaactcagccgacacggg
gtgcgcccgccgacgccgggcaaccgccaggagaccgaggcagcaaccggacagccctgg
ccccggtggagtacagcggacggcgagctgacgggccatggctacagtgcggtggtgaat
aaagcgcgctgggaaggcgatcactatcgccagttgggattacttcccgcgggttgtccg
gacgcgacagcactctacgtacgcgccagccctcttcagcgaacgcgcgccactgccgaa
gcgttggtggatggcgcatttcccggctgcggcgtggcggtgcataccgtcacgggcgac
gtcgatccgctttttcagacggaaaaactgccctttgcccgcatcgatccgcagcgtgag
atggaagaaaagcggcgtgtggcgggcgatttagcacagcgacagcagcagctccagccc
gccattcaggcgcttaaacaggcggtctgtccggctaatcgcgcgtgcccgttttttgat
cgcccctggcagttaaagcagaccaaaagcggcagcgtctatgttgaaggcttaagcacg
ctggccgccatggtcgagacgttgcgcctgggctacagcgaaaacttaccgttcgccagg
ctggcgtggggccacatcacttccgctcaacagatcaccgccctgctccccctgctgacg
gccagttatgatctcagcaatgatgtgctctatatggcgcaacgtcgtggctcgcttctg
ttacagcggatgctcgacgccattcaggggaacgatcccgatgtacgatgggtactgctg
gtggcccatgacacgaatatcgcgatggttcgccgcctgatgggatttgaatggcaactg
ccggggtatatgcgcggtaatattccgccgggaagcagcctggtgatggagcgctggcgg
gatacgcaaagcaatcagcgctacctgcgcgtctattttcaggcacaaagtctggacggg
ctacgtcagttacaacccattaatgaccgtcatcctttgttgcgtcaggagtggcagcaa
gccggctgccatatcaccgacgtgggtacactgtgcccgttacaggatgcgattgccgcg
ttgggtcaacagctggaccgcagcgcgatcgttccggaatcccttatattacccgcgcag
aacgcattagcgcccgtgtcgggttaa
>fig|66271.11.peg.132
atgtcatccgcttcgcattctgaaattgacgcgcgctatcgctacgcctgcgaaatcgcc
cgtgccgccgcaagccgcgccttgtcatggtatcaacagcgtcaaaaactggtggtggaa
cataaaagggaccttcaggacgtggtcagtgaagctgaccgtaacgttgaagaattaatt
aaatcactgattgcagaacgctatcccgaggatgcggtattaggtgaagagagcggtgga
gaaacaggcgaggcccgcattttatgggtcatcgatccgattgatggcaccgcctgcttc
gtcaatggtctgcataactggtgcgtttcgctggccatcgtctgcgaaggtgaaccggtg
gtgggcgtggtttgcgatcccaatcatcaggagctgtttcacgcccgcaaaggccagggc
gcctggcttaatgagacccggcttgaggttcatcaggcccgtcacctcaacgaagggctg
ttgggcatcagtaattccagccgggtgccgggagaaaaggttacgcagcttatcgatgcg
ctactcaaacaaggcgggatgttcattcgcatcggctccggtgccttaaccagcgcctgg
gccgctgccggtcgcctgattggctattacgaagcccatatgcatccctgggacagcctg
ccgggcatcgtgttaatgcgggaagcgggcggcgtcaccaatgactatatgcgcaatgat
ggcctgaaaaacggcaatcccgttttgctggcgaatgccgtaatctatccacagattaaa
gcccttctcgcgccccaggaactggaggatgaataa
>fig|66271.11.peg.133
gtgattcaccctctttatcaggtaagacgcggcttacctgataacgctgaaaaagcacgc
aaacagtacaccgacgatattgccattactggcgcactacggcttaataagccttgctta
actatgctttgcgctactctcactgtcagaccgcctgttcaggcgcttcctgtattcgat
gtgttttaa
>fig|66271.11.peg.134
atgaattttcttgcgcatcttcacttagcccatcttgccaacagctctttgctgggcaat
ctgatggccgatttcgttcgcggcgcgccgcaccaacactggcctgaaccggtggccgac
ggcattctgatgcatcgtcgcctggacgtaatgaccgatgccctgccggaagtgcgcgcg
gcacgccagcttttccgggcagagacctatcgcgtcgcccccatcacgctggatgtcatc
tgggaccattttctggcgcgccactgggatcgcgttcatccgtcacaaacgctgcaagcg
tttacggcccgtgccgagcgcgaaatcgtcccgcaactggccgccacgcccgaggaattt
aaagaactgaatgcggtgatgtggcgagaacgctggttcgaacactacgccgatcccctg
cgccttgaacgcgtgctgaatggcatggcccgacgtcggccaaggctggcggcactcagc
gactcttaccaggacttcaccgcccattatccggcctttgaagcctgtttctttcagttt
tatccccgcctgatgcagttggccgccagccggcagctgtga
>fig|66271.11.peg.135
atgcgtgtcgccgattttgcttttgatttgcctgaatctcttatcgcccattatccccag
gcgcaacgaagtggttgccgcctgctgtcgctggatggcccaaccggcgcgctcactcac
ggcgtgtttacggatgtgctggataagctccagcccagagatctgctggtgtttaacaac
acgcgcgttatcccggccagggtgttcggacgcaaggcaagcggcggcaaaattgagatg
ctggtcgagcgcatgcttgatgacaagcgcgtgctggcgcatgttcgcgcatcgaaagcg
ccgaagcctggcgcagcgctgctgctgggtgacgacgagagcgtgaaagccactatggtg
gcgcggcacgatgcgttgttcgagatcgcctttgatgatgaccgcgacgtactggacatt
cttaatcgcgtcggccatatgccgctgccgccgtacattgaccgcccggatgaagaggcg
gatcgtgagctttatcaaacggtttacagcgcccgacccggtgccgtcgccgcgcccacg
gcggggctgcattttgatgagccgctgttgcaggcgctcaaagataaaggcgtggaaatg
gcctttgtcacgttgcacgttggggcgggcaccttccaaccggtgcgcgtcgagacgatt
gaagatcaccacatgcacgcggagtacgcggaagtcccgcaggatgtggtagacgcggtg
ctggcctgtaaggcgcgggggaataaagtggtcgccgttggcaccacctcggtacgttcg
ctggaaagcgccgccaaagccagtcaggatgccctgattgcgccgttcttcgacgatacc
caaatttttatctatccgggctacgagtaccaggtgatcgatgcattaatcaccaacttc
catttgccggaatcaaccctgattatgctggtctcggccttcgccggttaccagcacacc
atggctgcttatcgcgctgcggtggcagaagaataccgtttcttcagctacggcgacgcg
atgtttatcagcaaaaacccccaggcgccgctggaaaaagtgggcgcctga
>fig|66271.11.peg.136
gtgaaatttgagcttgataccacagacggtcgcgcgcgtcgcgggcgtctgatttttgat
cgtggcgtggtcgaaaccccggcgtttatgcccgtgggcacctatggcaccgtaaaaggc
atgacgccggaagaagtgcaggataccggcgcgcaaattattctgggcaatactttccac
ctctggctgcgtcccggtcaggaaatcatgaagctgcatggcgatctgcatgattttatg
cagtggaaaggccctatcctgacggactccggcggtttccaggtcttcagcctgggcgac
attcgtaaaatcaccgaagcgggcgttcacttccgtaacccgatcaatggcgatcagatt
ttcctcgatccagaaaaatccatggaaattcagtacgatctgggctccgatatcgtcatg
atcttcgatgagtgcacgccgtacccggccgactgggattatgcgaaacgctcaatggag
atgtcgttgcgctgggcgcagcgcagccgtgaccgctttgacagcctgggcaacaagaac
gcgctgttcggtattattcagggctcggtttacgaagatttacgtgatgtgtctgtgaaa
ggtctggtagagattggctttgatgggtacgctgtgggcggcctggcggtcggtgagccg
aaagaggacatgcaccgcatcctggagcatgtttgcccgcagatccctgaggacaaaccg
cgttatttaatgggcgtgggcaaacctgaagatctggtcgaaggtgtgcgtcgtggcgtg
gacatgtttgactgtgtgatgccaacgcgtaatgcacgtaatggtcacttatttgtgacg
gacggcgtggtaaaaatccgcaatgcgaagcataaagacgatgtgtcgccgctggatgcc
gagtgtgattgttacacctgtcgcaattacagccgtgcttacttgcatcatcttgatcgc
tgtaacgaaatactgggcgcgcgtctgaacacgattcataacctgcgttactaccagcgc
ctgatggcaggtttacgccaggctattgaagagggtaaattagagcgctttgttaccgag
ttctaccaacggacgggcaaagcggttccgcctttaacgtctgataattcatcaatgagg
gaaatttaa
>fig|66271.11.peg.137
atgagctttttcatttctgacgctgtggctgcagcaggcgcaccgtctcagggaagtccg
tattctctggtgatcatgctggtcgtctttggcctgattttttacttcatgatcctgcgc
cctcagcagaaacgcgcaaaagagcacaagaagctgatggattctatctccaaaggtgat
gaagtgctgacgaatggtggcctggtgggtcgcgtaaccaaagtggcagaaaccggctac
attgcgattgcgctgaacgacactaccgaagtggttattaaacgtgatttcgtggctgcc
gtcctgccgaaaggttctatgaaggcgctgtaa
>fig|66271.11.peg.138
atgcaattggtacgggctccattaagggctttgcgattacaacggctatcggtattgcga
cctccatgttcacatcgatcgtcggaacccgcgccattatcaacctgtacggtggcaagc
gcgttaagaagctgtctatctgaggagtgcgttgtggcacaggaatataacattgagcag
ttaaaccacggccgtaaagtcgttgactttatgcgctgggatacgctggcattcatcatt
tcgggactgttaatcatcatctcgattgccattgttggcgtacgcggttttaactggggg
ctcgatttcaccggcggtacggtcattgagatcaatctggagaaaccggccgatctcgac
gccatccgcggtgcgctggtgaagtccgggttccaggaaccgttgatccagaatttcggt
agcagccgcgatgtgatggtgcgcatgccgccggtcaccgggcctgcgggaaccgagctg
ggtaataaagtggtaacggttatcaaccagacgacgcagcaaaacgcgacggtcaaacgt
atcgagtttgtcggaccgagcgtgggcagcgatctggcgcaggccggggcgttagccctg
ctgtcggcactgattgcgattctgatttatatcggtattcgctttgagtggcgtctggca
ctgggtacggttttggcgctggcgcatgacgtcattatcacctgtggactgctgtcgctg
ttccgggtcgagattgaccttacgattgtggcctcgctgatgtcggtcatcggttactcg
ctgaacgataaaatcgtggtctcggaccgtattcgtgagaacttccgcaagatccgtcgc
ggctcctcttatgacattacgaacgtgtccctgacgcagacgttaagccgtaccctgatc
acctcgctgactacgctggcgatgatcctgatcctgttcatctttggtggtgcgctgctg
aaaggcttctcactgaccatgctgattggtgtcaccatcggtaccgtttcgtcgatctac
gtttcttcagcgctggcgctgaagctgggcatgaaacgcgaacatatgctggtacagaaa
gtggagaaagagggcgccgatcagccttcgatcctgccgtag
>fig|66271.11.peg.139
atgatgaacaggatggtttgggcacccgcggccctgtcactggttctgctaagtggttgc
agcaccccagcccagccgcaggtgaaacaactgcaccgggaagtcagtcagcttaatcag
cagatgcagcaactcaccagccaggcaagtgcggttgaaattcagggacagctgaacgcc
cattcacagcagggcgcatggctgttgccgcaggcaaacacgcccgtggcacttcaaacg
caggttggcacgctgcgcctgtcgctcgcacgcattgaggccgatgccggcggtacgcat
gctgacctgacgcttcgcacacaaaacaattcaccgctgcccgggctgcatgcgacagta
gtctggggccagctcgatcccgcaaccggtaagccacttgaggccgacagcctgacgcaa
accctcagcgttcccgcttcactgacgccacgcagttcggtcaccgtaccattacggtta
aaggatgtgacgccggagcaactgggttatgttcgaattcaccaggtgatcgcagatacg
tccaggccctga
>fig|66271.11.peg.140
gtgaaacaggttgatatcgggcatccggccagcgcggtggcgcaggtatccggtgatgca
gtaccccggatcggcacgaacgtggctacgttctccgctttttgccctgaacactttaag
cgtagcgggttttacgcgggcgggcatttcccatccggtctgtga
>fig|66271.11.peg.141
atgcattgcccattctgctccgctgtagacacaaaagtgattgattctcgtctggtcagt
gagggttcgtcagtgcggcgccgtcgtcagtgtctggtgtgccatgagcgatttactacg
tttgaagtcgctgagctggtcatgccacgcgtggtgaaaagcaacgatgtgcgtgaacct
ttcaatgaagacaaacttgccagcggcatgatgaaagcgctggagaaacgcccggtcagt
gcggatgccgtagagagtgcggtaagccatatcaaaacgcagttgcgtgcgacgggtgaa
cgtgaaattcccagcaagctgatcggtaacctggtcatggacgagctaaaaaaactcgat
aaagtggcctatattcgctttgcatctgtttatcgcagctttgaggacgtgcgtgatttt
ggcgaagagattgccagattacaggattaa
>fig|66271.11.peg.142
atgaccgatgaacgttatatggcgcgcgcgctggaactggcgcggcgcggacgttttact
accatgccaaaccccaatgtcggttgcgtcattgtacgcgatggtgacattgttggcgaa
ggctggcaccagcgcgccggagaaccgcatgcggaagtgcatgccctgcgcatggccggt
gcgcgtgcgcgtggggcgacagcctatgtgacgctggagccatgcagtcatcacgggcgc
acgccgccgtgttgcgacgcgcttattgaggccggtgtaaaacgcgtcgtggccgcgatg
caggaccccaatccgcaggtcgccggacgaggattacatcgactgcagcaggcgggcatt
gaagtcagccacggactgatgatgcaggaagcggaagccctgaacaggggattcctgaaa
cgcatgcggaccggcttcccctggatacagcttaaactgggggcatcactggatggccgc
accgccatggcgagtggcgaaagccagtggatcacctcgccggctgcccgacgcgatgtc
cagcgtttgcgagcgcagagcgccgccattctcagcagcagcgcaacggtgctggccgac
gatccttccctgaccgtacgctgggccgaactggacagcgacagtcagcgcctggttgat
gcgcagaccttacgccagccggtacgcgtcatcgtcgacagccagaatcgcgtaacaccg
cagcacaaacttatagaacaattgggcgaaacctggctgatgcgacagcaggccgacact
cagcgctggcctgactcggtgacgcaaattccggttcctttacgcgacagccaactggat
ttagtggcgctgatgatggtgctgggccagcgccagattaacagcgtctgggttgaagcc
ggtgccacgctggcaggggcattgcttcaggccggtctggttgacgaactcattgtgtat
gtggcaccgaaattactgggtaatgacgcgcgcggtttgtgtcagcttacggggctgacg
cagttggctgacgcgccggtttttgctttcagcgacgtgcgtcaggtcggcagcgatctc
cgtctgaccctgataccgcaataa
>fig|66271.11.peg.143
atgaaagttatcgaagctgccgttgcaacgccagaggcaaaaattgccatcgttatcgcg
cgttttaacaactttatcaacgagagcctgttagacggcgctgtggatgccctgaagcgt
atcggccaggtcaacgatgacaatatcactgtcgtctgggtaccgggtgcttacgaactg
ccgctggccgcgcgtgcgctggctaaaaccggcaaacatgatgccgtgattgcgctgggt
accgtgattcgtggtggcacggcgcacttcgaatacgtcgcgggtgaagccagctcgggc
attgccagtgttgccatggacagcgatattcctgtggcattcggcgtactgacaaccgaa
aatatcgagcaggccattgagcgtgctggaaccaaagcgggtaacaaaggtgccgaagcg
gccctgaccgcacttgaaatgatcaacgtattgaaagccattaaagcctga
>fig|66271.11.peg.144
gtgaaacctgctgctcgtcgtcgcgcccgtgagtgcgctgtccaggcgctttactcctgg
cagttgtctaacaacgacattgccgatgtggaataccagtttctggcggaacaggacgtt
aaagacgtcgatattacttatttccgcgaactgctggccggtgtggcgaccaacagcgcg
tacctggatggattgatgcaaccctatctgtcgcgccagttagaagaactggggcaggtg
gaaaaagccattctgcgtgtgtcgctgtatgaactgagcaagcgttctgatgtgccttat
aaagtggccatcaacgaaggtatcgaactggcgaaagtatttggcgctgaagacagccat
aaatttgtcaacggtgtgctggataaagccggtccgcaaattcgaccccaacgcaaataa
>fig|66271.11.peg.145
atgtcatgtggtgaatttgaactcatcgcacgctacttcaatcgcagaacgcgtagccgc
cgtgatgtcgaactcggcatcggcgacgattgcgcgctgctgagcgtgcccgaaaagcaa
acgctggcggtcagcaccgatacgctggtttccggtatccacttcctgcccacgatccat
cctgcagatttagcctataaatcactggcggtgaatctgagcgatttggccgcgatgggt
gccgatcctgcctggctaaccctggcgctgaccttgccggatgtgaatgaaagctggctg
agcagcttcagcgaaagcctgtttgacctgctggaatattacgatatgcagctggtgggg
ggagacacgacgcgggggcctctcagcctgacgctgggtattcatgggctgattcctcac
ggcaaagcgttaaagcgttcgggcgcaaaacccggcgactggatctatgtcaccggtaca
ttgggcgacagcgcggccgggctggcgttgctgcagcatcactgccgcattgacgatccg
gccattcatgaagccctgattaaacgtcacctgcggcccatgccgcgcgtgttacagggg
cagtcactgcgttcgctggcctcttccgctatcgatatctcagacgggctgatttctgat
ataggtcatgtgctgaaagccagcggctgcggggcacgtatcaaccttgacgcgcttccg
ctgtccccagcactgcgtgacaattttgatgcgtcacaggtactgcgctgggcgctcagc
ggcggcgaagactatgagctgtgcttcagtgtgccggaagtgaatcggggtgcactggac
gtggcgctgggacatcttggcgtgccttatacctgtattgggcagatggcgcccgagtca
gaaggactgtcactgctcgaaaacggcaaaccgacagatgtgcgttttaaaggattcgac
cattttgacatcagataa
>fig|66271.11.peg.146
ttgacatcagataaacatatcgccaaaggtcgtctgcggatgcgtaatccctggcattta
ctggcgaccggttttggcagtgggctcagcccggttatgcccggtacagtgggatcgctg
gccgccattcctttttggtgtctgctgaccttgcttccgcacgatctgtattcgctggtc
gtgctgctaggcatcagcgtgggcgtgtacctttgccatcgcaccgccaaagacatgggc
gttcacgatcacggcagcattgtctgggatgagtttatcgggatgtggattacgctgatg
gccattccggtgaacagctggcagtgggtggtggccggttttgtgctgttccgcgtgctg
gatatctggaagccctggccgattcgctggttcgaccgtaacgtgcatggcggcatgggc
attatggtcgatgacattattgcgggcattattgctgcagccatcctttatggtgtcggg
gtttatctcgccggttaa
>fig|66271.11.peg.147
atgaaaaccgttccactcgcgaatactgatttaaaagtttcccagctctgcctgggctgt
atgacatttggtgagcccacccgcggtaaacatgcctggacactgcccgaagagagcagc
cgaccgcttatcaggcaggcgctggaggccgggattaacttcttcgacaccgctaacagc
tattcagacggcagtagtgaggagattctggggcgagcgctcagggatttcgcccgccgc
gaggaggtcgtggtcgccaccaaagtctatttcccgctgagtaatctgtcacaaggcctg
tcccgtaaaaacattctgcaatccattgatgacagcctgcaacggctgggcatggagtat
gtcgatctgctgcagattcaccgctgggactatgacacgccgctcgaagaaaccctgtcg
gcacttgatgaggtggtgaaatccggcaaagcacgttatatcggcgcctcatccatgcac
gccagtcagtttgcacaggccttaaccatgcaggcagaacagggctgggcacgcttcgtc
agcatgcaggatcagtacaacctgattcagcgcgaagaagaacgtgagatgcacccgctg
tgccagcgtgaaaacgttgcggtcctgccatggagtccactggcacgcggtaagctcacc
cggccatggggcgaaaccaccgcccgctccgtttctgatgaggtgatgagcacgctctat
gcttcaacggaggaaaacgatgcggcgattgcggcgcgcctggcgcaggtagcagccgac
aaaggcgtaacgcgagcgcaggtcgcactggcgtggttactgagcaaaccggtggtgaca
gcgcccatcattggcgcctctcgtgcagagcagtttgctgagctggtggaagccgtgaac
gttgacctgacaacgcaggagattgccgccctggaaagtgaatatcagcctcacccggca
accggctatcagtga
>fig|66271.11.peg.148
atgagttttgatactacaaaatacccgacactggcgcaggcagaaacggtacaggcactg
cgtgccctgcctaaagaaaaattgcctgcgctctgcaatgagctgcgccagtatttatta
gacagcgtgagccgctcaagcggccattttgcgtcgggcctgggcgtggtcgagctgacg
gtggcgctgcattacgtctataacacaccgttcgaccacctcgtgtgggacgtcggtcat
caggcttatccgcataaaattttaaccggccgccgcgatcgcattggatcgattcggcaa
aagaatggcgtgcacccctttccgtggcggggagaaagtgaatacgacgtcctgagcgtc
ggtcactcctcaacctccatcagtgccgggctgggcatggctgctgcggccgaacgggaa
ggtaaagggcgccgtaccgcctgtattatcggcgacggtgccatcaccgcaggcatggcc
tttgaggccatgaaccacgcgggcgatattaaacccgatatgctggttatcctgaacgac
aacgaaatgtcgatttctgaaaacgtcggggcgctgaataaccgcctggcacagatttta
tcgggtaagacctacgcgcgtctgcgcgaaggaggcaagcgcgtactgaccggcctgccg
ccgattaaagagttagtaaaacgcaccgaagaacacctgaaaggcatggtggtgccgggc
accctgtttgaagaactggggttcaattacatcggaccggtcgatggtcatgatgtcctg
acgctggtgaatacgctgacgaatatgcgtagcctgaaaggcccgcagttcctgcatatt
atgacgaaaaagggtaaaggttatgccccggcagagcaggatccgatcgcctggcatgcg
gtgcccaaatttgatgtcgccagcggcgaactgcctaagagcgccgaaggattgccgagt
tattcgaagatcttcggtaactggctgtgcgaaacggcggctgacgacgcgaagctgatg
gcgattacgcccgccatgcgcgaagggtcgggtatggtaggattctcccgcaagtatccc
aaccagtattttgacgttgccattgccgaacagcacgccgtgacctttgcggcgggcctg
gccattgggggctataaaccggttgttgcgatttactcgaccttcctgcagcgcgcctac
gatcaggttattcacgatgtcgcgattcagaagcttccggtcctgttcgcgattgaccgt
ggcggcatcgttggggccgacggccagacgcatcagggtgcctttgatctcgcctatctg
cgctgcattccggatatggtcatcatgacgccaagcgatgaggacgaatgccgccagatg
ctttatactggctatcactatcaggcaggtccggctgccgtgcgttatccacgcggaacc
ggcactggcgttgctctgacgccactgcaaagcctgccgctgggcaaaggtgtggttaaa
cgtcggggcgaaaagctggcgatccttaacttcggtacactgctgcctgaagccagccac
gttgccgaagcgctgaacgccaccctggtggatatgcgttttgttaaaccgctggatgaa
gcgttaattaccgaactggccgcacagcatgagtcgttgattacgctggaagaaggcgcg
attaagggcggcgcaggcagcggcgtcaacgagttcgtgatggcgaaacgtctgggcatt
tccgttctcaatattggcctgcctgatgaattcattcccccgggcacgcaggaagagatg
cgtcacgactaccacctggacgcagacggtattcagcagcaaatcagtcactggctggcg
cagtag
>fig|66271.11.peg.149
atggattttcctgaactgctcaatgcgtatcaccagcaggtgaaccacgcgttgatgggc
tacctggatgccctcccttttcagagttctcctctggtgaatgccatgcagtatggggca
ctattaggtggcaaacgcatgcgcccgtttctggtttacgcaaccggcaccatgctcaat
gcgaataaagccagtctcgatgtgcctgcagcggctgtcgaatgtattcacgcctattca
ctgattcatgacgatttgccggcaatggacgatgatgcgttacgtcgtgggcaaccgacc
tgccatatcaaatatggtgaagataccgccattcttgccggtgatgcgctacaaacgctg
gccttttctattctggccgaccagcccatgccgggcgtgagtgcggaataccgcctcgct
atgctgtcagagctggccagggccagcggcgtagcgggtatgtgcggcgggcaggcgctg
gatctggcggcagaaggtcagtctgtcgatcttcatcaactggaacagatccatcgtcac
aaaacgggggcgttgattcgctcagccgtgcgactcggtgcctttgctgccggcgacgcg
ggccgtgaagcgctgccgtatcttgaccgctatgcggatgccatcggcctggcctttcag
gtgcaggatgacatcctggatgtgacgggcgacacagccgttatcggaaaacgtcaaggt
gccgatcaagatcttggaaaaagcacctatccttcattgatgggtctggataatgcccgg
attaaggcactggatttataccaggaagccgtggatgctttgcacatgctctctgcaaaa
tcctatgacacctctgccctgaaggcgctggcgagcttcgtaattgaacgcgataaataa
>fig|66271.11.peg.150
atgccgaaaaaagccgaacagccagccagctttgaaacgtcattgcagcagctggagcag
attgttaatcgtctggaaagtggtgaactgccgttggaagacgcccttaatgaatttgag
cgcggcgtgcagttagcgcgcaatggccagcaaacgttgcagcaagccgagcagcgcgtg
cgcattctcctcagcgacgataacgatgccgatctctcctctttcacgccggaaaacagc
taa
>fig|66271.11.peg.151
atgaagtttatcgtcaagttatttcctgaaatcaccatcaagagtcagtcggtgcgtctg
cgctttattaagattcttgccagtaatatccgcaacgtgctcaaaacggtcagcgatgag
atcgcggtggtgcgtttttgggatcatattgaagtgcgctgcaaagatgaagccatgcgg
cagattattcccgatgagctgatgcgcatcccgggtattcatcatgtccttgcggttgaa
gagcgcgaatataccgacatccacgatattttcgagcagacgctggcacagtatcgcgac
agcctggaaaacaaaaccttttgcgtgcgggttaagcgccgtggcaaacacagcttcagt
tcgcaggacgtcgaacgctatgttggcggcgggctaaatcagcacatcgccagcgccacc
gttcagcttaagaaacctgaggtgacggttaacctcgaagtggaagaaaaccgcttaacg
ctggtcaccgcacgctatgaagggctgggcggcttcccgattggtacccaggaagatgtg
ctgtcgctcatctcggggggatttgactccggcgtttccagctacatgctgatgcgtcgt
ggcagccgcgttcactactgcttctttaacctgggcggcgcggcacatgaaatcggcgta
cgtcaggtcgcccattatctgtggaaccgctttggccgttcgcaccgtgtacgttttgtg
gcaatcaactttgagccagttgtcggcgaaattttagaaaaaatcgacgacggtcaaatg
ggcgtggtgctgaaacgtatgatggtccgtgcagcctcaatggtggcggagcgttatggc
gtacaggccctggtcacaggtgaagcggtggggcaggtctccagccagacgctgaccaat
ctgcgactgatcgacaatgcctccgatacgttgattttgcgtccgctgatttcccacgac
aaagagcacattattaaagtggcgcgtgaaatcggcaccgaagactttgccagcaccatg
ccggaatattgtggcgtgatttcgaaaagcccgacggtcaaagcggtaaaaggcaaaatc
gaagccgaagaaagccagtttgatttcgcgattctggaacgcatggtggccgaggcgacc
aatgtggatattcgcgaaatcgcggagcagacgcaggaagaggtggttgaggttgagacg
gtcggcttgctgaacgaaaacgacagtgtgctggatatccgctcggtggatgagcaggaa
gacaaaccactacagctggcgggaacggaggtgaagtcgatgcctttctacaaactcagt
acgcagtttggcgaccttgatcagaacaaaacctggctgttgtactgcgatcgtggtgtg
atgagtaaattacaggcgctctatctgcatgagcaggggtttaaaaacgtgaaggtatat
cgtccgtaa
>fig|66271.11.peg.152
atgggcgcgaacgcctcggtactggtctgtctggctcatggcagtgaagagacggaagcc
gttaccacactcgatctgctggtccgtggcgggataaagacggtgaccgccagcgtggaa
agcgatggctgccgtgaaatcgtctgttcgcgcggcgttcgcctgctggccgacgtcccg
ctggtcgaggtggcggacaacgcctacgatgccattgtcctgcccggcggactaaaagga
gccgagacatttcgtgacagttcgctgttggttgaaaccgtacgccagtttcatttgtca
ggacgtattgttgcggccatctgcgcagccgctggcacggtactggtgccgcataacctg
tttccggtcggcaatatgacagggtttcccggtttaaagtccaccataccggaagagaaa
tggatggaacgtcgtgtcgtctgggatccgcgagtcaatttgctcaccagtcagggaccg
ggcacggcgatggattttgcgctgaaattaattgatttgctagcaggcagtgataaagca
cgtgaggtcgcggcacaactggtgctggcgccgggtatttacgactatcaggccagttaa
>fig|66271.11.peg.153
atgaaaataaccgtattaggatgtggcgcattgggccaggtgtggctcaccgctcttgcc
cattgcgggcacgatgtccagggctggttacgcgtacctcagccctactgctcagcaaat
gtaatcgatccgctggggcgcgtgacgaaccggaccttcattgccaacgatccgctgttt
ttggcgcagagccagttgctgttggtgacgctgaaagccccgcaggtatcaacggccgta
aaaaatctggaaagcgtgatgtcagaaaactgcccggtattgttgttgcacaatggcatg
ggcacgcttggcgaattaaaaggtctgacgcagccgctgttacgcggtatcaccacgcac
gccgcaatgcgggatggcacggtcattaagcacgtcgccacgggcgtcacccatattggt
cccggcaaccgtaaaagcgagcactggagtgaggtcgccgatgtgctgcacgaagcgctg
cccgatgtcgcctggcatgacaatatccgggcggcctgctggcgtaagctggcggtaaac
tgtgtgatcaacccactcagcgtggtttacgactgtcagaatggcgcactgcgtcagcat
caggccgacatcatcaccttatgtgacgaaatcagttgggttatggagcgtgaaggccag
tccgtggccagccagagcctgcaggatcaggtgctgaatgtgattgagacgaccgccgcc
aacacctcatcaatgctgcaggatatacgcgctcagcgactgacggaaattgaatacatc
accggctttctgctgcgtcgcgcacgcactcacggcttagtgttacctgaaaacacccgg
ctgtacgacatgattaaacgcaaggagtcttattatgggcgcgaacgcctcggtactggt
ctgtctggctcatggcagtga
>fig|66271.11.peg.154
atgcatgccagtttagcctcaggagaagaagagatgccatctttcgatatcgtttcagaa
gtcgacatgcaggaagttcgcaacgcagtagagaatgctaaccgtgaactgtcgacacgt
tttgattttcgcaacgtcactgccagttacgaactcaatgaaaaaaatgaaaccattaag
gtcatcagtgaatcggattttcaggtaaagcagctggtggatatcctgcgcgagaaaatg
ctcaagcgcggtattgaaggcgcggcgctggaagtaccagaagagattgaacacagcggc
aaaagctggagcgtggatgccaaaatgaaaaaaggcattgaaagcgacgtcgcgaaaaag
ctggtgaagctgattaaagacagcaagctgaaagtgcagacgcagattcagggcgaatct
ctgcgcgtaacgggtaagtctcgtgatgatttacagggcgcaatggcgctggtgcgtaat
ggcaacctgggccagcctttccagttcaaaaacttccgcgattaa
>fig|66271.11.peg.155
atgccctctgaggcatcctgtcaggttggcagcctgactgtgacacccgtcaggctgtca
ctgctccccttacgcgacagcaacgcttttgccctgcaaggtgctgatgtccgtgacgga
atctgcgtgaccagagggacgcattttgcgcggggataa
>fig|66271.11.peg.156
atgaacgataacaaaatgactccggtggagctgcgcgccacatggggccttggcacggtc
ttttccctgcgtatgctgggaatgtttatggtcctgccggtattgaccacctatggcatg
gcgctccagggagcgagtgaaaccttaatcggtctggccattggcatttatggcctggct
caggccattttccagatcccctttggcctgctgtccgatcgtattggacgcaagcctctg
attgtgggcggcctgctgctgtttgtccttggcagtgtgattgccgccagcacggaatcc
atttggggcatcatccttggccgggcgttgcagggttcgggcgcgattgcggccgccgtg
atggcgctgctgtcggatttaacgcgtgaacagaaccgcaccaaggcgatggcgtttatt
ggcatcagttttggcgttacctttgcgattgcgatggtggtgggaccgattgtgacccac
gcgctgggcctgcatgcgctgttctggatgatcgcaacgctggcgacgctgggtattctc
attacgctttgggtggtcccctcctccactcagcatgtcctgaaccgtgagtcgggcatg
gtgcgcggcagctttaaaaaagtgctggccaacccgcgcctggtaaaactgaatcttggc
atcttctttttgcatatcctgttgatgtcgagctttgttgcgctgcccgaccagtttgag
caggcgggattaccgccatcagaacactggaaggtctatttaacgaccatgctgatcgcc
tttgcgggcgtcgtgccttttatcatttatgcagaagtgaagcgcaaaatgaagcgcgtc
tttgtcggctgtgtcggcatgatggtcatcgcagaaattgttttatggggcgcgcagggc
catttctggacgctggtgctcggcgtacagctcttcttcctcgcctttaacctgatggaa
gccatcctgccttccctggtcagtaaggaatcgcctgccggttacaaagggacagcaatg
gggctttactccaccagccagtttctgggcgttgcgatcggcggaagcctgggcggttgg
gtgttcggtcattttgatgcgcaaactgtgtttatggtgggagcgattgtggcggcaatc
tggctgttcgtcagtatgaccatgcaggaaccgccctacgtcagcagtctgcgcattgtg
ctgagtgatgcggcgctggcagtaccgaacctggagaagcgcctgaaggcccagcctgga
gtgaacgcggtgctgatcgtaccggaagaaaaaagcgcttacattaagatcgacagtaag
atcaccagccgaccggagcttgaagcccttatcggcggtggctaa
>fig|66271.11.peg.157
gtgattggcggatttttgctggcctctaagggcagcattgattacgccctgtttctcacc
tcactggttggcgtgtcgctggtggttgcgtcaggttgtgtcttcaacaacgtgattgac
cgcgatatcgacatcaagatggagagaaccaggaatcgggtgctggttaaaggccttatc
tccgcgaaagtaagcctggtgtatgccactgtgttgggtattgctggctttgcactgctg
tatttcggtgctaacccgctggccatgtggctggcggtgatgggcttcgtggtatacgtt
ggcgtttacagcctgtatatgaagcgtcattcggtttacggtacgctgattggtagcttg
tctggcgctgcgccgccggtgattggctactgtgccgtgaccaatgagtttgatgcgggc
gccctgatcctgctggcgatttttagcctgtggcagatgccgcactcctatgcgattgct
atcttccgctttaaggattaccaggctgccaacatcccggtcttaccggttgtgaaaggc
atctctgtagcaaaaaatcatattacgctctatatcctggcgtttatgattgccacgctg
atgctgacgctgggtggctatgcaggctataagtatctggtcgttgccgctgccgtcagc
gtctggtggctcggcatggcgctgtcaggttataaaacctcaaacgatcgggtttgggca
cgtaagctgtttgtcttctccatcgtcgccatcaccgcgctgagcgtgatgatgtcagtg
gatttcatgacgcctgcgtcaaaagatttgctgacttacgtgcgctga
>fig|66271.11.peg.158
atgatcggcttcatcctctctatcatcctgacggcaatcccgttctggatggtaatggat
ggtagtgcttctcatggaaccatcctcggcgttgtgctggtctgtgcagtcgttcaggtg
ctggttcacctggtttacttcctgcatctggacagcaaatctgagggcggctggaacatg
gtggccattgtcttctcagcaatcattatcctgattgttgtggttggctcactgtggatc
atgtggaacctcaactacaacatgatgccccactaa
>fig|66271.11.peg.159
atgtcaactaccgtaaaacaccaccacgacgcccatgcggagcatgggcatcacgatgca
ggagccaataaagtctttggcttctggatctacctgatgagtgactgcattatctttgca
accctgtttgcgacctatgcagttatggttaacaacaccgccggcggcccggcaggcaaa
gatatctttgaactgccgttcgtgctggttgaaaccgccctgctgttattaagctccatc
acctacggcatggctgttatcgccatgaacaaggaaaacaaaggcgccgttatcggctgg
ctggcgttgaccttcctgtttggtgcgggctttatcgggatggaaatctatgaattccat
cacctgattgctgaaggcttcggtccaaaccgtagtggcttcctgtccggcttctttaca
ctggtcggtacgcatggtctgcacgtgacctcgggtctgatctggatggccgtgctgatg
ttccagatcgcgaaacgcggtctgaacgccactaaccgtacccgtatcatgtgtctgagc
ctgttctggcacttcctggacgtggtttggatctgcgtgtttaccgttgtttatctgatg
ggagccatgtaa
>fig|66271.11.peg.160
atgttcggaaaattaactctggatgcagtgccctaccatgaaccgattatcatggttacg
gttgccggcatcatcattgcaggtctggcgatcgtctctgccatcacctactttggtaag
tggaaatatctgtggtctgaatggctgacgtcaattgaccataaaaaactgggtatcatg
tatatcatcatggcgttcgtcatgctgctgcgcggctttgctgacgccgtgatgatgcgt
acccaacaggttctggcttcctccggggaagcaggcatattgccccctcatcactacgac
cagatctttaccgctcacggtgtaatcatgatcttcttcgtggcgatgccattcgtggtg
ggcctgatgaacattgccgtaccgttgcaaatcggtgcgcgtgacgttgccttcccgttc
ctgaacaacctgagcttctggtttaccgcaatcggtgtgattctggttaacctgtctctg
ggtgtcggcgaattcgcgcaaactggctggctggcctatccaccgctgtcgggggcagaa
tacagtcccggcgtgggggtggattactggatctggagtctccagctttccggtattggt
acaaccctgaccggtattaacttcttcgtgaccattctgaagatgcgtgcgccgggcatg
gacctgttcaaaatgcccgtctttacctgggctgcgctgtgcaccaacgtcctgatcatc
gctgcgttcccggttctgaccgtgactctggcgctgttgacacttgatcgttacctcgac
ttccatttctttactaatgatatgggcggtaacatgatgatgtacgtcaacctgatctgg
gtctggggtcacccagaggtgtacattcttgttctgccggtgtttggtgtcttctccgaa
gtcacggccaccttctcgaaaaaacgtctgtttggttatacctcactggtctgggcgacc
atcgccattaccgtgttgtcgttcatcgtctggctgcaccacttcttcaccatgggtgcc
ggtgccaacgttaacgccttcttcggtatcatgacgatgatcatcgcgattccgaccggg
gttaaaatctttaactggctgttcaccatgtatcagggtcgcattcagatgcactctgcg
atgctgtggaccgtaggcttcctggtcaccttctctgtgggtggtatgaccggtgttctg
ctggccgttccgggcgctgactttgtcctgcacaacagtctgttcctgattgcgcacttc
cataacgtgattatcggtggtgtggtattcggttgtatggcgggtgtgacctactggttc
ccgaaagccttcggctttaccctgaacgaaacctggggcaaacgtgctttctggttctgg
atcatcggcttcttcgttgcctttatgccgctgtacgcactgggcttcatgggaatgacc
cgtcgtctgagccaggatatcgatcctcagttccactctctgctggttgttgcagcggta
ggtgcgggtctgattgcctgcggtattatttgtcagctgatcatgttctacgtgtctgta
cgtgaccgcgaccagaaccgtgacctgactggtgatccgtggggtggccgtacgctggag
tgggcaacctcttcaccaccgccgttctataactttgctgttatcccgcatgtgcatgag
cgtgacgctttctgggaaatgaaagagaaaggcgaagcgtacaagcagccggctaaatat
gaagaaattcatatgccgaaaaacagcggtgctgcgattgttattgccgcgtttgcgacc
atcttcggttttgcgatgatctggcatatctggtggctggcaggtcttactttcctcggc
atgatcgtaagctggatcgtgaagagcttcgacgaagacgtggactactacgttcctgtt
gccgaagtagagaagattgaaaagcagcactttgacgaaatcagcaaagcaggtctgaaa
taa
>fig|66271.11.peg.161
atgagactcagtaaatacaataaaagtttggggattttgtcattaatcgcaggcacttta
ttaatgagtggctgcgataatgcattgttaaatcccaaaggacagattgcgctggagcaa
cgttcgctgatactgaccgcttttggtctgatgatgatcgtcgtgattcctgcagtctta
atggccgtcgtgtttgcctggaaatatcgggcgtcgaacacgaatgctaagtacagccct
aactggtcacactccaataaagtggaagctgtggtctggaccattccgatcctgatcatc
gttttccttggtgtactgacctggaaatcaacccatgcgctggagccaagcaaacccctg
gcctctgacgtgaaaccggttgaaattgacgtcgttgctctggactggaaatggttattc
atttatccagaacaaggtattgcgacagttaaccagattgccttcccggcaaacaccccg
gttaacttcaaaatcacctccaactccgtcatgaactccttctttattcctacgctcggt
agccagatctacgcgatggcgggcatgcagaccaaactgcacctgattgccaacgagcca
ggaactttcgacggtatttccgccaacttcagtggtcgcggtttctctggcatgaagttc
aaagccattgccaccaaagacgatgcggagttccagcagtgggttgccaaagtaaaagcg
gcacctaacacgctgatgacgatggatgatttcgagaaagtggctgtgccaagcgaaaat
cacccggtggaatatttctcttcagctaatcctgaactgttctcgcaggtcattaacaag
ttcatgaatagccacgggaaaatggacatgtctgaacacaaaggcatggacatgagtcac
accgctaccgcgggagccgaggaataa
>fig|66271.11.peg.162
atgaatcactacttccgtgtcttccgccaaaaaaatgcagccattttactccttctggga
ttcgcatcaggtttgcctctggccttaaccagcgggacgctgcaggcgtggatgacggtt
gataatatcgatttgaaaaccatcggattcttttcactggtgggccaggcctatgtgttt
aagtttctctggtcccccatgatggatcgcttcacgccgccgcttctcggtcggcgcaga
ggctggttgctcattacgcaactggcactggtggccagcattgtggcaatgggctttttg
cagcccagccgggatttaaccctgatggcggcactggcggtactgattgcattctgttct
gcgtcacaggatatcgtcttcgatgcctggaaaacggatgtgttgccgccggaagaacgc
ggaagtggcgctgccatcacggtgttaggctatcgcctggcaatgttgatatcgggcggt
ctggcgctgtggctggccgatcgctatctcggctgggaggcgacttactggctcatggcc
ctgctcctgctgccctgtcttatcgcaacctgtcttgccaaagagccggacaacgcgcag
gccgcgccgcgtacgctacgtcaggcggttgtcgatcctctgcacgatttttttaatcgc
aacaacgcctggctgctgatcacgctcatcattctttacaagctcggcgatgcatttgcc
gcctctctcaccaccacctttttgattcgcggcgtgggatttaatcctggcaacgtcggg
ctggtaaacaaaacgctgggcttgctggcaaccatcattggcgcgctttatggcggcatg
ctgatgcagcgtctgagcctgtttcgcgcgttaatgatttttggcctgctccaggcggtg
tcgaatttcggctactggctgctggcggtcaccgacaaacacctctggagcatggcgagc
gcggtctttattgagaacctgtgtggcggaatgggaaccgctgcttttgtcgcgctgctg
atgacgctgtgtaataagtccttctcggcgacgcagttcgccctgctgtctgcgctttca
gcggtaggccgggtttacgtgggacctgcagccggttatctggtcgagatctggggctgg
ccaacgttctacgcctttaccgttttcgccggtctgccgggcctggccctgctggctttt
tgtcgcggtacactggactttacccaaaaaactggccagtttttgccgcgtcgccatttt
tccgcaggctaccgctggacgaaacggctgtttgcaggcggatgcgggttactggcgctg
tggctgctgtcgctggcgctgaatgcaacgggcatgctcacgctttcggcgtggctggct
ccgctgtttgaagccggtatggcgctggcgctttgcggtgtgctgtccggtgtggtgctg
gattatcgcgcattgaggaaggccgggaattga
>fig|66271.11.peg.163
atgttgaaaaaactgttattcccgctgctggctgcttttatcctggccggttgcgcttcc
agcaacaacacattgaccattcaacctaagattcagctgccacagcgcgatccgagcctg
atgggcattacggtgagtatcaacggcgccgatcagcgtcgcgatcaggcgctggcaaaa
gttaatcgcgatggacaactggtcagcctgaccccgtcgcgcgatctgcgtttcttactc
caggaagtgctggagaaacaaatgacagcgcgcggctatatggtcggtcctaatggcgcg
gttgatctgcaaatcatcgtcaataatctgtatgccgacgtcacccagggtgatgtgcgt
tacagcattaccaccaaggcggatatctctatcgtggcgaccgcgaaaaatggcaataaa
cagattaaaaattaccgccagacctacagcgtagaaggggctttcagcgccaccaatcag
aaaatcaccaatgcggtgaattctacgctgagcgacgtgatcgccgatatggcgcaggac
accagcgtcaacgacttcatcaaacaaaacgcccgttaa
>fig|66271.11.peg.164
atgattcgagaacagatagaagagaagctgcgcctggcttttgagccggctcatctggaa
gtgcatgatgaaagctaccgacacaatgtgcctgccggttctgaaagccatttcaaagtg
gtgattgtcagcgacgtttttaccggtcagcgttttctcgcccgtcatcgcgcaatttat
ggtgaactcagtgctgagctggcgggaagtgttcacgcactggccttgcatacttatacc
ctgaaagagtgggaaggattgcaggatacggtactcgcttcgccgaactgtcgcggcgcg
ggcacactcgcataa
>fig|66271.11.peg.165
atgcaagtttctgtagaaaccactcagggcctgggccgtcgcattacgattactgtcgca
gctgacagcatcgaaagcgccgttaaaaaagaactggtggatgtggcgaagaaagtccgt
atcgatggtttccgtaaaggcaaagtgcccatgaacatcgtcacgcagcgctacggtgct
tctgtgcgccaggacgtgctgggcgatctgatgacgcgtaactttgttgacgccatcatc
aaagagaagatcaatccggctggcgcgcctaactatgtgccaggcgaatacaaagaaggt
caggacttcacctatgcggttgagttcgaagtgtatccagaagttgagctgaaaggcctg
gaaaacatcgaagttgaaaagcctcaggtcgaagtgaccgacgccgatgtcgataccatg
ctggaaacgctgcgcaagcagcaggctaactggattgaaaccgacgctgcagcgggtgct
gaagaccgcgctaccctcgatttcaccggttctgttgacggcgaagaattcgaaggcggt
aaagcatctgacttcgttctggccatgggccagggccgtatgatcccaggctttgaagaa
ggcgttgtgggtcacaaagcaggcgaaaccttcactatcgacgtgaaattccctgacgac
taccacgcggaaaacctgaaagggaaagacgcgaagttcgagatcgtgctgaagaaagtg
gaaacgcgcgaactgccagaactgaccgaagaattcatcaagcgtttcggcgtggaagat
ggttcggttgcgggcctgcgtgcggaagtgcgtaagaacatggaacgtgagctgaaaggc
gcgattcgtaaccgcgtgaagacacaggctatcgacggtctggttgaagctaaccctatt
gatgtgcctgctgcgctgatcgacagcgaaatcgacgttctgcgtcgtcaggctgcacaa
cgctttggtggtaacgagaagcaagcgctggaactgccacgcgaactgttcgaagagcag
gcgaagcgtcgcgttgtggtcggtctgctgctgggcgaagtgattcgcacgcacgagctg
aaagccgatgaagatcgcgttaaagtgctgatcgaagaaatggcgtctgcttacgaagat
ccgcaggaagtgatcgagttctacagcaaaaataacgagctgatgaacaacatgcgcaat
gtggcgctggaagagcaggcggttgaagctgtgctggcgaaagccaaagtttctgaaaaa
gaaactaacttccaggaactgatgaatcagaccgctcaggcctga
>fig|66271.11.peg.166
atgtcatacagtggcgatcgtgagtttactgcaccgcacaatgcgttggtgccaatggtg
gtcgagcaaacctcgcgcggcgagcgttcatacgacatctattcccgtctgcttaaagag
cgcgttatcttcttaaccggccaggtagaagatcacatggctaacctgattgtggcccag
atgctgtttctggaagcggagaacccggaaaaagatatttacctttatatcaactcaccg
ggtggcgtcattacggctggcatgtcaatttatgacaccatgaaatttatcaagcctgac
gtcagcaccatttgtatgggccaggcctgctcaatgggggctttcctgctgacagccggg
acgaaaggcaagcgtttctgcctgccaaactcacgcgtgatgattcaccaaccgctgggt
ggctatcagggacaggcgaccgacattgagattcatgcgcgtgaaattttgaaagtgaag
cagcgcatgaacgagctgatggcggaacataccggtaagtcactggaagaaattgagcgt
gacactgagcgtgaccgtttcctctccgccagcgaagcggtagagtatggattggtcgat
tcaatcctgacgcatcgccaataa
>fig|66271.11.peg.167
atgacagataagcgcaaagacggttcaggaaagttgctgtactgctctttttgcggcaaa
agccagcatgaagtgcgtaagctgattgccgggccgtcagtgtatatctgcgatgagtgc
gttgatctgtgtaacgacattattcgcgaagagattaaagaggttgccccgcatcgcgaa
cgtagtgcgctgcctacgccgcatgagatccgccatcacctcgacgattacgttattggt
caggaacgggccaaaaaagtcctggccgtggcggtgtacaaccactacaaacgtttacgc
aacggggataccagcaacggtatcgaactgggcaaaagtaacattctgctgatcggtccg
accggtagcggtaaaacgttgctggctgaaaccctggcccgtttactggatgtgcctttt
accatggcggatgcaaccacgctgaccgaagccggttatgtgggggaagacgtcgaaaat
atcatccagaagctgctgcaaaaatgtgactacgatgtgcagaaagcccaacgtggtatc
gtctatatcgatgaaatcgataaaatttcacgtaaatcagacaacccatcgatcacccgt
gacgtatcgggtgagggtgtgcagcaggcgttactgaagttgattgaaggcaccgtcgcc
gctgtgccgccgcagggtggccgtaagcatccgcagcaggagtttttgcaggtcgatacc
tctaagattctgtttatctgtggtggcgccttcgccggtctggataaggttatctcgcag
cgcgttgaaaccggttcaggcattggctttggcgcaacggtgaaaggtaaatcacagaag
gcaacagaaggcgagttactggcgcaatgtgagccggaagatctgatcaaatttggcctg
atcccagagttcattggccgtctgcctgtggtagccacgctcaatgaactgagtgaggaa
gcgctgattcagattctgcgtgagccgaaaaacgcactcaccaagcagtatcaggcgttg
tttaacctggaaggcgttgagctggagttccgtgacgaagccctgacggcgattgctaaa
aaggcgatgtcacgtaaaaccggtgcgcgcggtctgcgttctatcgtggaaggcgcgctg
ctcgaaaccatgtacgatctgccgtccatggaagatgtcgagaaagtggtgattgatgag
tcggtgattgaaggtcagtctgaacccatgctgatttatggcaagcacgaagctcaggct
tctggcgaataa
>fig|66271.11.peg.168
atgaatcctgagcgttctgaacgcattgaaatccccgtcctgccgttgcgcgacgtggta
gtttatccgcacatggtaattccgttgtttgttggccgggaaaaatcaattcggtgcctc
gaagccgcaatggatcatgataaaaagatcatgctggtcgcacagaaagaggcttcaacg
gatgaacctggcataaacgatcttttttcagtgggtaccattgcctccgtactgcagatg
ttaaaactgccagacggaacggtaaaagtgctggttgaaggtttacagcgtgccaatatc
actacgctggctgacaacggtgaccattttgtcgcccaggcggaatatctggtctctccg
gagattgaagagcgcgagcaggaagtgctggtgcgcacggcgatcaatcagtttgaaggc
tatatcaaactgaataaaaagatcccgcctgaggtcttaacgtcactgaacaatattgat
gatgcggcgcgcctggcggatacggtggcggcgcacatgccattaaaactcgcggataaa
cagtcagtgctggagatgtcagacgtcaatgaacgtctggaatatctgatggccatgatg
gaatctgaaatcgatctgctgcaggttgagaaacgcattcgcaatcgcgtcaaaaagcag
atggaaaagagccagcgtgagtactacctgaatgagcagatgaaggccattcagaaagag
ctgggcgagatggatgatacgcctgacgagtacgaagcgttaaaacgtaaaatcgatgcg
gccaaaatgccgcaggaagcgcgtgagaaagctgaagcagaactgcagaagctaaaaatg
atgtcgccgatgtctgccgaggcgaccgtggtgcgcggctatatcgactggatggttcag
gttccgtggaatgcgcgcagcaaagtgaagaaagatctgcgcaaagcccaggaaacgctg
gataccgaccattatggcctggaacgcgtcaaagaccgcatccttgagtaccttgcggtg
caaagtcgcgtcagcaaaattaaagggccgattctgtgtctggtgggaccgccgggcgtg
ggtaaaacctcgctgggtcagtctattgcgaaagcaaccgggcgtaagtatgtacgcatg
gccctcggcggcgtgcgggatgaagcggaaattcgcggtcatcgccgtacctatattggc
tctatgccgggcaagttgattcagaagatggcgaaagtcggcgtgaaaaacccgctgttc
ctgttggatgaaatcgacaaaatgtcgtcggatatgcgcggcgatccggcctcagcgctg
ctggaagtgctggatcctgaacagaacatcgcctttaacgatcactatctggaagtcgat
tacgatctgtctgatgtgatgtttgtggcgacgtcgaactccatgaacattccggctcca
ctgctggatcgtatggaagtgattcgtctgtctggctataccgaggacgaaaaactcaat
atcgccaagcagcatttactgccgaagcagattgaacgtaacgccctgaaatcgtctgag
atcaccgtcgaagacagcgctatcatcggcatcatccgttactacacgcgtgaagccggt
gtgcgtagcctggaacgtgaactgtccaagctgtgccgtaaagcagtgaaaacgctgctg
atggacaaaaccaaaaagcacatcaccattaatggtgaaaacctgaaggatttccttggg
gtgcagcgttttgactatggccgcgccgacagcgaaaaccgcgtgggtcaggtaacaggt
ctggcctggacggaagtgggtggcgatttgctgaccattgaaaccgcctgtgtaccgggt
aaaggcaagctgacttataccggttcgctgggcgaagtcatgcaggaatccattcaggcc
gcgctgactgtcgtccgcgcccgggcggaaaaactgggtatcaatggcgatttctatgaa
aaacgcgatatccatgtgcacgtaccggaaggcgcgacgccgaaagatggtcccagtgcc
ggtattgccatgtgtactgccctggtgtcctgcctgaccggtaacccggtgcgttcaaac
gtcgcgatgaccggtgagatcaccctgcgtggtcaggtcctgcctatcggcgggctgaaa
gagaagctgctggcggcacaccgcggtggtattaaagtggtgctgatcccggacgaaaac
aaacgcgatctggaagaaattcctcagaacgtgattgccgatctggaaattcatccggtc
aaacgtattgaggaagtgctgaacctggcactggaaaacgcgccttacgttatgcaggta
gctaccgcaaaatag
>fig|66271.11.peg.169
gtgaataagtcacaactgatcgataaaattgctgccgatgccgacatttctaaagcagca
gcaggacgtgttttagatgcatttatgggctctgtttctgacgcgctgaaaagcggagat
gaagtggcgctggtaggtttcggcactttctcagtacgtgagcgtgcagcgcgcaccggc
cgtaacccacaaaccggtaaagagattactatcccagcaggtaaagtaccgggtttccgt
gcaggtaaggcactgaaagacgctgtcaactaa
>fig|66271.11.peg.170
atgatggacaatttacgcgcggcgtcgaaccatgtcgtgctcaagattattttggggttg
atcattctctcctttgtgctgaccggcgttggcaactatctgattggcggtaacaacgat
tatgcggccaaagttaatggccaggagatcagccgtgcgcagttagagcaggcgttcaac
aacgagcgcaatcgtcagcagcagatgctgggtgatcagttctcgcagcttgcgggcaac
gaaggttacatgcagcagatgcgccagcaggcgctgtctcagctgattgaccaggcatta
ctggatacctacataaaagatctgcatattgccatcagtgacgatcaggtcaaacaggct
atcttcagccagtctgcgtttcagaccaacggcaagttcgataatgctaaatacaatgcg
atgatccgcaatatgggattcacgccggatcagtatgccgaagcgttgcgtaaacaactg
gccacccaacagctgatcaatgcggtcgcgaataccgattttatgctgaaaaatgaaacc
actaagctggtggatttggtggcgcaaaagcgtgatattcagacggctaccctcgatgtg
aatgctctggctgcaaagcaaaccgtcaatgacgacgaaatcaaccagtattatcagcag
cataaaagcagctttatggcccctgagcagttccgcgtaagctatatcaaactggatgcc
gccagcatgcaggaaaatgccagcgatgcggatattcaggcctggtacgatcaacataaa
gcggactacacgcagccccagcgcgatcgttacagcgtgattcagaccaaaaccgaagcc
gatgccgacgctattctggcgcagctgaaaggcggcgcggatttcgcggaactggcaaaa
accaaatccattgacccgatctcttcccgtaaaggcggcgatatgggctggcttgagcca
tcaacaacgccagacgagctgaagaatgcgggactgaaagaaaaggggcagctttccggt
gtaatcaagtcttctgtgggtttcctgattgcccgtcttgacgacatcaagcctgagcag
gttaaaccgctggcggaagtacgtgatgagatcgcggacgcggtcaaacaggataaagca
caggcggaattctacaaactgcagcagaaagtcagtgaagccgcgagcaatgataatgag
tcgctggctggtgcagagcaggcgtcaggtatgaaagccacagaaacaggctggttcagc
cgtgacgatgtgcctaaagatctcgactttgatgccgttaagcaggccatcttcaatggt
gggttagtgggacaaaacggtgcgcccggaaataactctgacatcatcaatgtcgatggc
gatcgtgcctttgtgctgcgtatcagtgcgcataaacccgaagcggtggaacccctcgac
aaggtaaaagcgcaaatcaccgagacgatcaagcatgataaagcgacgcaacaggcaaaa
gcccaggctgataaactgttagccgagctgaaagccggtaaaccggatgtgctgaaagcc
gcaggtctgacgttaagcgccagcaaaacggttgaccgtaacacgcaggatcccgttgct
caggctgccttcaacctgccagagccagcggataacaaaccgtcatggggcgtgggtgag
gacatgcaaggcaatgtggtgctgatcgcggtgaataaggttacaaccggtagcctgcct
caggcgcagattgacgagatggtcaaaggcgtcacgcaaaacaacgcgcaactgaccttt
gaagccttactgcaaaacctgcgtaaagcggccaaaatcaaatacggtgccgctgctcaa
atgcagtaa
>fig|66271.11.peg.171
atggctaaaacccacttacatgccttttatctttccctcgccctgtgtggcgccctcgtt
caaacgccactggcagcggcggaaacccccagtgagacacaggctgcacaggtttcaatg
ccgcatcaggagcaggtcagtatcaatgaagccacggcggagcaactctcagcggtgatg
aatggcgttggtctgaaaaaggcgcagtctatcgtcagctatcgtgaagaatacgggcca
ttcacggcggtagatcaactgaaagacgtgcctggctttggtcacgcgctggtggagcga
aatgcctcacggttaaaattgtga
>fig|66271.11.peg.172
atgcagaccacgataaaagtgcgcggctaccatctggatgtttaccagcatgttaacaat
gcgcgttatctggagtttttagaggaagcgcgctggcaatggctggaagaagcagaggct
tttacctggctgcttgagcaaaaactggcttttgtggtggtaaacatcaatatcaattat
cgtcgcccggccgtattgggcgacgtactggaggtcagcagtgatattaagcaactcaat
gggaaaagtggcatcatcactcaacacattttgttagcgggcagtgaaacggtggtcgcg
gatgctgcactgacgtttgtgtgcattgatcttcgcacgcaaaaagccgttccgctcgaa
ggagaactgcggcagcgactggaaagattaatgaagccggcctga
>fig|66271.11.peg.173
atgaaacgcgctgttgtggtgtttagcggtgggcaagactccaccacctgtctggttcag
gctttgcaacgttatgatgaagtgcactgtgtgacctttgattacggtcagcgtcatcgt
gaagagattgacgttgcccgcgacctggccctgaagctgggtgcccgtgctcataaagtg
ctggatgtgacgatgctgaatgcgctggcggtgagcagcctgacgcgtgacagcatcccg
gtgccatcgtatgacccgactgcaaccggcctgcccagcacctttgtccccggccgcaat
atcctgtttctgaccctggcatcggtttatgcctatcaggttgaagcggaagcggtcatc
acaggcgtttgcgagaccgacttctcgggctaccccgactgccgcgatgagtttgtcaag
gcgctcaaccatgccgtcagcctgggcatggcgcgtaacattcgttttgaaacaccgctg
atgtggcttaataaagccgaaacctgggcgctggccgattactggcagcagctcacctta
atccgcgaagacaccctcacctgctacaacggcattaaaggcgatggttgcggcgactgt
gccgcctgccatctgcgggccaatggcctgaaggcctatcgacaggatcgcgctggcatt
atggccgccatgaaggccaaaaccggtctggaataa
>fig|66271.11.peg.174
atgtcttcatgctggatacgccacgcgataaacgaaatcaatgctgactttcaacgctct
gcggatacgcatctgatccgctttgcattgcccgatttcccgggaatcgggttctatctg
aaagacgaaagtacgcatcccagcggcagcctgaaacaccgtctggcgcggtcattgttt
ctttatgctctcgctaatggctggatcaaacagggtacgcccgtgattgaagcgtcatcg
ggcagcaccgccgtctcagaggcgtattttgcccgcctgctgggcctgccctttatcgcc
gtgatgccagccagtacggcccgacgtaaaatcgaacaaatcacgttctatggtggacag
tgtcattttgtgagcgatccctgtcagctttatgccgaatcagaacggctggcgcgggaa
ctgaatggccacttcatggatcagttcacctatgcagagcgggcaactgactggcgcggc
aataacaacattgccgagagtattttccgccagatggcgaatgagccttttcctgttcct
catacgctgattatgagtgcgggaaccggtgggacctccgccacgcttggccgctacatt
cgctatcagggatgcgatacccgtttgctggttgttgatccggagcattccatgttttac
gactactggcgaaaccgtgatgcctcgctcaccggtcagcgcggcagcatgattgaaggc
attggacgtccgcgcgtggagccgtcgtttatgcccgacgttattgatgaaatgatcaaa
gtcccggatgcagcctcgattgccgccatgcttaagctggaaaccctgctggggcgtaaa
ccgggcccgtctaccggcacaaacttctggggcatgatgcaggtggccaaacgcctgcgc
gacaataaccaacagggttcactggttaccctgctgtgcgacagcggcgagcgctatcct
gacacttactaccagcctgactgggtcgcacaacatattggtgatatcacgccctggcag
cgcgaactggaataa
>fig|66271.11.peg.175
atgttagataaaatcgaccttaaactgctggcgatgctgcagcaggattgcacagtttcg
ctccaggtactggcggatgcggttaacctcaccaccacgccctgctggaagcgcctgaaa
aagctggaagaagatggcttcatccgcgcacgcgttgccctacttgataatgaaaaactc
ggcctgtcacttaccgcctttatgtttgtgaaaaccacccagcacagcaaagactggtat
caggaatttgtgtcggtagtgcaaagcatgcctgaagtgatgggcttctatcgcatggcc
ggggagtatgattatctgctgcgtattcaggttgccgacatgaaaagttatgatgccttc
tataagcgtttagttaatggtgtaacaggcctgatcgatgtgacctccagctttgcgatg
gaagagatcaaatacactacagccctgccggttgccccctga
>fig|66271.11.peg.176
gtgcgattattcagccagttaagttggtattttatccgtgagtggcggcgttatctgggc
gccgtcactttattaatcatcattgccgtgctgcaacttctgccgccgtgggtggttggc
gtggtggttgacggcgtaacgcatcacagcatgagcgccagccgcattatgatgtggatt
ggggtgatgctgctgactgccgtcgtggtttatctgctgcgttatgtctggcgcgtgctg
ttgtttggcgcgtcctaccaactcgccgtcgaattacgcgaggacttttaccgtcagctc
agccgacagcagcccgccttttacctgcgccatcgcaccggcgatctcattgcgcgtgcc
acgaacgatgtggatcgcgtggtttttgctgccggggaaggcgtgctcacgctggtggat
tcgctggtgatgggatgtgttgtgctgattgccatgagtacccaaatcagctggcagtta
acgctgatttcgcttattccgatgccgtttatggcactggtaattcaccgctatggcgag
caactccataaccgtttcaaactggctcaggccgccttttccagcctgaacgatcaaacg
caggagagcctgaccagtatccgtatgatcaaagcatttggacttgagcagcatcagtcc
cagcaatttgccgatattgcacgcgataccggcgaaaaaaatctgcgcgtcgcccgggtg
gatgcgcgtttcgatcccaccatctatattgccattggttttgccaacctgctggctata
ggcggcggaagctggctggtgtggcacggagacatgaccttgggccagctcaccagcttt
gtaatgtatcttggcctgatgatttggccgatgctggcgctggcatggatgtttaacatc
gttgaacgaggcagcgcagcctggagccgcatccgcgcattattatccgaagcgccagtg
gtggaagacggtgatcacaccttgcctgagccagcgggaacgctgcaggtagctatccgc
gagtttcattatcccgccagtgccggtgcggtattaagcaatgtcacgttccagttaaaa
ccgggcgatatgctggggctgtgtggcccgaccggcagtggtaaaaccacgttactgagt
ctgattcagcgtcatttcgacattcagcaaggtgatattcgctaccatgccatcccgctg
ccgtcgctgcgtctggacagctggcgcagtcgcctggccgtggtgagccaaactccgttc
ctgttctcggacagcgtggcccgtaatattgcgttaggtaagcccaacgccacgcaggac
gagattgagcaggcggcgaaaatggcctgcgtgcacgaggatattctgcgtctgccgcag
ggctatgaaaccgaggtgggcgagcgcggcgtcatgctgtcgggtggtcaaaaacaacgt
atttccatcgcccgtgccttgctgatgaatgcggaaattctggtgcttgatgatgcactc
tcggcggttgatggtcgcactgaacacgacatcctgcataatctgcggcagtggggcaga
gggcgaacgatcattatcagtgcgcatcgtttgtcggcgctgacagaggccagcgaaatt
ctggtgctgcaaaaaggcacggtggcacaacgtggcgatcatgccgggctggcaaatatg
cctggctggtatcgcgatatgtaccgttaccaacagctggaagcggcactggacgacgat
gagagggaagaagaggtggcacatggctaa
>fig|66271.11.peg.177
atggctaaatcacaacgtctgtggccaacgctcaaacgcctgctcagctatggcagcccg
tggcgcaagtcattgtctctggccgtgttgatgctgtggattgcggccgcggcagaagtg
accggtccggttctggtgagctattttattgataatctggtcgcaaagcatcagatgccg
tggggcacggtggcgggactggtcgtaagttttatcctgttgcagcttctggctgccgct
ttgcattactggcaggccttactgtttaaccgggccgccattggcgtggtacagcgcctg
cgcaccgacgccatgaatgcggcactgcgccagccgctcggcgcctttgatacacagcct
gtcgggcaaattatttcccgggtcacgaatgataccgaagtcgttcgggatctgtacgtc
acggtggtggcaacggtgctgcgtagcgccgcgctggtcggtgccatgatggtggcgatg
tttagtctggactggcgcatggcgctggtggcgatgttaattttcccgatggtgctcatt
gtgatgctgatttatcagcgctacagcacgccgatagcccgtcgtgtacgcagctacctg
gcagacattaataatggcttcaatgaagtcatcagcggaatgagcgtgatacaacagttt
cgccagcaggcgcgctttggtgaacgcatgctggaggccagccgttcacattatctggcg
cgcatggaaacgctcaggctggatggtttcctgctacggccgctgctgagcctgttctcc
gcgctgatactctgcggattactgttgctgttcagcttttcggtgccgggtgtgtttgaa
gttggggtgctttacgcctttattacctatctggggcgcctcaatgaaccgctgatcgaa
ctgaccacccagcagtcgatgctgcaacaggcggtcgtggcgggcgaacgtatttttgaa
ctcatggatgcgccacagcagcattacggtcatgacgatcggcctctgcaatcggggcgc
attacgctggagaacctgagctttgcctaccgggacgatcgtgaggtgctgagtaatatt
gatctcgacgtgccttcgcggggctttgtcgccctggtgggacataccggcagcggcaag
agcaccctggcaaatttgctgatgggctattaccccgcgacgcgcggcgaggtacgcctg
gacgatcgtccgcttaaccagtattcccatgatgcactgcgtcgcggtatcgcgatggta
cagcaggatccggtggtgctggccgacacgctgttagcgaatgtacggctgggtcgggat
atcagtgaagaggcggtctggtcagtacttgaacaggtacagctggccccgctggcgcgc
gccttgcctgacggtatccatacccgactgggagagcagggtaataatctctcggtaggg
cagaaacagttactggccctggctcgggtgctggtgcaactgccgcagattttaatactg
gatgaagctaccgcgaatattgactccggcacggagcaggcgatccaacacacgctgcgc
accttacgtcaatatacgaccctggtagtgattgctcaccgcctttccactatcaccgag
gccgatacgattctggttttgcaccgtggccgcgttgtcgagcaggggaatcatcagcag
ctgctggctttgcagggccgttactggcaaatgtaccagctgcagcaggcaggtgatcgg
ctcgaatcggatgaggtgctgaccagtgccggatga
>fig|66271.11.peg.178
atgaagctggttaccgtcgtgattaagccgttcaagctggaagatgtgcgagaagcattg
tcttcaattggtattcagggactgaccgtctccgaagttaaaggttttgggcgtcagaaa
ggacatgctgaactctatcgcggggcggaatacagcgtaaattttctgccgaaagtaaaa
attgatatcgccattgccgatgaccaactggacgaagtagtggacgtaatcagtaaagcg
gcttacaccggaaaaattggcgacggcaagattttcgttgctgaactgcagcgcgtgatt
cgcatacgtaccggcgaaaccgacgaagccgcactgtaa
>fig|66271.11.peg.179
atgggatggaaaaaaatgaataaaatgctgaccaagttgggcctgaccagcctggcactg
ttaccgtcgctggcgatggcggcacctgccgtagcggacaaagccgacaacgcctttatg
atgatttgcaccgcactggtgctgtttatgtcaattcctgggattgcactgttttacggc
ggcctgatccgcagtaaaaacgtgctgtcgatgctcacacaggttgcggtgaccttctcg
ctggtgtgtgtgctgtgggtggtttatggctattcacttgcattcagcgaaggcaatgcc
ttctttggcagcttcaactgggccatgctgaaaaacattgcactgaccgccgtcatgggc
accttttatcaatatattcacgtcgcgttccaggcatcctttgcctgtatcacggtcggt
ctggtcgtcggtgcgctggcggaacgtatccgtttctccgcggtgctgatttttgtcggt
gtctggctgaccctggcttatcttcccattgcgcatatggtctgggcgggcggcttactg
gctcaggatggcgcactggacttcgcgggcggcacggtggtgcacattaacgctgcggta
gccggtctggttggtgcttacctggtgggcaaacgtgccggttttggcaaagaagcattc
aaaccacacaacctgccgatggtattcaccggtactgcgattctgtatgttggctggttt
ggttttaacgccggttcagcttccgctgcgaatgagattgctgctctggccttcctgaat
accgtggttgcgacggcgggtgcggtgctggcctggacttttggcgagtgggcgctgcgt
ggtaaaccgtctttgttaggtgcctgttctggctttattgctggtctggttgccatcacg
ccggcttgtggttatgtcggtgttggcggcgcgctgatcatcggtatcgtgggtggtctg
gcaggtatctggggcgtgacaacgctgaaaaaatggctgcgcgttgacgatccctgcgat
gtgttcggtgtccatggtgtctgtggcatcatcggttgtatcctgactggcgtgtttgct
tcatcttcactgggcggcgtgggttatgcgcctggcgtgaccatgggccatcaggttgcg
attcagttgctgagcgtgggcgttaccattgtctggtctgccgtcgttgcctttattggc
tttaaactggccgatatgatcgtcggtctgcgcgtaccggaagagcaggagcgcgaaggt
ctggacgtcaacagccatggcgagaacgcttacaaccagtaa
>fig|66271.11.peg.180
atgagtcaggcactcgaaaatctgcttaatcttattcatctggaaaaactcgacgagggg
ttatttcgcggccagagcgaagatttgggcctgcgtcaggtatttggcggtcaggtcgtt
ggacaggctctctttgcggccaaacagaccgttcccgaggatcggggcgttcactccttt
cacagctattttcttcgccccggcgacagccaaaaggcgattatttacgatgttgaaagt
ctgcgcgacggcaaaagttttagcgcgcgccgcgtcagtgccatccaaaatggtcagccg
atcttttatatgacggcatccttccagtctccggaaagcgggtttgaacatcaaaaaccg
atgccgcaggttaaaggaccggaaaacctggccaacgagcagcaaatggcgcaaaaaatg
gcgcatatgctgccggaaaaattacgcgaaaaatttgtcgctgaacgcccgctggaaatc
cgcccggtacagatccacaacccgttaagaggccatgtcgataaaccgcagcgtcaggtg
tggattcgggccaatggcaccctgcccgacgatgtgcgtatccatcagtatctccttggc
tatgcgtccgatctcaactttctgcctgtggccttacaaccgcatggtaaaggttttctt
gaagccgatatgcaggtggcgaccattgatcactctatgtggttccatcggccactgaac
ttcaatgactggctgctttacagcgttgaaagcacctcagcatcgggtgcacgcggcttt
gttcgcggggagttttacaatcaacagggtgagctggtcgcgtctactgtgcaggaaggc
gttatgcgtcagcgcagcgaatag
>fig|66271.11.peg.181
atgaaattctggcatgtgttaagtggcgtcgcgatggccatggctctcgcaggttgtgcc
cataaaggaaaaccggtaccgacaccgacattgggttctgcggtcgcaggacaaacggcg
actatcgctcaacctaatgtaagcggggcggtttatattcgtcagcgtatcgcgttaccg
cctgatgcagccctgacagtgaccctgtctgatgcatcggtggcagatgcaccgtccaaa
gtgttggcacagcgcgtggttcgcaccgacgggaaacaggcgccgttccatttcatactg
ccgtttaacccagcggatgttcagcaaaatgcacgcattttgttgagcgcagcaattacg
gttaatggcaagctggccttcgttacggaagaagtgaaaccggtcgtgaatcagggcggc
accaaagccgatctggtgttagtgcccgtgccttctgtaccgatgaagactcagcctggc
gccgtcaccactgtgccacccacatcgcccacgcaggttacgccgtccgccgccgtgccg
gcaccgacaacgatgtaa
>fig|66271.11.peg.182
atgaactcaaccactgacggctttaaacaacgtatctggcaaattgtggccgccattccg
cccggcaaggttaccacctatggcgatgtggcattactggcaggctcgccccgcgcggcg
cgccaggtgggcggcgttctgagccacttaccggaaggcagtacgcttccctggcatcgg
gtgattaaccgtcacggtacgctttcgctccagggcgaacgtttttttcgtcagcgtgaa
gcgctggaagcggaaggcgtggaagtaacggaggcaggtcagatcgatctggctaagttt
cgctggcagttttaa
>fig|66271.11.peg.183
gtgattgagaaaaataagtatgaattgtccgatgatgaattagccgtattttactccgca
gccgatcaccgcctggctgaactgacgatgaacaaactgtatgacaaagtccccgtgtca
gtatggaaatttgtacgctaa
>fig|66271.11.peg.184
atggacgaatactcaccgaaacggcatgatattgcccagcttaaatacgtgtgtgagagt
ttgtttgacgccagtatggcaacattaaccgacagccatcatggctgggtaaatgaccct
actgccgatggtaatttacagctgaacgatctgatagagcatatcgcctctttcactatg
aattacaaaattaagcatgcagaagacgaagcgctgattacccaaatcgatgaatatctt
gatgatacttttatgctatttagcaactatagcgttaacactcaggatctgcagcgctgg
caacgttcagcaaaacgtttatttaatctgtttcaagaagagtgcgcttatcttcaacag
ccaagccattcattatag
>fig|66271.11.peg.185
atgaccggaccgaatagatttaagttactttacgatttccagtggaatttatttaatcct
tgtctggatttaaatgaaaccattacgcaaaatgaacaagtcagttttcatatcggccct
gccgcgcttgtgtttgagcccattgagaatcaccgtccctcacccggagatgaattgtaa
>fig|66271.11.peg.186
ttgttatgttataacatttttggtgtagtgatgaatcaaagtggactgctgatgtcactc
ggtggacggctgttggtggcattgatgttaatcgccgtactggcgctggcgatgtggtgg
ggaatgcagccgtga
>fig|66271.11.peg.187
gtgataacgttcaggcatttgcaggcaggttatcagggacgcgcggtcacgcccgttgtg
acaacagaactggcgcagggcagtatgaccgccttaatcggtgccaacggcagcggtaaa
tctaccctgataaagacgatcgccggattattacccccggtaagcgggcagtgtgatgtg
cggatctcgcgccgtgaagtgggctggttgccgcaacgtagcgaactggaaacgcgtttc
ccgctcaccgtgtttgagctggtttctattggctgctggccgcgctgtggctggtttggc
ggcattaaccgggcactgcgcaatgagataaacgccgcgctggatgcggtgcagatgcgt
gattatgcggatgctcagcccgcgacattgtctggcggccagctacagcgtgtcctgttt
gcccggctcatgctgcaacgtagtcgcttgtggctgctggatgagccttttaacggcatt
gacagcaaaacggtggcgttactgatgtcaattctgcagcagcagcagcaggcgggcacg
acgctgctggtcgtgttgcatgaccgtccgttagttgaacgttattttacggatgtgctg
tcaatggatgagggatcgcatcagcgcagtgcggttgctatgacgccgttacggagcatt
gccccgtga
>fig|66271.11.peg.188
gtgacgcttattcaaccttttattgaattcagctttatgcgcagggcgctggtggcctgt
attgccctggcattcagtgccaccccgctgggcgtctttctctccttacggcgtatgagc
ctgatcggtgatgcgttatcccatgccgtactgccaggtgccgccattggctatttaatc
tcaggcttatcccttgttgcgatgggcgtgggtgggctgatagcggggctggcggtggcg
ttattgtccggtgcggtcagtcgttatacgccactaaaagaagatgcgagttttgccggc
ttctatctgggttcgctggcgctgggcgtgacgttagtgtcactgcgtggctccagcgtg
gatctgcttcacgtcctgttcggttcattgctggcggtggacaacccggccctgatcgtg
gtgggcagcatcgccgcgtttaccctcttgatgctggcggtgatctatcgccctctggtc
attgacgcttttgatgcggattttctgcgtgcgcaaggtaaatggagcgcaccgctggtg
cacggtattttcctgacgctggtggtgcttaacctggtggcgggttttcaggtgctgggc
acgctgatgtcggtcgggctgatgatgttgcctgccgccagcgcgcgattctggagccgt
catctggtactgatgctgggcgcggccatgttgatggctgtcctgtcggcatttacgggg
ttagtcctttcctggcacttttcactgccggccggaccggcggtggtgttgagtgccgca
atgttgttttttctctccatcttaacagggccgtgcggtggcattctgcgccgccattaa
>fig|66271.11.peg.189
atgaagatattacccattagtctggcaatcggtgcattagtcgtcagccccttcaccatg
gcgaaaacgatcgatgcggtggcaagttttaccgtgctggccgatatcgtcaaacaaatt
ggcggcgatcatgttcatgttaaaagcctggtcgggcccaatggcgatccccatactttt
gaaccgacgccgcaggacagcgaagcgctggcaaaagccgatgtggtgtttgtcagcgga
ctcggtctggagggctggatgaaccgtctggtgacggcctcaggttataaaggggagccc
gtagtggcctcgacagggattgaaacccgcacgatggaagaggatggcaaaaccattacc
gatccccatgcgtggaacagcatgtataacggcaccatttatgccaaaaacgtgatgaat
gcgttaatcaaggccgatccccaggacgctgaagatatccgtcagcgcggcgaaaaatat
attcagcaactgcaaaagctggacgcctgggccaaaacctcttttgccgccattccgcag
caaaaacgtaaggtgctgaccagccatgatgctttcggttactttgggcaacgctatggc
gtcacgttccttgcgccggttggtttctccaccgaagcggaagccagcgccagcgatgta
gccagtttgatcacccaacttaagcaggagcatatcaaaacctactttatggaaaatcag
accgatccccgtctggtgaaacagattgccagcgcgacaggcgcgaagccgggtggtgag
ctttatccggaagcgctgtccaccgcgtccggaccggcgccgacctatgaagccgcgttt
aaacacaacgttgacgtgatgctcaagagcatgcgctaa
>fig|66271.11.peg.190
atgcaggtactcagctcactccgttgcgcaaagcgtcgtcatcgggattgcaaagtcgtt
cggcgtaaaggccgtatctatgtcatctgcaaaacgaatccgcgctttaaagccgtgcag
ggaagaaagaaaaaacgttga
>fig|66271.11.peg.191
atgaaagcgaatattcatcccccctatcgtgccgtggtgttccatgacacctcggctgat
gtctttttcaaaatcggttcaacaatcaaaaccgaccgtaccgttgagtttgaaggcgaa
accctgccgtatgtgacgcttgatgtctcctcggcctctcatgtgttttacaccggtaag
cagaaagactttgccaaagaaggcagtaccgcgcgctttaatcagcgttttgggcgtttt
ctgggtcggaaataa
>fig|66271.11.peg.192
atggctaagttctttatcgatcgcccaatctttgcgtgggtgctggctattatcgtcatg
ctggcgggcgcgttatcgattattaaattaccgattgagcaatatcccaatgttgcgcca
ccggccattgagattcaggccaactaccctggtgctgacgcgaaaacgttgcaagactcg
gtgacgcaggtcatcgaacaaaacatgaacggcattgatggcctgatgtatatgtcatca
agcagtgattcctcgggtgctctgacgctgactatctccttccagtcagggactgatgcg
gatattgcgcaggttcaggtgcagaacaaactgcagctggcaatgccactgctgcctcag
gaagtgcaacaacaggggattcaggttaaaaaatcctccagtagcttcctgatggtagcg
ggtttcatcagcgatgatggcagcatgacgcagaacgatattgctgactatgttgcctct
aacatcaaagatcctatcagccgtacgcctggcgtgggtgatacccaggtctttggtgcg
cagtacgcgatgcgcatctggatggatccgagtaagttaaataactatcagctgacgccg
gttgatgtgatcaatgcgcttaaaacccagaacgcccaggtggctgccggtcagttaggc
ggaacaccgccggtaccgggacagcagctgaacgcctcaattattgcgcaaacgcgtctg
acctccaccaaagagttcggcaacattctgctgaaagtgaataacgatggctctcaggtg
cgtctgcgcgatgtggcacagatcgaactgggtggtgaaaactacgagatcattgcgcgc
tataacggtaagcctgcgtccggtatcggtatcaaactggcgactggcgctaacgccctg
aataccgccgaagccgttaaagccgaactggctaagctgcagccaacgttcccggcggga
atgaaggtcgtttatccttacgacaccacaccgttcgttaaaatttctattttcgaagtg
gtgaaaacactgatggaagcgattctgttggtgttcctggtgatgtatctgttcctgcaa
aacttccgagccacgctgattccgactattgccgtcccggttgtgttgctggggaccttc
gccattatcggcgcctttggttactcgataaacaccctgacgatgttcgggatggtgctg
gccatcggcctgttggtggatgacgccatcgtggtggtcgagaacgtcgagcgcgtcatg
gtggaggaaggactgccaccgaaagaagcgaccaagcgctcaatggagcagattcagggc
gcgctggtcggtattgccctggtgctgtcagcggtctttattcccatggctttctttggt
ggatcgaccggcgtgatttatcgtcagttctccatcactatcgtgtcggccatggcgctg
tcagtactggttgcgttgattctgacgcccgcactctgcgccactatgctcaagccggtg
aaaaaaggcgatcacggtgccaccaaaggcttctttggctggttcaaccgcctgttcgac
aagagtacccatcactatgttgacagcgtaggtcacatcgtccgcggtacgggtcgctat
ctgctgctttatctgctgattgtgctggggatggcgtttctgttcctgcgtctgccttca
tcgttcctgccggaagaagatcagggcctgttactggctcaggctcagctccctgccggt
gctacacaagagcgcacgcagaaagtgctggatcaggtttctgattacttcctgacgaaa
gaaaaagactcggtgaaatctgtctttaccgttgcgggctttggctttgcgggccgtgga
cagaataccggtattgccttcgtcagcctcaagccgtgggatgagcgtaccagcagcgac
atgaaagtgcctgcgatccagggacgtgcaatgcaagcgctggcgcaaattaaagacggt
atggtctttgcgtttaacctgcctgccattatcgagttaggtaacgcgaccggctttgac
tttgaacttatcgatcagggtaacctggggcatgaaaagctgacgcaggcgcgtaaccag
ctgtttggcatgatcgcacaacatccggatacgctggtcggtgtgcgtcccaacggcctg
gaagatacgccgcagttcaaactggatatcgatcaggagaaagcccaggcgctgggtgtc
tcactcagtgatatcaataccacgctgggcgcatcctggggcggctcttacgttaatgac
ttcattgaccgcggtcgtgtgaagaaagtctacgtgatgggtaaagctgatgcgcgtatg
ctgcctgacgacatcaataagtggtatgtccgaaacagcaacggcgagatggtgcccttc
tctgccttctcatcagcacgctggcagtatggttcaccgcgtctggaacgttacaacggt
ttaccgtctatggaaatccttgggcaggcagcccccggcaagagctccggtgatgccatg
aacctgatggaagaactggcttcgaaactgccgtcgggcattggctttgactggaccggg
atgtcctatcaggaacgtctgtcgggtaaccaggcacctgccttgtatgccatttcactg
atcgtcgtgttcctgtgcctcgcggccctgtatgagagctggtccattccgttctcggtc
atgctggtggttccgctgggcgtggtcggtgcattgatctttacgaccttgcgcggactg
agcaatgacgtttactttgtcgtggggttactgaccactattggcctctcggcgaagaac
gccatcctgattgtggaatttgcgaaggacctgatggagaaagaaggcaaagggctggtg
gaagccacgcttgaagcctgccgtatgcgtctgcgtcctatcctgatgacctcactggcg
tttattctgggcgtactgccgctggccatcagtaccggtgccggctctggtgcacagaat
gcggtcggtacgggcgtcatgggcgggatggtgaccgcgaccgcgctggccatcttcttc
gtaccggtattctttgtggtggtgcgtcgtcgctttggtaaaaacaaagccgagatcgaa
aagggtcattccgtcgatcatcctgaccactcgcattaa
>fig|66271.11.peg.193
atgaacaaattcagagggttaacgcctctggcggccgtcctgatgctctcaggcagcttt
gtgttaacaggatgtgacggaaataaatccgaccaggccgcccaacaacagccgccggaa
gtcggtgttgtcaccgttaaaagtgaacccctaaaaatttcgaccgaactgcctggccgt
accctggcttaccgtattgccgaagtgcgtccgcaggtttccggtatcattctgaagcgt
aactttattgaaggcagtgagattaaagccggtgaatcgctctatcagatcgatcccgcg
acctatcaggcgtcctatgacagcgccaaagccgatttagcgaaagcagaggctaatgca
cgtatagcgcaactgacggtcaatcgttataagccgctgcttggcaccaaatatatcagt
cagcaggactacgataatgccgtcgccaccgcggcacaaaacaatgcggccgttcaggcc
gcgaaagctaacgtagaaaccgcacgcattaacctggcgtacacaaaagtctcttcgcct
atcagtggccgcattggtaagtcatccgttacagaaggtgcgctggtacaaagcgggcaa
accacagcgctggccacggtacagcagttggatccgatgtatgtcgatgttacccagtcg
agtgaggatttcctgcgtctgcgttcagaactggagtccggtcagctgaaacagaacgat
ggcaaagccaacgttaccctgctgatgcagaatggtaaaaactatgctcagccgggtacg
ctggagttctcggatgtgaccgttgatcaaaccaccggctcgatcaccctgcgcgcgatc
ttccctaaccctgataaagccttgctgccagggatgtttgtacgtgcccgtctggatgaa
ggcaccaatccaaacgccctgctcgttcctcagcaggcggtaacgcgcacaccaaccggt
gacgcctctgtcatggtggtcggcgcggacaacaaagttgaagcacgtaagatcaaagca
gcccaggctattggcgataaatggctggtaacagaaggtctgaaagcgggcgagcgtgtg
atctttacaggtctgcagcgtgcaaaaccgggtgcacaagttacacctaaagaagtcaca
gacgatgcaaaagccgcaaaaggtgatccctctcaggcccagtctgctaaaacatcgtcc
taa
>fig|66271.11.peg.194
atggcacgaaaaaccaaagcgcaagctcttgaaacccggcatcaaattctggacgccgcc
cttgctctgttttcgaaagagggggtttcagccacctccctggcggacatcgcttctgca
gccagcgttacccgtggcgctatctactggcatttcaaaaacaaagccgatttgttgaac
gaaatatggcttcgctgcgatgccgggcttaatgaagtgaaacttgagtatcaaacaaaa
taccccggtgatccactctccattttacgggcgatgctggtctatatctttcaggcgact
gcgcgcgatccgcagcgccgtgcgttgatggaaatcatctttcataaatgcgaatttgtc
ggggaaatggctgccgtaaaaagtatccagcaaagtctgttgcttgagcgttacaacgaa
attgaagacgtactgcgtcagtgcattgatgccgggcaacttccagaaacgttccagacc
cgacaggcggcgttaatcatgcgcagctatgtcaatggcatgatggaaagctggcttttt
acgcctggcaaatttgatctggttgccgatgcgcccgaactggtggatgccctgattgat
atgttgcgcttaagtccgacgctggcaaaaaaggcttag
>fig|66271.11.peg.195
atgtccctggaaacggcccccgaagaggtcaaactggcggtagatttgattcagctgttt
gaagaacaccaactgtcggtggaaacggtgttgtccgccctggccattgttcagcgcgat
tacgaaaagaaacgcgacgaacagcgcaaagactaa
>fig|66271.11.peg.196
atgagtaagcatccgacgcggcaaaggctgcatcactgccttctcaccttgcgccaggcc
atccacagccatcccgacggcgagtgtcgctcgccgcgttttgacaaccaactctttacg
acgaaagggacccgactggccgattatctgcaggagattgagcacaactatcagcgcctt
tgtcaggccggcgaggatgtggaacgtagccagtggctggcgggtcatctggtggaccaa
atcgccgccctgcagcgtgaagccagtacccagcaacttcgtagccgcgcagaacgtgtc
cggccttccgcccgtcagcaaaaatatctggaataccgggaatatgagcgtcgactacag
gcgatgatcgaccagcgggagcaacggctggcgctggcagaaacctttgccgttcagcag
cagttgaaaaaagacctggaggtactggaaggccgtatggcacgctgccggcaggcgatc
cgctcggtggagtgggcaatgtcactgtcagacagcccgtttagcagttaa
>fig|66271.11.peg.197
atgcaacggaaaacgcactgggtggcaggtatgcaacgcattgtcttattaaccctgggt
tggctggcgatagtgcttggcatactgggcattgtattacctttattacctacaacgcca
ttcatgctgctggcagcatggtgttttgcccgttcttcaccacgttttcatcactggctg
ctctggaaatcgccctttggtcgctatattcgtcactggcaacagcatcgtggcatgccg
ccaggggcaaaaagccgcgccatcatactgattgtggcgacatttgcgttatccttgtgg
ctggtgccagtgctgtgggtacggatcatgctgggcatcatgttgtgccttctgttgctg
tttatgtggcggatgccggtggtggcagaaacaccagacgacagtttacctccgcgataa
>fig|66271.11.peg.198
atgaccgacactgcgcagcagcttgaactgattaaaaacagtatcaaaagtattcctgat
tacccgaagccgggtattcttttccgtgacgtcaccagcctgttggaagacccgaacgcc
tatgcagcgtccatcgccctgctggttgagcgctaccgtaataaaggcatcaccaaagtt
gtcggcacagaagcgcgtggcttcctctttggtgcgccggttgccctggggctggggctg
ggttttgtcccggtgcgtaaaccgggcaaactgccacgtgaaacctacagcgaatcctac
gagctggaatacggtaccgaccaactggaattgcacaaagatgcgatccagccgggcgac
gtcgtgctggtggtcgacgatctgctggcgaccggcggaacgctggaagccacgatcaaa
ctgatccgtcgtgcaggcggtgaagtgaaagatgctgcttttattattaacctgttcgat
ttggcaggggaagcccgcctcaaggcgctgggcgttgacagctacagcctggtcaatttc
cccggccactaa
>fig|66271.11.peg.199
atgagctatcaggtacttgcccgaaaatggcgtccacaggcgtttgctgatgttgtcggt
caggaacatgttctgacggcgctggcgaatggattgtctctgggacgcatccatcatgct
tatctcttctccggcacacggggcgtagggaaaaccacgattgcccgtctgctggcaaaa
ggccttaactgcgaaaccgggatcaccgccacgccctgtggccagtgcgataactgccgt
gagatcgaacagggccgttttgtcgatctcatcgaaattgatgccgcctcgcgcaccaaa
gtggaagacacgcgcgatctgcttgataacgtgcagtatgcgcccgcccgcggccgcttt
aaagtttaccttattgatgaagtgcacatgctgtcgcgtcacagcttcaatgcgctgctg
aaaacgctggaagaaccgccttcacacgttaaattcctgctggcgacgaccgatccgcag
aagctgccggtgacaatcctgtcccgttgtctgcagtttcaccttaaagcgctggatgtt
gaccagatccgtcagcagctcgacaacgtattagaacaggagcagatcgcccgggaaccg
cgggcgctgcaactgctggcccgtgctgccgatggcagtatgcgcgatgcgctgagcctt
accgatcaggccattgcgatgggcgagggcagcgtgaccagcgcgaccgtcggggcgatg
ctcgggacgcttgacgatgagcaacccctggggctgcttgaagccgtagtcgacggcaac
ggggagcaggtgatggcgttgctggcgcaggcagcttcgcgcggggttgactgggaggca
ttgctcgttgagatgctgcgcctgctgcaccgcattgccatggtacagttactgcctgcc
tctcttaacgacgatgaagaaagcaatgcgttgcgcctgcgggaactggcgcgcctcgtg
ccgcctgccgatctgcagctttattatcaaaccctgctgatggggcgcaaagatttaccc
cttgcgcccgatcgtcgtatgggcattgagatggccttattgcgcgcgctggcgtttcat
cccaaagcggccgtcgcggagccgatcgcgcggcccacgctgaccgcgcagtcagcgccg
gtgccggtacagaacgtaccgccgtcgccaaccgaatcggcgcccgctgcccggccacaa
atggcggcacccgaacccgcttcggcaccgaccgcgcagtctgtctcgcctgcggcaccc
gaaccgtcactgtccagttccaccagccagctcctgcaggcgcgcacccaactgctgcgc
cagggagcaaacaaagcaaaaaagagtgagccggcagcgccaggtgcgcggccggccagt
tctgcccttgagcgactggcctcggtgaccgagcgcagtcagcagcgtgtgcgtgagcgc
gcccctgaagcgccggtaaaaaaagaggcgtaccgctggaaagcgctgacgcccgtaacc
gaagcggccgcgcccgtcgccacgccaaaagccttgcgttctgcgctggagcatgagaaa
aatcctgagctggccgcacggctggctgaagaagcccagcagcgtgatgcctgggcggct
gaagtggccggtttgccgctgcctaaactggttcaacagctggcgttgaatgcctggaaa
gagaccaccgatcagggtatttgcctgcatttacgttccagccagcgccacctgaattcg
gcctccgcgcagcaggccctgaccgccgctttgagtcaggttgccggacaccaggttgaa
ctgtcggttattgaagacgataatcctacggtattgacgccactggagtggcgtcaggcc
atttatgaagagaagctggcgcaggcgcgtcagtccatcttgagtgacagccacattcaa
acccttcgtcgctttttcgatgccgatttggatgaggaaagcattcgacccgtttga
>fig|66271.11.peg.200
atgtttggtaaaggcggattgggcaacctgatgaaacaggcccagcagatgcaagacaaa
atggcccaggttcaggaagaaattgccgccctggaagtcacgggtgaatcaggcgcaggc
atggtcaaagtgaccatcaatggtgcccacaactgccgccgtgtggaagtcgatcccagc
ctgctggaagatgacaaagacatgctggaagatttgatcgctgccgccttcaacgacgcg
gcgcgtcgcattgatgaagcgcagaaagagaaaatggcgtctgtctcttcaggcatgcag
ttgccaccaggcttcaagatgccgttctga
>fig|66271.11.peg.201
atgcggttggcacaggcgctgacccgggcaatgtcggaaatcggtcactgtgccgattgc
cgcaccttcaccgagcaggaaatctgcactatctgcgccaatccccggcgtcagcaaaac
ggtcagatctgcgtggtggaaagtccggcagatatccatgctattgagcaaaccgggcaa
tttgccggccgttatttcgttctgatgggccatctttcgcccctggatggcattggcccg
gcagatatcggtctcgatcggctggaacagcgtctggagaaggaagcgattcaggaagtg
atcctggcgaccaaccccaccgtggaaggcgaagcgaccgcgaactacattgcagaatta
tgtggccagtatggcgttgaagccagccgcattgcgcatggcgttccgatgggcggcgaa
ctggaaatggtggatggcaccacgctatcccactcactggcaggccgccagaagattaaa
ttttaa
>fig|66271.11.peg.202
atgaccatgaaaggacaagagactcgtggctttcagtcagaggtaaaacaacttctgcac
ctgatgatccattctctctattcaaacaaagagattttcctgcgtgaactgatttccaac
gcctcggatgcggcggataaactgcgcttccgcgcgctgtctgatgccagcctgtacgaa
ggcgatggtgacctgcgcgtgcgtctctctgtcgataaggataaccgcaccatcacgctg
agcgataacggtatcggcatgcgccgtgatgaagtgattgaaaaccttggcactattgcg
aaatccggcaccaaagcctttctggaatccctgggctccgatcaggccaaagacagtcag
ctgatcggtcagttcggtgtgggtttctactcggcctttatcgttgccgacaaagtctcg
gtgcgcacgcgcgcggcgggtgccgccgaagacgaaggcgtgttctgggaatcggcaggt
gaaggtgagtataccatcgctgacatcagcaaagccgatcgcggtacggaaatcaccttg
cacctgcgtgaaggcgaagatgaattcctcgacagctggcgcgtccgcaacatcattggt
aaatactccgatcacattgcgttgccggttgaaatcgaaaccaaagatgaagaaagcggc
accacgacctgggagaaaatcaacaaagctcaggcgctgtggacccgcagcaagtcagag
atcagcgacgaagagtacaaagagttctacaaacatattgcccatgatttcagcgatccg
gcgacatggagccacaaccgcgtagaagggaaacaggagtacaccagcctgctatatatc
ccggctcgcgcaccgttcgacatgtggaaccgcgaccataaacatggtctgaaactctac
gtgcagcgcgtgtttatcatggatgacgccgagcagtttatgccgaactacctgcgcttt
gtgcgcggcctgattgactctaacgatctgccgctcaacgtatcgcgtgagattctgcag
gacagccgtgttacccagaatctgcgcggcgcgttgaccaaacgtgttctgcagatgctg
gagaagctggcgaaagaggacagcgaaaagtaccagaccttctggaaagagtttggtctg
gtcctgaaagagggccccgctgaagatcacgccaacaaagagacgattgccaaactgctg
cgttttgccaccacacaaagcgagagcgcggcgcaaaccgtgtcgctggaagattacgtc
agccgtatggtcgagggtcaggagaagatctactacattaccgccgacagctatgctgca
gcgaaaagcagtccgcatctggagctgttccgtaaaaaaggcattgaggtcctgctgctg
tccgatcgtatcgatgaatggatgatgagctatctgaccgaattcgacggtaaggccttc
cagtccgtcagcaaagcggatgaagcgctggataagctggctgacgaagaaacggaagcg
cagaaagaagcggaaaaagcgctggaaccttttgttgagcgcgtgaaaacgctgctgggc
gaacgtgtgaaagaagtccgtctgacgcaccgtctgaccgatacgcctgcgattgtgacc
accgatgcaaacgagatgaccacgcaaatggccaaactgttcgcggcggcaggacaggac
gtgccggaagtgaaatatatcttcgagatcaaccccgatcaccaactggtgaagcgcgtg
gccgatacccaggatgaagcccgcttcggtgagtggattgagctgttactggatcaggcc
ctgctggcagagcgcggcacgctggacgatcctaaccagtttatccgtcggatgaaccaa
ctgctgacggcgtaa
>fig|66271.11.peg.203
atggagaaatacggcattccgcagatctccactggcgacatgttgcgtgcagcggttaaa
gcgggcaccgaactgggcaaccaggcgaaagccattatggatgccggcaagctggttact
gatgagctggtgattgcgctggttaaagagcgcatcgcccaggaagattgcaaaaacggt
ttcctgcttgatggtttcccacgcaccattcctcaggctgacgcaatgaaagaagccggt
atcaaagtggactatgtgctggagttcgctgtgccggatgaactgatcgttgaacgcatc
gtcggtcgccgtgttcatgcgccatcaggccgtgtttaccatgtcaaattcaatccaccg
aaggtggaaggcaaggatgacgtgaccggtgaagagctgaccacgcgtaaagacgatcag
gaagaaacggtgcgcaaacgtctggtggaataccatcagctaaccgcaccgctgatcgct
tactacagcaaagaagccgaagcgggtaacactgagtaccacaaaatcgacggcacacgt
aatgtgtccgacgtgagtgcagagctggctaaaattctgggctaa
>fig|66271.11.peg.204
atgaacctgcaggcgccacgtcccggcgttcatcagatggcctgccaggaatatacgctg
acacgtcagatgcgccggagtctggcagggcgggatgggcgagctacggattcgcgcgca
gcgttaaagtcgtcgcagagaatatga
>fig|66271.11.peg.205
atgtttggatttacgtttgccgggaaatttcatggtgactgccgtgaggaaaaacaggca
gagaagcatatcatattctctgcgacgactttaacgctgcgcgcgaatccgtag
>fig|66271.11.peg.206
atgaaatttcccggcaaacgtaaatccaaacattattttcccgtcagcgcgcgcgatccc
cttctccagtcctcgtcattcgataacgaagacggcagttgggtcgtgggcatcgatcag
acgttggtcgatatcgaagcgaaagtcgatgacgcctttctggtccgctatggtctgagt
gccggccattcgctggtcattgacgatgccgtggcagaagcgctgtacgctgaactgatg
cgtgacgaactgattactcaccagttcgcaggcggcacgattggcaacacgctgcacaat
ttctccgtgctggcggacgaccgttccgtattgctgggcgtgatgtgcaataacattcag
attggcggttatgcgtatcgttacctttgtaatacgtcgagccgcatggatcttaactat
cttcagggtgtggacggagcgattggccgctgtttcaccctgatcggcgatcagggcgat
cggacctttgcgattagccctggccagatgaaccagctcaaagcggaaagtgtgcctgag
gacgtaattgcgggcgcttccgcgctggttctgacctcgtatctggtgcgttgcaaagac
ggtgaaccgatgccacaggcgacgctgcaggctatcgagtatgcaaagcgccacaacgtg
ccggtggtgctgacgttaggcacgaaacacgtgataggtgacaatcctcagttctggcgt
gatttcctgcgtgaccacgtgtcgattgtggcgatgaacgaagaagaggcgctggcgctg
acgggcgaggccgacccgctactggcctcggacagggcgctggagtgggtggatctggtg
ctgtgcacggcagggccgaccggtttatatatggcgggctataccgaagacgaatttaag
cgtaaaaccaatcatcctttgttaccgggcgcgattgctgaattcaaccagtacgaattc
agtcgggcaatgcgtaaacaggattgtcagcagccgttacgcattttctcgcacatcgcg
ccctacatgggcggcccggagaagatcatgaataccaatggggcaggggacggcgcgctg
gcagcgttgctgcatgacattacggcgaataactaccatcgccgcaacgtacctaactcc
agtaaacatgcgcgtgcttatctgacctattcgtcgctggcgcaggtctgcaaatatgct
aaccgggtcagctatcaggtcctgaatcagcattcgccccgactgacgcgcggtttgcct
gagcgtgaagacagcctggaagaatcctactgggatcgttaa
>fig|66271.11.peg.207
atgcatcacaccacaccgctgatcaccactattgtcggggcactggttctggctttcctc
cttggtatgctggctaaccggttacgaatttctccgctggtgggttaccttgttgctggc
gttatggccggcccttttacacccggctttgtggcagacacgaatctggcaccggaactg
gccgaactgggcgtgattctgctgatgtttggcgtcggtctgcacttttcactgaaggac
ctgatgtcggtaaagcggatagccattcccggcgcgattgcacagatcgcggtagccacc
ttgctgggaatgctgatgtcgtgggcgatgggttggtcgtggatgaccggcctggtgttc
ggcttgtgtctttctaccgccagtaccgtggtgttgctgcgtgcgttagaagaacggcag
ctgattgaaagccagcgcggtcaaattgctatcggctggttaattgtcgaagacctggtg
atggtgcttacgctggtcttgttgcccgccattgcgggcatgatggaacagggcaacgcc
agcgccagcctggtgatctgggatctgctttggaccatcggcaaagttgccgcgtttatg
gtgctgatgatggtggtaggccgccgtgcggtcccctggattctggcgaaaagtgcggcc
acgggttcacgcgagctgtttacgctgtctgtcctggcgctggcgctgggcatcgcattt
ggcgccgtcgagttcttcgacgtgtcttttgcgctgggtgcgttctttgccggaatggtg
ctgaatgaatcggagttaagtcagcgcgctgcccgtgacacgttgccgttacgggatgct
ttcgcagtgctgttttttgtctctgtcggcatgttatttgatcccatgatcctggtgaaa
gagccgctggccgtgctgggtgcgttggtgattgtcgtcatcggcaaatccgccgccgcc
tggctgttggtttcgctgctgggtcattcgcgtcggacagcgatgaccatctcggtgagt
ctggcgcaaatcggcgagtttgcctttattcttgccggtctgggcatttcacttggcctg
cttgatgaagaaggccgaaatctggtcctggcggccgctatcctttctatcatgctcaat
ccggttctgtttacgctgctggggcgttacctcgccaaaaatgaaacgatggagcagcag
acgctggaagaagcgctggaagaagaacaagagattcctgtggatgtctgcaaccatgcc
gtcatcgttggctatggtcgcgtcggcaacctgctgtgtgagcaactgatcaaactgaat
attccggtggtggtggtagaaagctccatcccgcgcgtaaaagccttacgggatcagggg
atcagagcggtgctggcaaatgctgcccgcgccaataccctggcgctggcccgggtggac
tgtgccagctggctgttagtcactatccctaacggctacgaggtaggcgaaattgtgacg
gcagcacgacagaagcaggctgatatcgatattatcgtgcatgcccattatgacgatgaa
gtggagtatattctggagcgcggtgcaaaccacgtcgttatgggtgagcgggaaattgcc
gccagtattattcaaaagttacaggaaaagctaacgctgcaggaagaaaaaaccgtcagc
gaaggccagcactaa
>fig|66271.11.peg.208
gtggtgttatctcgatgggcgggtgcgggtctgaccggagcgatgttgctctcatcactg
tttactcaggccgccgtgcctgaccggagttaccgtttcagcattttgcacaccaacgat
ctgcacggccatttctggtttgatgagcagggcgagtacggtctggcggcacaaaaaaca
ttaatagataccgcacgctacgatattcaggccaaaggcggtggtgcactgattttgtcg
gccggagatgtcaacactggcgtgccggaatcggatgtcctggatgccgaacctgatatt
cgtggcatgaacctgattggttacgatgccatgacgctgggcaaccatgaattcgataaa
cccctcgccgtgctgcggaaacaggaaaaatgggccaaatttccttttctggccgcgaat
gtttatcaaaaaagcacaggtaaacgtctgtttaagccctgggcgatgttccggcgcatg
gggctgaagattgcggttatcgggttaatcacgccggataccgcccgcctggccaaccct
gaacagttaacggatatcgaattccgtgacccggtagccgaagccgtaaaggttgtgtct
gaactacgcgccaaagaaaaaccggatgtgatcgtggcgctgacccatcttggtcattat
gacgacggcaaacacggcagtaacgggattgatgatgtgacgctggcgcgcaggttgcct
gcgggcaccctcaatatgatcgtaggggggcattcgcatgacgcggtctgtatggaaaaa
gagaatgtgagccgcaaagattaccagccgggtcagccctgtcagcctgaccggcaaaat
ggcgtctggattatgcaggcggaaaagtggggaaaatatgtcggacgtggcgattttacc
taccgcaatggcgaggttaccttggcgtcgtatcagctcatcccggttaacctcaaacat
aaaatcaaaaatctcgatggcagcgaatcctggctgacctggcaggaagagatccccaaa
aacacggctatgatgaaattactgacgccgtttcaaaaacgcgctgaagcgacgttgcag
gtgaatgtcgggcgcgtcaacggggtgttttccggcgaaaaagaaaccgtgcgcgttgag
caaagcagcctcgggcagctcatcctgcgggcgcagatggccgcgacccaggccgacttc
gccgtgatgagcggcggcggaattcgggcctcgctcaaaccagggcccgtagcgtggcgc
gatttgctccaggtccaaccctttgccaatcaggtcgtttccgtcacgctgagtggggcg
gaaattaaacgctatctggcggtggtggcgaatatcgaaccgggttcaggcggttatgcc
cagtttgcaaatgtcagtctgaccgcgaatggcagcggcgtgagtaaagtcacgatcaac
ggacagccgctggatgacaccaaaacttatcggatggcgactaacagcttcaatgcggcg
ggcggcgatggctatccccgtattgattcacatccgggttatgtcaacagtggcaacgtt
gacgccgtggtgctgcgtgactgggtcagtaaacattcgccgctgaatgccagcgactac
gtgcctcgcgataaggtgatttaccagacggcaacggcccaggatgcattgaaagacgcg
aaagaaacggtgcccgcgcgtcgttatcccaaaatgattttggcatggatacatcactgg
aacggggaacgtgcagcaccgcgttaa
>fig|66271.11.peg.209
atgcaaacccgttcactcaccgagcgcatcttacatgccagcctgtttgaaggtctggcc
atcctcaccattgccccgctggcagcctggatgatggataaaccgctgtttcagatgggc
gcactggccatcatgttgtccacggtcgcgatgctctggaatatgatgtacaacagcgtg
tttgatcgctggtatccgcctagtcagaaacgcagtgcgtgggttcgtgtgctgcatgct
ctgggatttgagggcggctttatcctgatagggcttccgctggccgcctggatgctggag
atttcgttatggcaggcctttatgatcgaagtggcgttttttctgttctttctgccctac
accttcgtctataacctggcgtgggataaactgcggtcgcactggttcaaccgtaaggcc
tgccgcgcctga
>fig|66271.11.peg.210
atgcgttactctcctgaatccctggaagcctttgtgcaaacggtagccagtggctcgttt
tctgccgccgcgcgcgccttaaacaaaagccagtccaccatcagcgtggctgtggttaac
ctggaagacgatctgggttttgccttatttgaccggcgcggtcgtcagccgcaactgacc
gaacaagggcgacgcgtcttaccgcaggttcagcagattcttgccgccagtgagcgactg
gatgcgctggcaacgcgcctgtccgagggaatcgaaccgcggctcagcgtggcggtatct
gacttctggcaaacgcactaccatcagcgcctgctcaggcaatttgacaggcgctatccg
gaggtggagctggaaggcattgccgcagaagatgacgatgtcgtcgaactgttgcaaacc
gggcgcgcgcagatcggcgtgattcgtgcccagccgacgctcccggctgacatcgcggtc
gcccgcctgcaggtcgatgctgagttagggatttacctgcaccgggatcatcctctggcg
caggaagcgacggtgaatgaaagccagcttgaaccccttcgtcaccttcgtctcaatacc
tggaccgaacgccgcgcccccacttttcagggcagggcctggtctgctcagacatattat
gtgctgcttgagatggcggaacagggctttggctggagcattttgccgcgctggctggtg
aaacagtttggacatggtgtcttaaaggaattgcctgtcgccgggtggccgcagcgcatc
gccgtagaagtggtctggtcgcgccgccatccgcccggcccggccgggcgctggatgatt
gatgaactctgcgctctgcaaccggcttaa
>fig|66271.11.peg.211
atgacgcctgcggtaaaactgttggaaaaacaaaaagtcagcttcacactgcacccttat
gagcatgacgcaagcgaaacgcattttggcgatgaagcggtacgtaagcttaacctggac
gcccgccaggtctataaaacgttgcttgtagcgctgaacggcgatgcaaagcagctggcc
gtggcggtgacgcccgtggcaacgcagcttgatctcaaaaaggtggctaaggctctcggg
gcaaaaaaagcggagatggccgatcccctgctggcgcagcggattacgggttatctgatc
ggcggcatcagtccgctggggcaaaaaaagcgtctgccgacggtgattgaccactcagcc
aacgactttgccacgctgttcatttctggcggtaaacgcggactggatattgaactcagc
ccgcaggatttgtcccgtcttctgaatgccccgctggcagacattgcccgacgcgattaa
>fig|66271.11.peg.212
atgggcacgcgcgatatgcagcctctgccagtgcggctgctacaacagttgcaaaatgcc
gatgccctggtagtggaagcggatattactcagggcggttcgccatttgatgacaccgaa
gtatgcccgccgctgtcggtgcgtatggatgaaggcacgctggcgaagctggacgcctta
tgcaatgagaccggtttgtccctgacgcagtttgatacgtcaccagcctggcaaattgcg
ttgatgctgcaggcccgtcaggcccagcggctgggattgcgcccggattacggcattgat
tatcagttgcttcaggcggcacgttcactgcaaaaacccgtgattgagctggagggcgca
gacgcgcaaatcaccctgttaaagtcgctgcccgataacggtatggcgctgctgcaggat
acgctgacgcactggcacaccaacgcgcgcatgttgcagacgatggtgagctggtggctg
gaaagcccgccccgcgaaccgcaaatcgccttaccggcgacgttcagtcagacgctcaat
gacacgctgattagccagcgcaaccgtgagtggcgcgggcgattacaaacgttgcccgcg
ggacgttatgtggtggccgtcggcgcactgcatttatatggtgagaacaatctgccagcc
ctgctacgagcggagtaa
>fig|66271.11.peg.213
atgtcaaatacggttatcctggcactggaaggattatcctgcggccattgcgttaaacgc
gtaaaagaggcgcttgagcagcgcgacgatgttgaacaggccgaggtcacccaacaggaa
gccagcatttctggcagcgccgaggtcacttcgctcatcgccactgtcgaacaggcgggc
tatcatgcaacgctgaaacctgaaggcgcgcgcccaaagcctgagccgttgacagcatca
gagccgccgccggaggcgctgacaacggagtcctcttctctgccggcaaccgaagcattg
cctgctcacgtcctgcttattgacggcatgagctgtgccagttgcgtcagccgggttgaa
aaagcccttgaacaggttgccggtgtacagcaggcacgcgttaatcttgccgagcgaagc
gcgctggtcatgggccatgttgagccacagcagctggtcgctgccgtggatgcggccggt
tacggtgcggaagtggttgacgacgagcagcaacggcgtgaaaagcagcaaatcagcgcc
cgacgcgccctgcgtcgctttagctggcaggcgggcgtcgcgctgctgctgggcgtgccg
ctgatggtatggggcatgatgggcgacaatatgatgctcactgccgcgaacaggaccacc
tggctggtcctcgggatgctcaccctgctggtaatgatcggggcgggtggccacttctac
cgcagcgcctggcgcagtctccttaaccgcagcgccaccatggatacgctggtggcgctg
ggaacagcggccgcctggagttactccttcagcgtggtcgtctggcctgactttttcccg
ccgcaggcgcgtcatctctattttgaagccagcgtgatgattctgggcctgatcaatctg
ggccatgcgcttgaacaacgcgcgcgccagcgtgcctcacgcgccctggagcggctgctg
gatcttacgcccgcacaggccaatgtcatcacggaacaaggtgagacgcttatgcccgtc
agcgcggtagagcccggtatgatcctgcgactggtcgcaggcgatcgtatccccgtagac
ggcgaggtacagtcaggcgaagcctggtgtgacgaagcaatgctgactggcgaagcggtt
ccccaatccaaaacacagggcgatcgcctgtttgccggtacgctggtgcaggacgggacc
gttcgctttattgcgcaggcgactggcggcaataccgcgctggcacgaattattcagctg
gtacgtaaagcgcagagcagcaaacctgaggttggccgtctggcggatcgtatctctgcg
gtcttcgtaccggtggtcgtgattattgccttgctgagtgcgctgatttggtacctggtg
ggtccacagccccaactggcctatgcgctggttgtggccaccaccgtcatgatcattgcc
tgtccctgtgcgctgggtctggcaacaccgatgtcgattatcgcgggcaccggacgcgct
gctgaatacggtgtgctggtgcgggatgccgatgcattgcaacgcgcaagtcatatcgac
acgctggtgtttgataaaacgggcacgcttacccaaggtgccccgcaggtcaccgaggtt
atcacctggcagggcagcacccgcgatgccgtgctctctgccgctgcggcactggaacag
gcgtcagggcatccactggcgaaagctatcgtggcagaggccggcgctggcgagaagcct
gagatttcgcaatttcgtacaatacgcggcaaaggggtgagtggcattcttaacggcaga
caacttgtcctgggtaatgtcagcctgttaagcgagcacggtgtggattgccaggcggca
caggaagaaacggagagactaacccgccagggcgcaacgccggttttactggctgaagac
gggaagcttactggcctgattagcctgcgtgatactctgcggccggaggcgggtgaagcg
ctgcaacggctgcatcaggcaggttaccggttgattatgctgaccggggaccatgagaat
accgcccgcgctattgctgatgacgtgggcctggatgaagtgattgcgggtgttttgccg
gaaggtaaagccgatgcgatcagccagttgcagcagcaaggccgtcaggtcgccatgatc
ggcgatgggattaatgatgcacccgcgctggcccaggcggatgtcggcatagccatgggc
ggcggcagtgatgtggcggtggaaagcgcatcgataacgttgctacgtgacgacctgcat
ggcgtggcagatgccttagcgattgcatccgccacactcaggaatatccgtcagaatctg
tttggtgcctttatctacaacattatcggtattccgctggctgcgggcgtgctctatccc
ttcacggggttgttactcagcccgattgttgccggcgcggcgatggcactctcatcgatt
accgtcgtcagcaatgctaaccggctactgcgcttcacaccgcgcaagaagccttaa
>fig|66271.11.peg.214
atgatctactgccttgttgccggattaagtggaagcggcgaggtggtcaacaacgcggct
tctgatgcggaaagagcgggtgctgcgatcggtgccggtttaggtgtcatggctattggc
ggcatttgggtgattggcgacattattctgggcatactggtcctcttcacaagaccgaag
ggatga
>fig|66271.11.peg.215
atgaatattagtgccgtagcgaaaaagaccggactgaccagcaaggctattcgtttttat
gaggataagggcgtcgtgacgcccccgttgcgcggggataatggttaccggcattacaat
acgcatcatcttgatgagctgaatctactgcgccaggcgcgccaggttggctttacgctg
gatgaatgccgcgaactggttgcgctgtttaacgatcctgagcgtcacagcgccgatgtg
aaggcgcgtacgctgcaaaaagccgatgagattgctgcgcatattgaagagttgcacgcc
atgcgcgcacgtttgctggcgctggcggcagcctgtccgggcaacgacagtgcagactgt
cccatcattaatgacctggcaggttgctgccgtcaggctgacggcaaacgtggttga
>fig|66271.11.peg.216
atgctcagcgaaattgtggcgcatccgcacggattctggctgacgctgggcggcttactg
ctggcggctgagatgctgggtaccagtggttatctgctctggagcgggctggccgccatg
ctggttggccttgtagtctggtttctccccatgaactgggccgcacaagggatgctgttt
gccctgttcacactggtcagcgtatttttatggtctcgctggctacgctaccgcgaacgt
cagcagcagcccagttcgctgaaccagcgcggcagtcagatgattggtttacacctgacg
ctggaacagacgctgcaaaacggtatcggacatgtgcgcatcggtgacagcagctggcgc
gttcaggccgaacacaatttgcctgccggaaccgaagtggtcatcgtggccgttgaaggc
atcacgctacgtattcaaccacgtttgccgtcagcctga
>fig|66271.11.peg.217
atgttcacggttattcccgttcttattctggtcgcactggtcattgtctggtccggcgtg
aaaattgtgccgcaaggttaccagtggacagttgaacgctttggtcgttatacccgtaca
ctgcagcccggcctgagtctggtcgtgcctttcatggatcgtatcgggcataagatcaac
atgatggaacgggtgctggatattccctcccaggagatcatctccaaagataatgcgaac
gtgaccatcgacgccgtctgttttgttcaggctatcgatccggcacgggctgcctatgaa
gtcagtaatcttgaactggctatcctcaatctcactatgaccaatatgcgcaccgtgctg
ggcagcatggaacttgacgagatgctgtcccagcgtgacagcattaatacgcgcctgctg
catattctggatgaagccaccaatccctggggcgtaaaaatcacccgtatcgaaatccgc
gatgtccggccgccgcaagagctgatcggtgctatgaatgcgcaaatgaaggccgaacgt
accaaacgtgccgatattttaacggcggagggcgtgcgtcaggcagagattttgcgcgcg
gagggagagaaacaggcccagattttgaaagcggaaggggaaagaacgtcagctttcctt
caggcagaagcgcgtgagcgccaggccgaagcggaagcccgtgcgacaaaaatggtgtcg
gacgccattgcctcaggcaatatccaggccgtgaactactttgtggcgcagaaatatacc
gacgcgctgcaaaaaattggcgaatccagcaacagtaaagtggtgatgatgccgctggat
gccagcagcctgatgggcgccgttggcggtatcagtgagttgttaaaagaaacccgtagc
gagtcaacgcgctga
>fig|66271.11.peg.218
atgtcaccacacgcttcgattatcgacattaacgaatccaacctgcatcagacccttgag
cagtcaatgcagattccggtgctgttctacttttggtcggatcgcagccaacactgtcag
gaactgacgccactgctggaacgcctggcgcaggaatatgcaggccagtttattcttgcc
agactggattgtgacaaggaacaacgggttgcctcacagtttgggttacgctccattccc
acggtttacctgttccagaatggccagcccgtcgatggcttccaggggccgcagccagaa
gaggccgtgcgcgccctgctggaaaaagtgctgccgcgcgaagaagagctaaaagcccaa
caggcgatggcgctgatgcaggaaggcaaaccgctggacgcgctgccgctgctgaaagac
gcctggcagctcagtaataaagacagcgaaatcggctttctgctggcagaagtgctgatt
acgttaaatcgttgcgacgaagctgaaaccgtattaaaggccgttcccctccaggatcag
gacacccgttatcaaagcctggtcgcgcagatcgacctgctgaaacaggccgctgacacg
ccagaaattcagcagttgcagtcgcagctggaaagtgatccggacaacgccgaactggca
accaaactgtcgcttcaactgcatcaggtcggacgcaatgaagaagcgctggaactgctc
ttcagctttatcaagcgcgatttgaatgctgcagatggccaggcgcgtaaaatgttgcag
gagattctggctgcattaggcaccggcgacgccctcgctgcgcgctaccgccgccagctt
tactccctgctttactga
>fig|66271.11.peg.219
atgcaaaaaaccattttgataacgggctgctccagcgggattggtctggtcgccgccaaa
gatctgctggcacgcggctatcacgtcatcgcagcctgtcgtaaagccgacgatgtcgca
cggatggacagcctgggattcacagggctgcagctggatctggacgatcctgacagcgtt
gatcgcgctgccgacagggtactggcgctgacgcatggccgactgtttgcgctgtttaac
aatgcgggatttggcacctatggtcccttaaataccctgacgcgccagcaactggaaaag
cagttttccagcaatgtgttcggcactcatcagctcaccctgcgcctgctcccggcctta
aaggcctggggcaatgcccgaatcattaataccagctcggtgctgggcattatttcgacg
ccgggccgcggcgcttatgcggccagtaaatacgcgctggaagcctggagcgacgcgtta
cgtatggaactgcataccagtggcgtgcgtgtcagtttaatcgaaccgggccccattcat
acccgcttcacggataatgttactcagggtgagcaggataatccggtgcaaaatccgggc
cttgcggcaagttttacattaccacctgaggccattttacccaaactgcgccacgcactg
gagagcaaccatcctcgcctgcgttatccggtgacgctggtcgcgcatgtcatgagcctg
ttgaaacgtctgctgcctggctggatactggatcgcataattcgcagtcagtga
>fig|66271.11.peg.220
atgaacttcaagaatgttttccgctggcattatcctttcctgttattgtgctgtctgttg
gtgtcccgtcttgctgcggccgatacgttgctggtgctgggtgacagcctgagcgcaggc
tatcaaatgtcagccagtcaggcctggcccagcctgctgaataaacagtggcagcagcag
cccagcgtcgtgaatgccagtatcagtggcgataccgccgcacaagggctggcacgctta
cctgtcctattaaaacaacatcagccgcagtgggtgttaatcgaactgggcggtaatgac
ggtctgcgcggctttcctcccaaagacgtggcgcaaacgctgggcaccatcatcgatcag
gtgaaagccgcaaaggcaaaaccgattctgatgcagatacgtttacccgcgaactatggc
cgccgttatactgatgccttccgcgatatttatccgcaactggcaaaacagtacgacatt
gctttagtgcccttttttatggagcaggtttatttgaaaccggaatggatgcagcaggat
gggattcaccccaatcctgatgcccaaccgtttatcgccgacctgatggcaaaagagctg
gctcccttagttaagcagtag
>fig|66271.11.peg.221
atgccagcggaaaacattcttgaagttcatcatcttactaagtccgtgggtcagggagag
catcagttaaccatccttaccggagttgagttagttgtcaaaccagcagaaacgatagcc
ctgattggcgagtcaggatccggtaaatctaccttgctgggcattctggccgggctggat
gacggcagcgaaggtgaagtgcatctgttggggcagccgttacatcacatgaacgaagaa
cagcgtgccgcgttgcgcgcgaagcaggtcgggttcgtgttccagtcatttatgctggtg
cccacgctcaacgcgctggaaaacgtccagttacctgcactgctgcgcggtgagagcgat
cgacagagtcgcgaccaggcgcgcgatctcctgacgcagttaggcctggccgggcgtttg
cagcatcttcctgcgcagttatccggcggcgaacaacaacgcgttgcgctggcgcgggcg
ttcagcggccgtccggggctgctgtttgccgatgaacccacaggcaatctggatcgccac
accggcgatcgcattgccgacctgttattttccctcaatcgcgattttgccacgacgtta
attctggttacccacgatgcgcagctggcggcgcgttgtgaccgccgtttgcgtctgcgc
gagggaaaattatgggaggaaaaatga
>fig|66271.11.peg.222
atgggaggaaaaatgatctggcggtggttctggcgtgagtggcgctcgccctcattattg
atcgtctggctggcgttaacgctggctgtcgcctgtgtgctggcgctgggatcgattagc
gatcgcatggaaaaggggctgagccagcagagccgggattttatggcaggcgatcgcacg
ttgcgcagcagcacggctgcgccgacggcatggctggataaagcccgcgaaacggggttg
tcagtcagtcgacagttaagctttatgaccatgacttttgccggtcagacaccgcagttg
gctgcggtgaaagccgtagaaaacacttatccgatgtttggtgagctgaaaacgcagccg
ccaggcctgaagccccagcccggtaccgcgctggccgcgccgcgtttaatggcactgctt
aatctgcacgtcggcgatgaactggatgtgggcgatactacgctacgtattacgggtgag
attatccaggagccagatggcggttttaatccgtttgagatggccccgcgtttactgatt
aacctggctgacgcggataaaaccggcgccatccagcccggcagtcgcctcacctggcgc
tacaaattcgcaggcaagcctcagcaactggacacgtatgaccgctggataacgccacag
attaaaaccgggcagcgctggatcagtattgaaaattcggaagacgcgctgggccgctcc
atgcagcgtgcccagcagtttttgctgttatctgctctgttaacgctgatgctcgccatt
gccgccgtggcggtcgccatgagtcactactgccgcagccgctacgatctggtggccgtg
ctgaaaacgctgggtgccacgcgcggcgcgttacaacgattgatcatcggtcagtggctg
gcggtgttgctgctggccgccctggccggtggcgcagtcggtcaggtggttgaagccatc
ctgatggcaatgttgaaaccggtgctgccggcgtctctgccagcggccagcctgtggccg
tgggtgtgggcgatcggttcgctgtttgtgatttccctgctggtgggattacgtccttac
cgcttgctgctggcgacgcagccgttacgtgtgttgcgacgcgatgccgttgccgccgtc
tggccgctgaaaatctatctgcccgcgatgggcttactggtggtggcgctgctggcggta
ctggtcggcggcagcaaaatgctctgggcactgctggcgggcgtgatggtgctggcaggg
ctgctggccctgctcggctggggcacattactgcttctgcgtcgtttgtccgtacgtaat
ctggcgctgcggcttgccattaatcgtttactgcgtcagcctgctatgacgctgagtcag
cttgccgccttttccctgtcgtttatgttactggcgttgctgctggtgatgcggggtgat
ctgctggatcgctggcagcagcagttgcccgcagacagcccgaactttttcctgctcaac
atcacggcggagcagattccgcaggtgcgtgagtttctgcagtcgcatcaggttaaacct
gaaaccttttacccgattgcgcgcatgcgcctgagtgagattaacggtcagcctgccgat
cccgcacgggacaacgcgctgaaccgcgaactgaatctgactgcgctggcaacgcttccc
gatcataatccgcttgtcgcggggagctggccgccgaaagccggagaagtgtccatggag
gtggcgctggccgatcgcctgggggtaaaaccgggcgacagtttgacctttgagggcgat
acgcagcggttcagcgccaaaatcaccagtctgcgaaaagtggactgggaaagcctgcgc
cccaatttcttctttatttttccccccggcgcgctggacagccagccgctgacctggctg
accagtttccgtctggacaaccgtgccgcattactggcgcagcttaaccgcacattcccc
acgctgagtctgctggatatcggcagtatcctgcgtcagattggacaggttctgacccag
gtcagccaggcactggaaatcatggtagtgctggtcacggcctgcggtgtattgctgctc
atggcgcagattcaggtggggatgcgccagcgccgacaggaactggtcgtctatcgcacg
ctgggcgcgggcaaacgtctgctgcgcactacgttgtggtgtgaatttgcgctgattggc
gtcgtctcgggcattgcggcggcgctcggtgctgaggccgcactctgggcattgcagcgt
aaaatctttgattttccgtggcaacccgactggacattgtggctggccttaccgctgggc
ggcgcgctcttactgtcgctctgtggtggctggctgggcgtgcgtttgttgaaaggcaat
gcgttgttcaggacgtttgacgcgacgtaa
>fig|66271.11.peg.223
atgaagccggtttgcgtactgggtaacggacagcttggccgtatgttacgtcaggcgggc
gagcctatgggcattgccgtgcatccggttggcctggatgccgaccctgctgccctgcct
atcgccgggagcgtgattacggctgagatcgaacgctggcccgagacggcactgacgcgc
gaactcgcgagccacccggcctttgtgaatcgcgatatcttcccgcggctggccgaccgt
ctgacgcaaaaacaactgctggatcagctcagtctggcgactgccccctggcaactgctg
gcggataaaggtgaatggccgcacgttttcaaaacgttgggcgaactggctattgttaag
cgccgcacgggcggttatgacggtcgtggtcaatggcggttacgtgccggtgaaaccgat
acgttacccgacgactgttatggtgaatgcattgtcgaacaaggcattaacttctcgggg
gaagtgtcgctggtcggcgcgcgcggccatgatggcagcaccgtattttatccgctgaca
cataatctgcatgaagaaggcattctgcgtaccagcgttgcgttcccgcaggcagatgcc
gcgcagcaacagcaggctgaggcgatgttaagcgccatcctgcacgagctgaactacgtc
ggcgtcatggccatggaatgctttgtcacgccgcagggattgctgattaacgaactggca
cctcgcgttcacaacagcgggcactggactcagaacggggcctcaatcagtcagtttgaa
cttcacctgcgcgctattctgggtctggctctgccacagcccgtggtcattgcgccctca
gtgatggttaacctgattggcacagcgttaaatactgactggctccagcagccgctggtg
catttgcactggtacgacaaagcggtgcgtgaaggacgcaaagtcggtcacctcaacctg
accgacagcgaccagagccgtctcgctgccgccttgcaggccttgttgccgctgttacct
gccgggtatgccagcggtattcgctgggcagcagccaagctgtaa
>fig|66271.11.peg.224
atgtcgtcgaatgccgccccggcccgcatcacagttgttatgggttccaaaagtgactgg
tccaccatgcagttcgctgcggaaatccttaccagcctggacgtgcccttccatgtggaa
gtggtgtcagcgcaccgtaccccggataaactgtttagctttgcggaaaccgcagcggac
aacggttttcaggtgattattgccggtgccggtggcgcggcgcatttgccagggatgctg
gctgccaagaccctgctgccggtactcggtgtgccggtacagagcgccgcgctgagcggc
gtcgacagcctctactcgattgtgcaaatgccacgcggcattccggtcggcacgctggcc
attggcaaagcgggcgccgctaacgcagccctgctggcggcgcagattctggcgattcat
gacagcgcgctggcgtcacgtctggccgcctggcgtcagtcacagaccgatgaggtactg
gacaatccggacccgcgggaggaagcatga
>fig|66271.11.peg.225
atgtcgcgcacgctgtttatcgcagatctccatctgtgtcaggaagaaccggcgattacc
gccggttttctgcattttttgcagcgcgaagcgcctcactgcgacgcgctttatattctg
ggcgatctgttcgaagcctggatcggtgatgacgatccgaatccgctgcatcaacaggtt
gccagcgcccttcatgccctgcccgtgccggtcttttttattcacggcaaccgcgatttt
ctgatcggcaaacgctttgcccgcgccagcggcatgaccttattgcccgaggagcaggtt
ctgacgctttatggtcaccgacttcttattatgcatggcgatacgttgtgcaccgacgat
gcgggttatctgcagttccgggcgaaagtgcataatccctggattcaacgtctgttcctg
acgctgccgctgtttattcgtaaacggattgcggcacggatgcgcgccaacagtaaacag
gccaaccagcataagtcgctggagattatggatgtcaatcaacaggccgtggtcgatgcg
atggtacgtcagcaggtgcctttactgattcatggtcatacgcaccgccccgccatccat
gatgtgtcgctgaacggagcccccgcacagcgcgcggtattgggtgcctggcacagccgg
ggatcaatgatccaactggatgcaaacggcatccagctcatcgacttcgatttttag
>fig|66271.11.peg.226
atggtaactttccagactaaccatggcgatatcgtgatcaagaccttcgatgacaaagcg
cccgcaaccgtaaagaacttcctggattactgccgtgaaggtttctacgacaacaccatt
ttccaccgtgtgattaacggctttatgattcagggcggcggttttgagcctggcatgaag
cagaaagccaccaaagaagagatccgtaacgaagccaacaacggtctgaaaaacaccaaa
ggcacgctggccatggcccgtacctctgcgccgcactctgcgaccgcacagttcttcatc
aacgtggcggacaacgatttcctgaacttccgtgacgaaagcctgcagggctggggttac
tgtgtatttgctgaagtagttgaagggatggacgtggtagagaaaatcaaagcggtttca
actggtcgcagcggtatgcatcaggacgtaccgaaagatgacgtcatcattcagaaagtg
accgttagcgagtaa
>fig|66271.11.peg.227
atgctgaagatttacaacaccctgagtcgacaaaaagaggaattcacccctattcatgct
ggcaaaatcggcatgtatgtctgcggcatcacggtgtatgacctctgtcacattgggcac
gggcgcacgtttgtggccttcgacgtggtttcgcgctatctgcgctacgtcggttatgac
gtcaattatgtgcgcaacattaccgacattgatgacaaaatcatcaaacgagccaatgag
aacggcgagagcatcgaaacgctgaccaaccgtatgatcggcgaaatgcacagcgacttc
gatgcgctggggattttaccgccggatgtggagccgcgtgccacgcgccatattcctgac
atcattgcgctggtggaaacgctgattgcccgcggtcacgcctatgtcgcggataacggc
gatgtcatgtttgatgtcctgagcgatgttgattatggcgcactgtcgcgtcaggatctg
gagcagctacaggcaggtgcgcgtgtagaggttgccgacgtgaaacgtaacccgatggat
ttcgtgctgtggaaaatgtccaaagcggacgaaccttcatggccatcgccgtggggcaac
ggtcgtccgggctggcacattgaatgttcggcgatgaactgcaaacagctgggtgcgcac
tttgatattcacggtggcggttctgatctgatgtttccccatcatgaaaacgaaatcgcc
cagtcgacctgtgcccacgatggtccgtatgtgaattactggatgcattccggcatggtg
atgattgaccgtgaaaagatgtcgaagtcactgaacaactttttcaccgtgcgcgatgtg
ctacagcattatgatgccgaaaccgtgcgttactttctgatgtcgggccactatcgcagc
cagctaaattatggtgaagataacctgaaccaggcacgcgccgcgctggaacgcctttac
accgcactgcgtcatactgaccgcaccgtagcggccagcggtggcgaggcgttcgaagcc
cgtttccgcgaagcaatgaacgacgatttcaacacgccagaagcctattcggtgctgttt
gatatggcgcgtgaagtgaatcgtctgaaaagtgaagacatgacggccgccagtgcgctg
gcagcaaaactgcgtgaaatcgccaatgtattggggattctgcaacaggagccggaagtg
tttttgcaaagcagtgcccaaggcaatgacgacgaagtggctgaaattgaacactgggtc
aaagcccgcgccgatgcgcgtgcggcgaaagactgggcgcaggcggatgtggcacgcgat
aagctcaatgcgctgggcgtgattgtggaagacggcccgcagggttccacctggcgacgt
aaataa
>fig|66271.11.peg.228
ttgtcgatgacgataaagcagattcacattcgcggtttccgttcggtacgcgatctcacg
cttccgctgcacccgctcaacgtggtgagcggtcccaacggctgtggtaaatccaatctt
tataaagcggtgcggctgctgcacgaggcggctaacggacggcttgcgctggcgctggcc
gaagaaggcggggtgcaaaaagtgatgtgggcgggcggattgcgccgtggcgaccgccga
catgatcctaagcggctcatcctggccgtgacgatggatgatatggattaccagctggaa
accggttttcctgaaccgctatcaaccagcctgtttaacctggatccgctggttaaagaa
gaacgcatctggctgagtggccagcagcgccgaccgtcttcctgcattatgcagcgcact
aatcagaccgcctttctgcataacatcgacggagagcgcgtcagttatgctggcgtactg
catcctgaagaatccctgtttggacaactgggtgagccgcaccgctatcccgaactttcc
cggatgcgtgaacgcctgaaagcatggcgcttttatcatgagtttgccgtctggccaggt
tcaccgattcgttcgccgcagattggcgtgcgcgcacccgttctggcccatgatggcagt
aatcttgccgcagcatgggcaacgatagtggaacgtgggcatcatgaactgttgtataaa
gtgatgaaaacagccttcccggacactgagtttcaggtggatgtgcagaacggacgtttt
cagatgctgatgcagcgccagggcattttgcgcccgctggaaagcgccgaattttccgat
ggtacgctgcgcttcctgtgcctggtcgtggcgctgctcagcccgcgcccgccggccttt
atggcgctgaacgagcctgagaacagcctgcatgaggatttactgcctgcccttgccgcc
ctgattgccgaggccagtcagttcagtcagttatggatcaccagccattcaccccggttg
gcgacgctgattgcacaacatgcagaggtcagtcacattgcgctggagcaggttaacggt
gagacgcggatagtgggagaggcgcggatttaa
>fig|66271.11.peg.229
atggctacgttttctttgggcaaatttccccacgttgatctctgcgatctgctgaaactt
gaaggctgggtagaaagcggtgcacaggctaaagtggcgatcggtgacggcgaggtgcgg
gtcgacggcgaagtcgaaacccgtaagcgctgcaaaatctttcaggggcaaacggtcgag
tttgccgggcagcgcgttaccgttgttgcctga
>fig|66271.11.peg.230
atggcagcaaaaattattgacggtaaaacgattgcgcagcaggtacggcttgaggttgca
gaaaaagtgaaacaacgcctggccgccggtaaacgtgcaccgggtctggccgtagttttg
gtaggtgagaaccctgcctcacagatttatgtcggcagcaaacgccgcgcctgtgaagaa
gtcggctttatctcccgctcttacgatctgcccgacaccaccagtgaagcggaattgctg
cagctgattgatactctgaacagcgacaacacgatcgatggcattctggtgcaactgcct
ttgccagccggcattgataacgtcaaagtgcttgagcgcatcacgcccgataaagatgtt
gatggtttccatccctataacgttggtcgcctgtgccagcgtgcgccaaaactgcgcccg
tgcaccccgcgcggcattgtgacactgctggagcgctacaacattgatgcttacgggctc
aatgcggtggttgtcggtgcatcaaacattgtgggccgtcccatgagcatggaactgctg
ttagccggctgcacaaccaccgtcacgcaccgttttacccgcgatctgcgccaccatgtt
gaacacgccgatctgctgattgtcgcggtcggtaaaccccattttattccgggcgactgg
attaaaccgggcgcaatcgtcatcgatgtcggtattaaccgtcttgaaagcggcaaagtg
gtcggggatgtggattatgaggctgcctttgaacgtgcttcttatatcaccccggttccg
ggtggcgtagggccaatgaccgtggcgacacttattcaaaataccttgcaggcatgcgaa
gcgtttcatgatggggagcaggcataa
>fig|66271.11.peg.231
atgatttggttaataatcgccactttagttgtcgtgtttgttataggcttccagctgctg
accgccggttcacgccatgccgcgcaggcgctcagtaagcgtctacaactcccgccggtt
cacatcgaatccatgctttccctgatgggaaaggaggcggcaaaagagtttaccgactac
atcagcggtgataatgaagcacatctgaataatggtgcggcagtgctggtaatctggcag
gtgatgattgtcgatggcagcgatgaaaatctctggcgctggcacggcgcactcagccgg
gcaggctttaccgcgacgatttcccgccagcagttgttgctggcgttgggctttttgcgc
cagctggaaccggatagtcatgagcttaatgcgctacgcgagcagtataatacgcgcgtg
actcagcaaggcgttgagctggaaggtgaaaccgccgaggtgagtaacctggtgtcgctg
agcgcctggcgagacaaacattag
>fig|66271.11.peg.232
gtgtttggggcatatccattactgagcctcgcagaagccagacagaagcgctcagaagct
aagaagcttctgctggaaggcggagacccgagtcagcagaagcaggatatcaaggttgca
aaaattttggctgttaataacagctttgagcttatcgctcttgaatggcatgagcacaag
aaacatcatggtcaaaaggttatgctacagacatcctggaatacctga
>fig|66271.11.peg.233
gtgctgtatttctacaagtttattattgaatacattatctggaatgagtatgaagttgaa
agaatatttgctacccaaaaacagagctttacgccttcaccagagcttaaatcagatggt
ttcaaaatgaagaaaagggtttag
>fig|66271.11.peg.234
atgctcattattttatcagttttcatttatggtatagcgaaagggcataaagaaagcctg
atttcttatgcaatcgtccttatcatcggtgccataatcgtttactttatcataccaatg
aatctggcctggaaagcacacaggtttgtcaaataa
>fig|66271.11.peg.235
atggacaattacctcgataaaaacaggctactgaattacttcttagtcatggcaaatgct
gaggctaatcagttaattagccaagcaaattttatctctgcgatacatcttaaggatggt
ttagccagattgcagtttcacaatgaaatcaaaaaatttattgagaaccaagtctataca
atacggaattcaaaatctgaaaaggagtgccaggaatgtgttcaaaacctgaagattgaa
caagattacttgtcaatccaggatcgtatgctcagaagcggtgaagctgtagttcatgct
tcagtagaattagtcagaggttatcagaacgaactgggttatataatcaatggaatagga
gtggtaactggagcttttcaggttgtaacaggtgttggaatcttcgtagcttcctttgtc
acaggtaatgttgttggagctggagctgggctgttcctggttatgcacggggccaactct
gtcgaggaaagtgtttactcactaataggccagaaaaaacatactggattggttaaagag
ggttatatcgcttccgctgaattccttggtttcgatgcaactactggtagagaagcttat
acagcaatggatgtaggactctcagcatacggactattgaagtttactgttaagcctgat
gcttggagattgttcagaaacattccaagcgattatgcccgtcactttaacaatataagt
aaagcttctcttgctttaaaaattgtcagtaatgggcctaaattgaagctgatgtatgac
attcatactggaaaaaatgaaaataattaa
>fig|66271.11.peg.236
atgcttagcaatgtagattcaaataatgaaaaatattattcgttatttttaaaattatta
aacctagttcctatcgctggactgatatattcattaggtgtcacatgtttatggatatac
tttgacagattaggaagacttgacgtttttcatgcagcattagaaggtgaaaaatcattt
gacataatcacaacatctctatttatatcgctttttctttttctattacttttttacacc
ccatcgttgcttatggtggttttttttaataataaattttataaaaaagacggctaccct
gaaacaattgagtattctataaaagctgtatttataacctcgcttttgactgtaggtgta
gttttaactggcacttactttttttctttaaatcccacacaaacggaaatgctattatgt
ttcatagccataataataatcaacttagcctccctttacctaaccaaaaggaaggaaata
aaactaaatagcatcagtcccatgagaaagctcaaggcctatttcttaataacacctgta
tcaattacgattatttcactcactccaatgacggcactggcactttttataccgttattg
aaaataaataatgaaacatcaccacttagctttatgagtgtcgtaatgatctcagttgtt
gtgataatgttctctcagatacctgcaactatttttctgagagatgacaaaaaaacatca
tcttttaaaagagcatgtttggctataggatttgcgctgctactattaatccctatttct
tttgttataaaaccaatacctataatgattatagacatcactatgaaattagcaggatta
actgattatagagaacataattattcagttaattcagatgactactctgaaaagattttt
aacaacccagtttggaaaaaagaccttgataaaagtgaaaagaaatacacaattaaaggt
gtcacttttttcgcttataaaaatgttagcttaatatgtccattaggcattgaaaaaaca
tataaagaagcaaggaaattttcaatatttgatccaaattttgacacgaacattttgaag
gacttagatagaaaaatgcaatcatgttttgtttttgataaaaataaaatcattcagtgg
aatgatataaattaa
>fig|66271.11.peg.237
atggctgaagcgttaaacgaaggtaaaatcatgcaggctctgaactgggcctacgataag
gctctggatggaagcataccaggaacagactctgcttatgaaatggcagaaagctatcta
aaaggcgatgacactttagttgaaaaagtaaactccctcattcgctggcaaaacactaaa
tcagccacagcaggatttgtctccggtcttgggggaatcatcaccctccctgtagcaatc
cccgcaagcatagctacagtcatttacgttcaaatccgcatgatcacggctatcgctctc
atgggcggatatgatgtaaaagatgatcgcgtaaaaaccattgtctatagctgccttgca
gggaatgccgcaaaagacatactcaaaagcacaggaattatcattggctccaaaatgtct
actcagttgattaaaagtatttcaaaagaaaccatttttgccattaacaagcaggtcggt
tttaggctgctgacaaagtttggtgaaaaaggggcgataaacctgggcaagatgatacct
gttgtaggcgggatcataggaggcactttcgatggtgtatcaaccaatattgttggaaat
gttgctcgcaaaaccttcattgaaaatagtcctttgattaaaaacgggcaatga
>fig|66271.11.peg.238
atgtgtgatgcgaccggtctgtggcaacatcgtgcctgcaggcttacaggtttatccctg
tcgacctgccgctatgaggctcagcgtccggcggctgatgcacatttatcaagccgtatc
acagaactggcgcccgaacaaaggcgttttgggtaccggcgcatctggcagttgcgtcgg
gagggtcttctcgtcaaccacaagcgggtataccgcatttaccatcttaacggcctgagt
gtgaagcgcagacgacgtcgtaagggtctggcgactgagcggcttccgcttcttcgcccg
gatgcgccggacctgacatggtcgatggattttatcatagatgtacttgccagcggccgt
cggattaaatgcctgacttgtgtggatgatttcacgaaggcgtatctgacaatcaccgtt
gctttcggtatttcaggcgttcaggtcacgtgtattctggacagcatcgcgctctttcgg
ggctatccggcgacgataagaatccatcagggcccggaatttacctgccacgcgctcgaa
caatgggtctttgagcatggtgcagagttgcgccttatccagccaggtaagccaacgcag
aacggatttatagagagctttaacggtcgctttcgggatgaatgcctgaatgaacactgg
ttcagcgatattcttcatgcccggaaaattattaatgactggtggcaggactataacgag
tccagacctcattcatcgctgaaattccagacgccggctgaatttgcagcaagctggaga
aacagaaaattagaaggtaaacaaaccgacattactaactga
>fig|66271.11.peg.239
atgaaaaagcgtttttccgacgaacagatcatcagtattctccgcgaggctgaagccggg
gtttctgcccgtgaattttgccgtaagcacgccatttccgacgccaccttttatgcctgc
tgtaagaagtatggcggtgtcgagcttaagcgcctgaagttgcctgaggaagagaacgtc
agactcaaaaagctgcctgccgaagccatgctggacagagaagcacttcaggtggctctg
gggcgaaagcactga
>fig|66271.11.peg.240
atgcagccattaaagagtgagaaccggccaaagctgacccccgcaatgctgttactgcca
ttcgacattttaatgctgtctcagcgtttcgctaaaacgggtcacaataagcacgtatca
aaagaccgtaatttactcgcttcaatcagaatgtctccgcgagtgataaacgtggtgctt
tgtgtcgttctgctactgcttacgggctgtaccggcacgctgaactga
>fig|66271.11.peg.241
atgaaaacgacaaaagcccactctttagaacaggctaatgaattactgtccaaaggactg
gctaagaatgttgagttgtgttttgaattgaccacggatgagtttttcagattcaccgat
cactggtgtgataaaggggcaaaaattctaaaaaaagaacactttgtcgttaaactgaag
ccttccgcttcggtctccgacccagagtaa
>fig|66271.11.peg.242
gtgaacacaaaacattttcaggttatttttcctgcaacacgggccgctgccccggatgca
tttatacctctgacatccacagacagcagcgatactcgcacgcagcgtattccgatcctc
tttcctcttgcgcagcaaattcccttatttttatgctttattatttttagctgctggtta
ttaccaggattggtaggacatgaaccctggaagcctgacgaagcttatacatttgggtta
attcgccacatcgcgcagaccggtgactgggtagtgcctacgctggcaggtgagcctttt
atggaaaagccgccgctctattttgtggtggcgtcgtttttccttcggctgttcagtccg
ttattaggcgagccggattcagcgcgtctgactacgggcttcttcatcctgatcgcctgt
tacgctattgcactatctgccagagagttactgggtaagggcgccggacgctgggctgtt
cttattctctttgcctgcgtcggctttcccattcgggcgcaccagatgattaccgatacg
gccttactggcgggcggcgccatcggcatttatggtttcgtgttggggattcgacgccat
gttgctggcggcattgtactgggcgtgggcgctgccgttatgtttctctcaaaggggcta
ctgggtcccgggattctgggagtaacggcaatggggttaccgttgctcaatactgaattt
cgcaacaggcgctacgtcatcttttgtgccatttcttttttggttttttgcccgctggtc
gcgccctggctttacgcgctctggatgcgttcagaaaaactgttttcaacctggcttatg
gtgaataactttggccgatttgacggtaccgccagactgggtccgaaagcgaagccgttc
ttttatcttaaattgcttccgtggtatgcatttccagcgcttcctatggcggtatggtgg
ttatggcgctgcggggcaaacggcattagcccggcagtcaaagtcctgttgacgtttttt
gtggcggggtttgctacattgtctgccgccgcagatgcacgcgaactctatgccatgccg
ttgttgctgccactggcaatattagcggcgggggcgtgtcaacgaaaagcggagtgggct
gaaaaattgcggccctggtctctgggcctgttttgtctgcttcctgcggtgatgtggggc
gcggggattatactgataaccggttggcctgtcccgttatggaataagtgggtggcgcca
ggcgcacctggatttatgcctgagttccatccgcttatgtttagcgtggcactgctggtt
accctgatgatgagtggcatcgtatttttccatcgggcagcgcgacaaagccccttatat
atcttcaccagttgtataaccctgtgctgggtgttggccatgacgcttggcatgccttat
ctggattatacgaagcgttattcagacgtctttatcccgatgcgagcctggctgcctaaa
gatgagtgcgtagccagtcggcaccttggcgagccacagcgcgcgttactggagtattac
gacggcttagtcacgctaagggaaggaaagcacagaggtgcctttcgctgtcactggctt
ctggtacagcacgataaaaagcatccgcaggaatttgtggatggcacgcttgtctggcag
ggagaaagacccgcagataaagaagaaagctatcaactttatcggcttgatggccaggac
attttttctttagggccaacggtgcctgggatagtctcacaggcacagtga
>fig|66271.11.peg.243
atgaatcagtatgacaacctctggaatgctatcgaaacgcgcgttaagcagaacaatgat
gcctcaacgctggatatgagccattccgataatctgatggttaaccaggtgaaacaacgc
accgcgcagatatttattcttgaaatcattttggataaacatcgtaaacaatttggcacg
cgttatttcccgttatccggcgaagaagcgctttatcatttgatctttacgcgcacgaac
tggttaccggcacaaatcagaaccctttcactttctgatgcactttttgtcatcgcagaa
ctgtttcgcgatggcaatctacaggaaggcgtcagaaactttctgggcacgcagggactg
cgaaatgtctcttatccccttgatgagttttcagacagagactgggcacctaaggaaaac
gaggtacatctgtcccttccctga
>fig|66271.11.peg.244
ttggcgagtaagtggttttcatctttattactctccctgatgtttttacctgcgcttgtt
tatgcagcagaggatggcgcattaatcgcggcctccgacataagcgcaaatgaacaactt
cgccagcaggcgcgtgagcgtgctcagcttgagcaaaatacatcgcatgcagatatccgg
cttgagcgtccggatgccgttttgcctgattatccccctaatgaaaaaccttgctttgtt
atagataccatcgcgttgcagggtgaggctttacaacaatttcagtgggcgttgaaatcc
gtagccgatgccagaggccgttgcctgggcggtcagggcatcatgttgattattaaaaaa
gtccagaatgcgattctggcaaaaggctacgttacaacgcgggtcatggctcaggaacaa
gacctgacaaaaggcctgctggtgcttacggtacagccgggcagagtggcaaaaattcgt
tttggcaatgatgtctcctggcgtggcaggctctggaatgctgtgcctgcctcgtctggc
gatattcttaatctgcgtgatgttgaacaaggccttgaaaactttaaacgtgttcccagt
gcaacagcagatatcaagattgttcccggagagcgggaagcaaccagtgatttagtggtg
aactggcaggaaacacgacctgtcagattaaatattggtcttgatgacagcggttcccaa
agtaccggtcgctatcttgggacggcaacgcttgctgtggattctcccctggcgcaaaac
gatttattttatgccagcatcgggaaaaacatgtttgagcaggggccatttggcaaccgt
tcccatgccttgaattacttctttcctgtaggttactgggcgttctctgcgaactataac
gactacacctaccaccagaacattcccaacgcgaatgagatcctgagttacgacggaaga
agtgaaaacgttgtcctgacgctttccaggctgctttatcgcgatcagtccaataaaact
atcctcaacatgcgtacgtatcgccgtcgttcctcaaactcggttaatgatattgaaata
gatcagcagagacgacgcacggcaggttgggagttgggtgtaagtcagcgcagttatctg
gggagcactaccctggatgccagtattaactggcgccgtggtacgggtgcctggggggca
acgccagcccctgaagaatcaaccaatagcggcagtgcacgtgcgggcatgttgttcggt
gatgttggtctcaatcatcccttttctttggcggaacaacctttccgctattacacaacg
atacggactcagtggagcagcagcgcgctcacgcctcaggaacggctggcgattgccggg
cgttataccgttcggggctttgacggcgaacagatgttgtcaggagaaaaaggcctgatc
tggcgcaatgaattaggctggaacgttttcgcaagtgggcatgaattttatattgctgcc
gactatggacgggtcgatggcccgggaacgcgttacctggttggtcatcagttggcagga
gcggcagcaggtatcagaggcaccctgattcagcgcgtcagttatgacctgtttacgggc
attcctttaatgaaacccgacgatttccacacatcaggcgtaacagcaggattcagcatt
aacgtcgaaatttga
>fig|66271.11.peg.245
atgaacaaacactgctaccgcatcattttcagccgtactcacggcgaactccgtgttgtc
tctgaaattgcccgcagttgcagtagtgagcctggacagacgcgtggaaccggcactgct
cgcgtttgggttactgtccgccgactgggctggctgatgagtctggtgctgttcaatcag
caggcattagctgaaggcattgttgccgacactaacgcagcaactggcatgcgtcctgaa
gtcattaatacgcaaaatggcctgccgcaggtcaatattacggcacctaaccaggcgggt
gtttcgcataatcagtacagccagttcgatgttgatcaaaaaggcgccattctcaataac
tcaccagtcatgacctccactcaaatggcagggatgattcaggggaaccccaacctcaat
cctggaaatgcacctgcccgggtgattctgaatgaggttaacagcaccaatcccagtcag
cttcgtggctatatggaagtggcgggaggacgtgcgcaggttattgtcgcgaacccttcc
ggtattgtttgcaatggttgtggaacgatcaacgcaggcaggatgacactcacgacaggt
aaaccacagttgaatgctgatggcagtattgcgggctaccaggtcgagcgaggtgtagta
agcattgaaggtggtgggcttaatggcgatccccgtcatgatactgaatatgttgatgtt
ctggcgcgagccgttaatgtgaatgccggtgtctgggcgaaaaaaaagatcaatgttgtc
gccgggaaaaatacggttagtgaagatggaaataccgtgacgccttccagcgcgccagac
ggcaccaagcctgaactggcaattgatatgggtgacatgggcggcatgtacagcggtcag
attcgtatgattggcaccgaggccggggtcggtgtacgtaatcagggcgggcaattgcag
gctggccaaaccctgactgtcagtagcgaaggccgattggtatggcaatccggtaggcag
gaagctgttacccaggcgggtgagtcagtcactcttgtcgcaagagacacgattgaacac
gccggaaaacttcatagtgacggtacacttacagtgcaaagccgctcgggcgcaattaaa
cagtcagggacgatggccgccacaggcgatgttcacctgatcgcagcggacagcattgaa
aacacgggccatctgctggcgggcagtgacgtcaacagcacgctgacccgggaagccaac
ctcaccttaagcagcgagggcactatacagtccagcggtagtctgctgacgaaaaaaaat
cttaacctgtcaggtaaccgcgtcgatctcgggcaaggacaacttgccgcaaaacagacg
acggtgagtgctaaaaaaggcggtgttggcttaaaacaggcacaggtcgacagccaaaaa
ctcgatattagcactacaggtgatattgatgcccgccaggcacagattaaggcagggcgc
tgggacgtcaatgcagacaatctgtttaatcaaaaggcggtctggtcacaagtggatgcc
ggagaaagccgttttacacttcaacatcaactcgacaatacgggcggtgcggttgaagta
cagagcctccttcttgatgcaggtggattaacgaatcaggcaggaagactggtttcgctt
gacggtagcaatcagcagtggcgcatatcaggcgtgctggataacacggcaggtgaactg
ggcagcaatggcaacctgtcggtaagcacgggaagtctgattaaccaggatggaacagta
aaaagtctgctttcgttgcaggttgatgctcagaacaggcttgataacagtgaaggtaag
cttctggccgcgaataatgtgacgctgcgggcagaaaaactgattaaccaggccggtata
attactggtgatgcagtaaaaatgaccgcccggcaagtggataacgtgcacggtcagatt
gccagccagcaaggtctggaaatgaacgcacaacaaagcctcgacaatcagcagggcgtt
attgctgccggtaagaatgccgacattcatacggaaggagcctggaacaatcagggagga
actgtacagagcgagacgcagttaaacctgtctgcaggcgattttaataacgatcagggc
aagacattgtcaggtaacctgctcacctttgatgccggtgaaatcaacaaccattcaggt
gagataagcggtaacgcgctgcagttgagcgcgctgaatctgttaaatgataaaggtaaa
gttattggtacccattcagtcgacctgaatgcaaaaacagccctggataattcacaaggg
ttgattgccgcaggccagacagtgatcctttccaccgaaggcatgctgagcaatctgaac
ggcggcatcagcgcagccgatatcgatctcaccgccggtcaactcgacaacacgcaagga
aaaatcattgcggaaaaaggcctgaacgtgtgggctcagcgtgctctggataacactctc
ggtttgcttgaagcgggtgaaacgcttgaggtcagtacccaaggtaactggaaaaaccag
cagggcacggcgcaaggcggcaaggccgttatcgctgccgcgcacgattttgataacacg
ggcggcaggcttcagtctggtgggatgctgcagtttgacagtgtcggcgatgtcatcaat
cagggtgggaagctgacggcacagaaagacctgacgtggcgtggcacagccaacagcctg
ttcaataacgatgacggttcgttgcagagtgggaacagcctgtccgtaacgggaggccgg
ttgactaatcgccagcagggcattgtgctggggcaggacgccctctcatttgatttagcg
gccgctcttgataatcaggacggtcaactgacaggcggtggtcaaacgttactgcgagca
ggcagtcttacgaatgctggcggcaagatcaattctcttggcagtctggagatgcagttc
agtggccaattggacaacagcaacggtcgtattttcagccagctatcccagaagctgact
gccggtaatattgccaacgagcaaggctggataggaagccagggagaatggcgcgccact
acaggtcatttcgctaatacgctgggcagtgtgcaaagcgaacaatcggcatggcttaat
gcgaccgcgttgaataaccagcaggggctggtgcagtctgctgctgcgttgacgatgaga
gtgacacagggaatagacaatcgcgcgggtaaaatcagcgcccaaacgcagctggatgca
cgcggtgatgataacggggcgagcacgggtgccattaataatgccggtggtcagtggctg
gcgggcgaagtgttaaaccttgcggcacagatgctggacaatacccagaatggcctgctg
tatagccagaaacagcttcatcttcttttcagtgacacgctgagtaatcagcagggaaaa
gtgcagagcggagaaagcctgacactcactgcacagtcattgcaaaacgatgctggatcg
attgccagccaaaagcagttaacactcaatgtgacgggcgagctaagtaaccagggcggc
acattacgcagcaatggcgtccagcaggtcagcgcaaaccatatcaataatcagcagggt
acgatcagcagccttgatgatcttggcgtcaacgccgcacaacttgataacgcagcgggc
accctgataagccggggcacaggcatttatcgtattgatacgctgaataaccaacagggc
aaaattcatagcggcagcggcatgacgctgaacggtaacgtggtcagtaaccaaggcggc
cagttagtttcgacccaggatctggtcatcaatgcggcgcaggtaaacaatgccagccgg
ggaacaatcagcagccagggggcgctggatgtgcagggcagcacactggataaccacgat
gggggcctgattctgggcaccatgcgtacgggcatcaccgccagcgagttgaataacagc
actggccgtctgcagagtgcgggagcaatggcgctggcagggctgtcgctgttggataac
cgccagggcagcatcgtagcaaatggaccactcaatattaataatggcagtaatgcgcgt
tttgcccgactcgctttctccgcgccttcattagctgtattaaatcagaacggcgttgtg
cagagtggcgcaacgatggcggttaacgcgcgcacgctggacaaccagggcggaaaactg
caaagccagcaggatcttacgttgggcgtacagcaggattatgtccagcgggcgggtgat
attttaaccagtaatggcacgctcacgatgtcggttgcgggcatatttaccaacctgaac
gactggctgctgcccggtaacctgaaccttaccagtgcgcattttactaacccgggcacg
ctggtcagtaaaatcatgcagattacaacaggacagttcaccaaccgtggccgtgttgaa
gctgatacgatgacgcttaacgtcgacacgctggacaaccccacggcggtgatgggcgac
aacatcaccattaacgcacgcattattgataactacggcgcgggtggggttatcgcggcg
acccagttgcttaacctgcgcggcaacgagcggctgacgaaccgtgacggggcgttgctg
ttcagcagtggcaatatgcaactgggcagtaacgacttgattgaaaaccgggcaagcgcc
attgaggcaagtggcgatctcacggtaaacgcacagcgtttaatcaatcagcgcatcggg
ttaaatatcgcccgtgatgcagagtctgaatcgtacaaatggcatcgctatcattactac
tggcgttcttatggctgggatagaatgactgatcctacgccattcgcgcctacaacccaa
cgtcttacctttaatgacagtaatgaagcgaacaacaatcagtacggcacaataacagcg
attgatgccggaaataaacgtgcacaagttttagtcaaggacgtaactaaaaatagcctg
atatcgctttgggtgaattacgaatctcttcaccctaacgctgacggcacttataacctc
actttctatcagacagccggtttcaagcaaattcgtggtgttcctacgccttatcacaat
accgtatggcgagaatactcagacgaaccgcgtatcgaacagtgggatcctcaaaagcat
gtgagtagttatgaccttgtgttcattactgattacagtaacttccgtgagcgctcagta
acaggatcgttaacgcgtgatcgacttatttcggaaggcacaggcgcacgtatactgtct
ggcggcaatatggcactgcatatatctggtcagttactcaatgatgccagtgttattacg
gctaacagcaacctcggaattgacggcggtggcgcagttgataaccgaggttactcagtt
aatgaacaccataatgactacatcgtagatcactacgatcaggatactcaccactggtat
cccacttatcattacgatggcaccaaggcgatacaaaccatcgatggcattatctctggt
aatggccgggtgagcatcaccggaacgagcatttcgaataccactgtcaatcaggcgcaa
atcagcagcgttgaggcggcgctaaaggccgtggatgcggagcgcgcagaatgggagcgt
aatcccctggcgtttagcgtgaatggcgcagacggacagcatgccgatacccaactgcaa
cctggtgagcagatcgccgcaggccagccttccttgcccggacgtccgctgcttccggcg
gaactggctttcacggccaggcaacacctggcaagcgtggcaacaaacattcctaataac
ggcctgttccgccagttcccggccagcggtagcccttatctggtggtcaccgacgcgcgc
tttaccagccggacccggtttatcagcagcgattatctgctttctcgcgtgggttatgat
ccggcggcggtgcataagcgtctgggtgacgggttttatgagcagaagctggtacgggat
caggtgctgagcctgaccggacgtcagtcggtgcacggtgaagatgcgatggcgcagtat
caggcgctgatgaataacggtgtaaaggtcgcgcaggacttccacctggtgcccggcgtg
gcgctgacaccggaacagatcgcctcattgcagcaggatatcgtctggctggtgagcgaa
acggttaataccgagaacggcccgcagaccgtctgggtgccgaaggtctatctggcccag
tcgacactgcgcctgactggcgatggtgcactcatcgcggggggcgatttgcagctctct
gctaacagcgtcaccaacgccggtaatctgctggcagataaggccctgagcatcgatgcc
tcagcgttttctcaccagagtggtgatatcaaagcagacagcatcaacgtgcatgcagac
agcctgagcatgagcaccaatctgcaggatgccttacggcaggccagcatgagtgcgggc
gatatcagcctgagcggtaatgatattcgcctgcagggcgcgaagctgagtgcaacagac
aacctcgcacttagcgcccgtgacaatctggagattagtgctgcaaaggcaagctacaaa
gccagtattgatgtcatatcgggggccatgggcaaccgtagcaccagccagggttttgaa
gtggcgggacaacgtatggcgcaggtcagcggtgaatggcagcttgcccagggcagcgaa
ctgaaagcgggcggcaacctggtgatgaaagccggtaaagacatcacgctgcagggcagt
caggcacaggctggcgggaaaacggcgcttcaggcgggtggcaatgttcatatactggcc
gataaaaccactaacagcacccatcttgaagccagtggtaaggtttcttctgtcagcaac
agccgtgaagaagatcagctttacctcagtacactgagtggcgataagggcgtgacgatc
atcgctggcaagaatttgcttgccgaaggtgcccagattgacagtaaggcaggggccatt
gggattggtgcggaaaatgtcaccatcgaagatgcccgacgctcaacacatgcctacgat
aatgagcagtcgagtagcaaaaaccatacgcgtacagaagagacttcaaaagaagacgtg
atcggcagtacgctcagtgcacagcatggcattacaacggttgcccgcacgggtgacatc
acggtgactggcagtaccctgcatagcgaggagggggcaatcgccctgcaggcgaaacac
gacatcacgctcaatagcgcgacggagcatgaatcacgttatctggatgaacgttctcag
aagaaaggtttcctgagtaagaaaagcagtcatacggtgcaggacgatcgcgtgacgcgg
gaaaaaggcacgctgataagcggtaacagcgtcacgattgatgccggaaacgatcttaat
gtgcggggttcagccatcgctgccgatcaggatgtgaatttgcaggcaggaaacaatgtc
gatatttctgccgccaccgaaaccggttatcactatctcttggaagaaaagaaaaagagc
ggcctgatgggcagcggggggattggctttacgatcggcaaacagtcaacgcgtcatgaa
gtgaatgaagacgagatcgttcagagccagagcttcagcaccatcggcagcagccagggg
aacgttaacatcaccgcagggaataaactgcatatcggcggcgcggatctgatagccggt
aaagacctcaacctgagcggcgacagcgtggatattgactcgggtttcgaccgcaataac
cgcacggaaacctttgagtctaaacagagtggctttacgctggcgctgtcgggtacggtg
ggtagcgccctgaacacggctgtcagcgtggcacaagaggcaagaaaagagggggatgga
cgactccgtgcgctgcagggaactaaagccgcgctgagcggcgcgcaggccgcggcggct
tatgagaacgacagcgctattaccgaggcggcaaacgccaaaaatgcggcggcggggatt
gatcccaaggctgataatgcggctcagggcgcgaaaaataccgttggtatcacgctctca
tacggtagacagtcatcgaaaagcgagtctcacagccagagcagtcaggcgcagggaagc
acactcaatgcaggcagaaatatcgctatcacggcgaccggtaaaaacaaaggcgaacag
agcggtgatattacgctcgccggtacccagatgaaagcgggcggggagatgacgctggac
gctgcccgcgatatcaatctgctgtcatcgcaaaatacacaacagaccgacaataaaaac
agcagtaaaggcggttcagttggcattggtattggtgtcggatcgggcggctatggcatt
accgtctctgccagcgtcaacagcagtaagggccgtgaaaacggcaactcgctgacgcat
aacgaaactacgctggatgcaggtggcgggatcaatctgaagagtggtcgcgataccacg
ctgaaaggcgcgcaggtcaacggggaaacgatcaaagcggatgtcggacggaacctgacg
cttgccagtgagcaggacagtgaccgctatgactccagacagcagagcgccagcgcgggt
ggcagctttacgtttggctccatgacgggttcagcaaacgtcaacgtatccaaagataaa
atccacagcaatttcgactcggtgaaagagcagacgggcctgtttgccggtaagggcggc
tatcagataaccgtcggtaaccacacgcagctcgacggggctgtcattgccagcacggcg
gataaagaccgaaacgttctggataccggcaccctgagctggagtgatattcagaatcag
gcagactataaatccgaacatcagagcgcgggtttcaacaccggcggccccgttggttct
aatctgttaagcaacgtcggcgcgctgcccattagtgctgccggtggtagcggacacgct
gaaggcagcacaaaagcggcagtcagcgacggcaatatcattatccgtaaccgggatgcg
cagcagcaggatctgtcaggcctgagccgcgacacggagcatgctaacgacggcagcatc
agcccgattttcgacaaagagaaagagcagcaccgcctgcagcaggcacagctggtcaac
gacgttgccacccaggcgcttgacgtttacaacacgtatgaggccgcccgggccacgcgc
gccgccacggcaagcctgtcggataaggatacgcgtactgcgctggaagcgcaggcaaag
gcagagctggatgaggcgcatgaaaaggatcctaaagtcgacaacagcaggcaggcggtg
gtcagcaaggcatggcagacggcctatgatcaggcaattgtccggcagggcgcggacatg
ggcggaagcgtacggacgggcgtgaatgcggtggtcaatgccctgcaggcgctggcgggc
ggcgacatcagggccgcgctggtgcagggtgcagcaccttatctggccgcgaaggtcaag
caaatcaccacgggtaatgcgccatacagcgaactgacaaacgcgcagaaactgaataac
ctgatggcgcacgcgctgctgggcggggtggtggccgagctgagcggcggcagtgcagcc
gcaggcgccaccggcgcggtaacgggggaactggcggcgccggccatcgcgctggtgctt
tacggcacggcagacagtgataaactgagcccggaccagaaggcgaacctgagcgcgctg
gcgacgatggcatcgggaatagcagcgggtgtgagcagcgggagcacggcgggtgcggcg
acgggcgcgctggcgggtaagaatgcggttgagaataatgcgctgagtaatgatgacgat
gagttgcagcgggaacatggcaatcgcccggtaaaagttatccctataaatccgatgaaa
accggaatagtggatgatgatgggaatgtgaatgctgtcggtggaaaggttgtaaaaccg
ccgactatcaatggaaaagtaataaagtcagagaatggattctattctgttgatgggctg
aaaataagccaaagttattatgaccgtctctggagtcaaggccgttcagcgccatttata
caagctaaagaaatattaaatagtaatccgaaagttaatcctgacccaagaggggcacca
ggttactttaagtatgaaagcagtgggttggaaatgatctataaccctactaccgggcaa
attgggcatattcaaccaattaaacaaaagtaa
>fig|66271.11.peg.246
atgaaaatcacttttatttccgggccagttccggagctgaccatcacaggcggccagctg
gccgcgctcggatttaccaccgacacgccgatccggctggtgctgcgcgataacacgctg
tcggtgacagtcgtgactgatgaggcggagtggaaagaactctgtgaagccagccagcag
tggcagggtctgggcgcagactgggtgcgggagaacggcgaggtgattatcggcggcagc
tggctgaccggtttcggtatcaccgacgcggaacagctggagatgaccgctgcgcccggt
gtgatccggttgcagcggcggtaa
>fig|66271.11.peg.247
gtgggttaccgcaccaacggcggcagaccgaacccgctgccacagctcaccatcaaggga
cgatggctggaacagttaggatttatcagaggccagccggtcagcatcatcgccgaacag
ggccagttgattatccgcattgcgcacatcacggaggagaacgcatga
>fig|66271.11.peg.248
gtggcagcgggttcggtctgccgccgttggtgcggtaacccacaatacgccttcatcacg
ttcagtacggcgcggggtaaatggccgttcagcggcgtgagcggcctgcaatatgccagt
gcgtga
>fig|66271.11.peg.249
gtgcaggcaggacgccacggcagggcggtagcgtgcgcgggtgaaaagggcgcgtcgggg
aaaaaatctccgggcatcaaaacgcagcaggagaaacgggttgtaacccacggaaagcac
agggaaaagttaagttcatcgccagattccacaacggataaagttgttgttgataataac
tcgctgagtgtggtgttacggggcggccaactggccgttgagggctgtgccaaagtagct
gcatgccgcaatgcgctggttgaaaaaggactgggtgcgttgctgggtataggcgtggct
aaaacagcgctggataacctgtcttccgaagagcaacgatacgttctgggtgtggcgata
tctggccgggctgacctgatagaaaaactgacgccggaagagcgtgtggcttatgactat
cttattgagcaggataaaaagggaacattctcgttactcactgctcaacagagtacctca
gattataagccttcttcgacgcctaatcttggtaaggctctgactgatgcagagaaaatc
gagctgggcggagccggttcaggtactggtacaccaccaccgccagaaaatgatcctaat
caacagagtaataaacctgtacagaaactaaatcagaagcaggaaagctcaatcaaaaag
attgataacctgatcaaaaattcggttaaagatcatgatatcactggcacattaaaagat
atggatggtaatccaataattaaacctgatggcagtggaaaatattggaattatatgaag
gaaatgcaagatactcttaacgggttgagaaatcatgcaaatacgttgaaaaatgtaaac
aacccggaagcacaggctgcttatggaagagcaactgatgctattaataaactcgaatca
gcgataaagggatacgggatatga
>fig|66271.11.peg.250
ttgataggtaccacgctaaggccttcgacgcagccccacagagcgcgagtaatcgtcggc
aaccacccgcagctcgacggggctgtcattgccagtacggcggataaagaccgcaacgtt
ctggataccggcaccctgggctggagtgatattcagaatcaggcagactataaatccgaa
catcagagcgcgggtttcaacaccggcggccccgttggttctaatctgttaagcaacgtc
ggcgcactgcccatcagtgctgccggaggtggtgggcacgctgaaggcagcacaaaagcg
gcggtcagcgacggcaatatcattatccgcaaccgggatgcgcagcagcaggatttgtcc
ggcctgagccgcgacacggagcatgccaacgacggcagcatcagtccgattttcgacaaa
gagaaagagcagcaccgcctgcagcaggcacagctggtcaacgacgttgccacccaggcg
cttgacgtttacaacacgcacgaagccgcccgggccacgcgcgccgccacggcaagcctg
tcggataaggatacgcgtactgcgctggaagcgcaggcaaaggcagagctggatgaggcg
catgaaaaggatcctaacgtcgacaacagcaggcaggcggtggtcagcaaggcatggcag
acggcctatgatcaggcaattgtccggcagggcgcggacatgggcggaagcgtacgcacg
ggcgtgaatgcggtagtcaatgccctgcaggcgctggcgggcggcgacatcagggccgcg
ctggtgcagggtgcagcaccttatctggccgcgaaggtcaagcaaatcaccacgggtaat
gcgccatacagcgaactgacaaacgcgcagaaactgaataacctgatggcgcacgcgctg
ctgggcggggtggtggccgagctgagcggcggcagtgcagccgcaggcgccaccggcgcg
gtaacgggggaactggcggcgccggccatcgcgctggtgctttacggcacggcagacagt
gataaactgagcccggaccagaaggcgaacctgagcgcgctggcgacgatggcatcggga
atagcagcgggtgtgagcagcgggagcacggcgggtgcggcaacgggcgcgctggcgggt
aagaatgcggtggagaataatgcgctgagcgatattgcgcaggcacagtctgaaggtaag
acgcttgagcagaaggcgagtgagtacgttgaggccgaaaacgagcgctacaagaaggca
aactgcggcggaatgagcgcagaagcctgctctgtgaagatgtacacagagcgacgcgag
gcactgaaagaaatggcctcaactggtatgaattttgtgccggttatgggtgatataaag
agctttatggaagcgcagtcggctcttgattaccttgtcgctgcaatgggtataatccct
ggcgcaggtgatgtggcagggaaggccatcaaagcggcagaaacagcgctgaagaaaggc
gatgtggctgaggcttcgaagctaattaataaggcaagcgatgaagtatctgcaacactc
cctatgggaagtaaacgcaatccgatgaatcaaccaaacaatccatcttatcaacctgtt
agaaatcaaccaggaacgatcagtaatcgagaatattcaggacatgctttagatagaatg
caggatcgaggaataactccttctgtggtcgaaaatgcgattaaaaatgggaaatcgacg
cccagtagaggtggaactacagtacattttgattctgaaagtaaagtgtctgtggtaacg
aatgaatctggaaaggtggtaacggttaaatatggcgacaagtaa
>fig|66271.11.peg.251
atgacccgtcaggagccgcagccggagcttcccgccgagccgaaagtggtgaccacactg
cgtaaggcctgcaaaaagctccagacccgcaagcagaagcggccacgccagatccttgat
ggggtaactgagtggcacagcttgggctaa
>fig|66271.11.peg.252
gtgctggcaatgacagcagaagatcgggaagtcgctaaggcggtgctggatgcgatcatc
gtcagaagccagattactcaggctgttgaacgtgttggcagaggtacggctgaatag
>fig|66271.11.peg.253
gtgggctggagcgatattcagtatcaggcagactataaatccgaacatcagagcgcgggt
ttcaacaccggcggccccgttgggtctaatctgttaagcaacgtcggcgcactgcccatc
agtgctgccggtggtagcggacacgctgaaggcagcacaaaagcggcggtcagcgacggc
aatatcattatccgcaaccgggatgcgcagcagcaggatctgtcaggcctgagccgcgac
acggagcatgctcacgactgcagcatcagcccgattttcgacaaagagaaagagcagcac
cgcctgcagcaggcacaactggtcaaagacgttgccacccaggcgcttgacgtttacaac
acccatgaagccgcccgggccaggcgtgctgccacggccagcctggcggataaggatacg
cgtattgcgctggaggcgcaggcgaaggcagtactggataaagcgtatgagcgtgatccg
aacgtcgacaaaggcagacaggcgatggtcagtaaagcatggcagctggcctacgatcag
gcgattgtccggcagggcgcgggcatgggcggaagcgtgcgcacgggcgtgaatgcggtg
gttaatgccctgcaggcactggcggggggcgacatcagggcggcactggcgcagggcgcc
gcaccttatctggccgcgaagaacaaggagcttactacgaatgctgggtag
>fig|66271.11.peg.254
atgaaaaaagtcatcctgttagtgattgcgttagccagcgtctcggcgctgtcgggctgt
gtctggccgttctggggaccgggcggtggcggcccagggcatatgggaccgggcggcggg
cccggtggtggtccgggcggtggcccgcacggctga
>fig|66271.11.peg.255
gtgaaaaagggttgctggcatagcgtaaaagttctgttaatcgcaacggggcagacggca
cagcccgtttgtcattttgcatcaaaactgtgcagtgataacgctttttaccacctgacc
tttggcagactggcgcagtacagcgcctcgcctctggcccataaattgcagcagtgctgg
cgcgaagtcacataa
>fig|66271.11.peg.256
atgccagtaagccgttcatatgctatccgtttatgtgggccggttatttttacagggctg
ctatcttcctttcccgccataggggcaaacgtgccagccggggttacgctggctccctta
caggaaatcgtgcgcggtaacggtgacgaacctcccactctggatgttgaaaaagcggaa
acgaatgacgcctttgcgatcctttatgacctgtttgaaggactggtgcagactatgccc
gacggtaaggtggtgcccgggctggcagcctcatgggaaacggcggataacaaagtctgg
acctttcaccttcgcccggatctgacctggtccgatggttcgccgctgaccgcacaggac
gtcgtatttagctggcgtcgtctcaccgatcccaaaacggcttcgccttatgcctctttt
gccagctatgcccacatcctcaatgcggatgcggtgacgagcggaaaaagcccgactgac
agtttgggagttaaggcactggacgaccataccgttcaggtcacactcgatcagccggtg
tcgtattttttgcagtttgtcgctcatccttccctgtttccgattagcgcaaataatgtc
aaaaagtttggagaggcctggtcacgacctggcaatatggtcagcagcggagcgtttaag
ctggaccagtgggtggtaaatgaaaaaattacgctcgtccgtaacgatcgctattgggat
aacgcacatacggtaattaacaaggtcacttttttacccattcacgatctgtctgcggaa
cttaatcgctatcttgcgggcggcattaccatcacggacaacattccagccgttgacttt
tctcgtatgaaaaaagaacggccaaaagaggtgcgcagtacaccgatatacagcgtgttc
tatttccaaatcaataaccgcaagccgccctttacggatgtgcgtgtgcggcaggcgctc
aacctggcgctggataaaaccattatcgctgataaagtcatcggtatgggccagcaaccg
gcctgggctatgctgcccttatctatgggggaggtgacgctcaaggcaccagcatgggcg
ggctggacgcaggaacaacgggtgaaaaaagcccaagcgctgctcagtgaagccggttat
tccgccagccatcctttaacttttactctgctctacaacaccaatcaggataatcaacgt
atcgcgatcgctgcagcgtcgatgtgggggaaagtgctgggcgcacgggtcaccctgcaa
aaccaggagtggaaaaccatggtggataatatgcatcaggggcagtttgatctggtgcgc
tatacctggggcgccgattacagcgaaccgtccaccttccttaacacctatcgtaccggc
gacagtcaaaatacggcgggttatgccagcccggcctttgatgccgctgtaaaagccgca
ggcatggataccagcccggatgccgtgacgcgggattatcaaaaagccagcgatattatt
gctaatgatacgccagtcattccggtcttttacggcgctctgaatcagatggtcagtcca
aaagtaggcggctacgcgccgtcgcatctgcgtttctactataccaaagacctgtatctg
gttaagtaa
>fig|66271.11.peg.257
atgaaagtatcgacgcgattatctgctggatttgcttttttaatgttgtttttcgtcatt
agctctggggttgcactgaatcatctgcttgaagcccgaaaaaatatcaacgaaatcgtc
aacactaatctgaaaaaagtcacgctggcgaatgatgcgggaacggctctgcgaaatatg
ctggtcgaagtcaggaacatggccctgttttctgatcccaaagccatcgagaatgaatgg
ggccgtttcgaaggtcagaaggccgtttatacacaaaagcgcgctgaactggcctcgctg
attgaaatcaacaaaaaccccgaagagctcggcctgcttaaaaaagtgcaggaaaatgaa
aacgccgcgcttaccaccctggcgacagcggccacaatgggcagacagcggcaactgacc
ggactggcggactatctgaccaatgttgtccgcccgccccagcaaatccttattggcagc
cttaatgaactgaccgagatgcagcgggcctttgcagagcaaacggcagagaaaagcaat
gactctgtcagccgcattattaagatctttatttttctggttctggcgtccctgatttct
ggcgccgtgatctgtgtgttaatgagcaggaaactgatggcgcagttgggtggagagccg
gctcaggcccagcagctggccgccgcgattgcggcgggtgatctgactacgtccgttacg
ttacgccgccacgacaggagcagtctgctcgcttctctggataccatgcaggcaaatctg
cgcggcctggtgtcgcagattaaacatgcctctactactgttgctcaggccgccgatgaa
atttcccagggcaataccgaactgtcctcacgcaccgagcagcaggccgccgcgctgcag
gaaactgccgccagcatggagcaactcacagccacggtgaaaagcaacagcgccggtgca
cagcagacggctgaatccgcgcgcgaaaccgcccgacttgcccgttccggcgaaacggat
atgaatcgcatgtcggataccatgaacgcgattgctatcagcgcgaccaaagtgcgggac
atcaccgcggtaatcgaaagcatcgcttttcagaccaatattctggcgctcaacgcggca
gtggaagcggcacgcgccggagaaggcggacgcggttttgccgtggtggcgggcgaagtc
cgaacgctggcgcagcgcagcgctaccgcagcccgcgatatcaaaacgttaattgaacag
gccgtaagccaggttgaaagcggtgttgcagtggcgtcaggcacgggcgaaagcatcatg
aagattgtcggcatggtcggagagctcgccagcgcaatggacaacctgtcgctggcctct
tcagaacaaatgcagggtatttctcaggtcagcgtggcggtcagccagatggacagcgtg
acgcagaataacgcagcactggtagaagagtcttcttccgcgtcacagtccctgtcagtt
caggcccatgcgcttcggggcatggtggaaaccttccgggtctga
>fig|66271.11.peg.258
atgaccgtttttattgcgctgcccgaagcaggcaacgaacgccgtcgtgcaaggtggctg
catatcagcagcggaaaggggcgcgcaaagactgttaaaattttatgtctctttaccctg
ctgcgccggacagacgttgtattcctgtgctggctacccacgtcgcacgcgcgtgcgatg
aagtttcattctgcaacaaatttcacgccatttaccgcttatgcccggaaggcttttgcc
gaaaacatcatgggccatataaaatcttaa
>fig|66271.11.peg.259
atgtcagaagtgcttgagtacgacggctggaaagagaatgctatcggtgaaaaatttgcg
gctgatggtgcatatttgcctttcagaggtaacacgctcatttgccagctggatcaggga
agcgaaatcgttagcgtgatctctgagatggtggaggccatgaaggcggaaggactggca
cggtgttatacctttctgccgtcggcgagctaccacatgaccgtctttaatggtgcgaat
gacagggcgcgttatttgccggcctggcccgcagacctgagcctcgatgcgcccatgtcg
gcgtgcgatcggttatttgcccaaaagctgaccgactttagcgtaactgaatttcccgta
aaaatgcggattggggctgttgtattaaagcgcggcgtctcgatctcgttggcaccaatg
aatcaggcggaagaaacaaaaattcgcgggctgagagatcgtctcagtcatgtcctgcgc
tgcagacgacataatcatgatgtttacgagtttcatatcagtgtgtcatatctgattaac
ccgccggtcgccgaggagtgccgcctccttcagaggttaagagcggtttatctggaaaag
cttatgcgggtttctccgatcattgaactgaatgcaccggcgttttgcgtgtttgaggat
atgacggaatacagaccggttttccggctgtcgtcgtccattcagtag
>fig|66271.11.peg.260
atgaaaagcattttgagcggtctgttaattgtttccagtcttttaatgatgtcgggttgt
cagcaggacagcagcgccgtcggcaacgatggtcgcccgcatgcgccaagcggtcagtca
gtgcctggcggtccactgggcaaagggccggttggtcagccgcaggcataa
>fig|66271.11.peg.261
atgacagaaagaccagtagagggtgatcatccggattatcaaccggggaaaaaaagcccg
tcacaaggcggcaccgacggcgcggaagatgatgtaacccacgcgcctgaatccggcgat
aaacagccagattaa
>fig|66271.11.peg.262
gtgaaaaaggcggcttattttgacgctctctatgcagaccgaaacagtgaaaccctgcgg
ctgtggcaacaggaaaacaggcaagcgcatcaccatgctgaaaaattcttttaccctgac
gggcttaaagcgctgagctgtggcattttgcctgacctgaatcccgacatccttgctctt
cttgacgacatccgccgtttaacccgcgatgacccacttgcagaggttatgcaggcaaaa
aactttcatgtcaccttcctgccgcttacacctgcccgttatcacgagcgccagcaaatc
ccgatgataagcgaagtgactggcaccttccgccagtgcgtaacggattcatcactcagg
gtagagggattgcgtttggtcgcgcttcccgatcagctgttgctggcaggttttcctgac
ggcagcgcagtcgcgcagagagctgcgttctggaatgcgttgatgtcatcagcgacgtgg
cgggatttactgctcgaaaggcacagtggaaaaacgaccccgcctgaattctggcatacg
acaatacttcgctatcgcgctgccagcttgcccgactcgcttaaatcgtattttattgac
aatatgcaccgtaggtatgggagcgtagctggcgatatccggctggtctttgcggtttat
aactgggctgatccagaaacgataacggtgtaa
>fig|66271.11.peg.263
atgagcagtaataataaaatgatgccggtcatgactaatttcctgtgttcacttttctcc
gcaactgaagcacgtattcacggcagcctgttctggaaacggtttaaacgatcattcagt
agatcaggttatgctcagagctcaaacagcacagtcattaaaacaggttga
>fig|66271.11.peg.264
atgatgtctcatgtaaatactttcaatcttcaaagcgaacataagcaaaaagttcgccgt
atgaacctgtttatctctgtttccgctgcgttagcaggactgctgtttggactggatatt
ggcgtgatttcaggggcactgccgtttctcacccatcactttaatctgagcagccatgag
caggaatgggtggtgagcatcatgatgctgggtgccgcaataggggcagtatgtaatggc
tgggtatcacatcgtcttggccgcaaatacagtctgatggcgggcgcagtgctgtttgct
attggatcgctgggttcagccggtgcaaccagcgttgaaatgctcttgatctttcgcctc
ctgctgggccttgctgtgggcgtagcctcctataccgcaccgctttatctgtctgaaatg
gcaaccgaaaacgtccgtggcaaaatgatcagtctgtatcaactgatgattacattgggc
attgtactggcttttgtatcggatacggcttttagctacagcggtaactggcgagccatg
ctgggcgtcctggctatccccgccgtcgtactgtttgtcatggttattttcttgccgaac
agcccgcgctggctggcagcaaaaggcatgcatgttgaagcagaagatgtcttgcggatg
ctgcgcgatacgtctgaaaaagcccgtcaggaactgaacgagattcgggaaagtctgcgc
atgaagcaggggggtttttcgctgtttaaaagtaacaggaacgtcaggcgtgcggtcttt
ctgggcatgttattacagggcatgcagcagtttaccgggatgaacatcattatgtattac
gcgccgcagatttttaaaatggcgggttttaaaagcacacaggagcagatgatcgccacg
gtcattgttggcctgacctttatgtttgccacttttattgctgtttttaccgtagataaa
gcgggcagaaaaccgattctgaaaattggtttctcagtcatggcgtttgctacgctggtg
ctgggctattgcctgatgaaagcgggacagggagagatcagccatgggttatcctgggtt
tctgtgggcatgaccatgttgtgtatcggtggatatgcgatgagcgcagcgcctgtcgtc
tggatcctgtgctctgagattcagccgcttaaatgccgcgactttggtatcacctgttcg
acgaccactaactgggtggcaaacatgattatcggtgccaccttcctgtccctgctgggc
agcattggcgcggcgggcacgttctggctttataccggctttaatctggtgtttatcgta
ataacggtttatctggtgccggaaaccaagaatgtcacgctggagcggattgagaagaat
ttgatggcgggtgagaagttgcgggatttgggaaataacgtgacagtttaa
>fig|66271.11.peg.265
atgaaaatgaataagatcgcgtctgttctggctatcgccctgggtatggctgccgctgca
aacgtttatgccgctgatgaagttgctaaccaaggccagggccggattacttttactggt
tcaattattgactcagcatgctctatcagccctgaaacgtccgatcaggaagtctctctg
ggccagatcgcggcttctcaactggcagacagtggcgtttcgacacctgtcaatttcgag
attggtctgcagcactgcaccatgagcagcaccacatcaaaagataaagacggcaacgac
gttaccaccagcactgcaccgtcagtgaaagtcacctttggtggttcccctgcggttgca
ggtgacaacacctggttcggcatcaccggcaccgcttctggtgcaggcgttgtcatcacc
gatggttcaagcaatatcattccagtcggcggcacttcatcttcacgcgaactgattgaa
ggtgaaaacaccttaggtttctcagcatatctgcagggtctgggtgacaaagtcacgaca
ggtgaatttacctctattgcagacttcacactggcctacgaataa
>fig|66271.11.peg.266
atgttcctgcgcatattttttctgatgactttttcaatgatatgggcttctgctcaggcc
gcaaaatgggtcgatcacggtcatgggcgcgtgcatgtaaacggtcagattcaggagtcg
gcctgcagtattcatactgatgatgtctggcaggaggttacttttccacccttttcttca
gcgtcattagaaagcagtggactggcattgcaattaccgttttcgctaaggctggttaac
tgcgatctgaaacgtgacagcggtggggaatggaagagcgtttcggttacctttgatggc
gacagagtagagagccaccctgagttatttgcggtttcaggtgaagcccagggattcgcg
ctcacggtgtcggatactgtcggtcatattgcctatccgggcgaaatgatggaagaggtg
ccacttaataaagacggcacggaattacgctatcgcttagccgtggttccgacgggcgat
gattatgaagaggggaaatggtcgggaaccgtacgctttatggttacctaccagtaa
>fig|66271.11.peg.267
atgggtaaatcactgttattaccgcgtaataggctgggagcgtgtattcttctggcgtta
tcgggttacatttttccagctttttccgttgagtttaatatggatattctggacgctgaa
gaccgtaataatattgacttatctcatttttctgaagccggttatattatgccgggaaag
tatctgcttacgttaaaaataaatggcagcactgttggtgaccaggagatttcctttaaa
gaagccgcctttcagggagatgaaaaatcgcttatcagagcctgtttaagtcgtgaacag
gtcgccatgctggggttacggcccgatgcattagccaaaatcattttcaatgacgagggg
acctgtgcgaatttcgacggccttgacggggtaatacttaaaggcgatctgtcgcaatcg
acgctggacgtttcagttcctcaggcatggatggaataccaggatgcaacctggctcccg
ccttcgcgttgggagaatggtatccctggagtgatgctggattacagcctgaatggaacg
gtaaccaaaaccgcgcagggagcacgttcgcagacggccagcggcagcggtacggctggc
gtaaatctgggagcgtggcgttttcgcggtgactggcagggcaactacagcgaaagtggt
ggtcgcagcggctcggcaaccaaaagctttagctgggggcgattttatgcctatcgggca
ctgccttctgtcatggcaaaactgacgctgggtgaggattacctttcatccgatctgttt
gattcctggcgcttcactggtgtttcactggtgagtgatgaaagccagcttccacctaaa
ttacgcggctatgcaccggaagtcagtggaattgcgcgcaccaatgccaaagtcactatc
agccaacaggggcggattatttatgaaaccacagtggcggcggggccgttccgcattcag
gagttaaacagtgcagtcagtggcgagctggatgtgcaagtcacggagcaggacggtagc
gttcagcattttcaggtaaccactgcaaccattccttatctgacccggcccgggcagatt
cgttataagtttgccaccggtcgatcatcaaattacagccacaatgtggaaggaccgcta
tttggtacggcagaggcatcatggggcataagtaatagctggtctttatatggtggtggg
atattctcaccagattacaaaagtctggcagtgggcctgggccgtgatttatttcagttc
ggcgcgctctcggcagatattacccagtctatggcaaatttaccgaatgaaggggaattg
cagggacgttcttaccggatcagttattctaaacgattcgattcaattaacagtgatatt
acattcgcgggttatcgtttcgccgagcgtaactatatgaccatgccggaatatctcgac
agccgttatcacggcagcacccgaggtaacagtaaagaactttacactgtcaccgccagt
aaaagctttaccgatcttcgtttatcgacctacttaagctggtcgcatcagacttactgg
aataagcctgaaacggatcgctacagcctgtcattaagtcgttatttcgatgtgggtgac
tggcacaatatttctgcatcactctctgcgtcgcgcagcgattacaacggtaaaaaggat
gatgcgctgtggcttagcctgagcatgcctttaggctctggaacagcaagctataacggt
aactatggcggtaaagcgttcagccagacggcgggctggtatcagtcgctggaaaacggt
gacagctaccgtttgacggcaggaacacgcagcaacagagatggcagcgacaccaccacg
caggccagcggtatgtataaccataatggcgatcatgctgacgttacggccaatgtgagc
tggcaggaaaaaagttatacctctgccagcctttcggtcagtgggggcatgacggcaacg
ctggaaggcgcggcgcttcatggcgccagcaatcgtggcggtacgcgaatgatgatcagt
gccgatggtgtagcggatgtacctattggacatgatggcaatacgaatatgtttggtata
gcagtgatgccttccgtaccaagttattaccgctcttcggtcagcgtggatgtgaatcga
ctgccggacgatgttgagatgggggattcaccggttgtagaagctgcactgaccgagggc
gcaattgggtttcgccatatcgatgtgctgaaaggcgcaaaagtggtggccattttgagt
atggcgaacggcgagcatccgccctttggggtctcaatattgaatgcgaaaaagcgtgaa
gtaggaatggtgagcgatggtggattagcctggatcacgggtgttaatccggacgaaaaa
ctcactctgcaatggaacgggaacaggcagtgcacggcgacattaccgcatattattcca
gccagccagttattactgccgtgcgaatga
>fig|66271.11.peg.268
atgaacattaataaacgattgatatcaaccctgttggtaaccggttctatgtgtcttagt
tttagtcaccaggctttttctgccgtttcactggaccggactcgtgcggtattcaacggt
actgaaaaaaacctgatagtgaatatagcaaatgacagtaccaaaaaaccctatctggcg
caggcatggcttgaagatgcgcacgggaaaaagctcacagattatttgatggttacaccg
ccgatgcaaaggctggagccatcccaaaaaagtgttattcgtatcacgtcgttgcctgca
gtaaagagtctgccacaagaccgtgaaagcttgttttattttagtgtgagagaagtacca
ccaaaaagcgaccatccgaatgtgttacagctggcgctgcaaacaaaaattaaacttttt
taccgcccggtagccatcgtggctgaacgtttcagcgagcatgatgaccagcttgtcctg
cataaaatgagcggcggatataaaatcgttaatccctcaccttattacatgaccgtgctt
ggtatcaccggtaaaccgggtcaggcggtggcaaaagattttaaacccgtcatgattgca
cccaaatccagtgaaacggtgcgatcggccgttttctctgagccgcatgtgattacaatt
aatgattttggcggcaaacccgtggtgccttacagttgtcacggtgatatttgtcaggcc
aaagcgaaacaggcttaa
>fig|66271.11.peg.269
atgaacgtctttagtcatatcgtattgctatttgccacgattatgtctgttaacgccata
gcttcaggcacgatcggtaaaaagagcgataactgggatgtagatggtttaaatggcgct
atcgtggctaatggcatgctggtaagttcaccgtgcgttttgtctgatgactcacttgag
caggagctggatttaggcgcgatatcgcaaaaagaactcgaaaaaaccgatgacgtcacc
gttccggtagctatccatattgtcatggatggttgccctggtggcgtgcatgagttgaat
gataaacaggatatgcgccgtaatctgtggctctcagatcagagtgtggccagcatgaca
atcatgggcgatgaagaaccttctgacccgcgtttttttcgcctcaaaggcaccacatca
ggttattcgttgcgcattgaagatgccggcggtgaacagcttatgccctcggttgctgag
catcccattgccttaagtcaggggcgaaacgatctggtcttcaaggcccaactgcgtcgc
aatgatcagcccgtttcaaccggtgaatggacggccgttatccgggttggtatggagtat
gactga
>fig|66271.11.peg.270
atgctgttttttttgtgcttatcggtgagagcaggtaccgacgttgaattcagcggcgca
ttaatcgctgaaccctgtcagattgattcagattcagaagatatgacgattgagtttggt
gcaatcgcagcgaaaacctttattgaccatacggaatcagccccaaagcgattttctgtt
tggcttcgcgaatgcgatctggagttaggttcgcaagttatcgtgacgttcaatggtaat
aaaagtagtgataacgccgattatttcgctgttactggcctctctaaagacattgcccta
aaaatcgtggatggtgcgggggatatcgttaaacccggcaagcagcaagcaaagcatgaa
ctggataaaggtgatacagagcttcagtggcaggccagtatcatacatacatcaagtgat
gacgttatccccggagatttttattcaactgttaactttttacttgaatatccctag
>fig|66271.11.peg.271
atgaagccattggttgatgaagcgaaacagtttacgaagcgcattttgatagagggaatt
gagacagggagcgatttgcgctatgcacgcgccagtggtgcgaccctgggacagggatat
ctgtggcccgagcgggtgattcagacgacagttgtttag
>fig|66271.11.peg.272
ttgacggttgatcgttcacgcttagtgtttaatgaagatgaaaaatcaattagcgttaac
gtgaccaacagaaatacaaaagatccttacctggcacagggatggattgaagacagtaat
gagaaaaaaattaccggattgatgatggtacttccgccggttcagagggtcgaagccggc
gcgaaaacgctggtcagaattcaggggttaccggatatcaagacgctgccaaaagaccgg
gaaagcgtattctatttcaatttgcgtgaaattccgccaaagtcagataaggcgaatacg
ttaatactggcgatgcaaaccagaatgaaagtgttttatcggccaaaagctattaaggtt
gatcgtatggcggatgtggttccgggaacagaaacgctgacgctcaacagacagggggat
agttatattctgactaatccaacgccctatcattttacctttgttgagggacgaacgtca
ccaaatgcaaaaggtattgctgggtttgagcctgttatggtttcgccgaaggaaaacatc
aagctacccgtttcgtcggctaaactgggctcggcccctgtactgatgtttgtgaatgac
tatggtagccaacgtctgttgtcttttacgtgcaatggctcagtgtgcaaagcgggtaag
gttttagaacctgataataaaagcgccttttaa
>fig|66271.11.peg.273
atgaaaataattttaagcggttttttaattttgttgtgcgcagcgagaatttttccggct
atcgcggtgagcaaaggtgatacaaccaccgtaaatatatcaggaacaattattgaaaac
accttatgtacgattaatagtggaaatgcgatacaggtctttttaggtaatgatatcttt
attgataaaattgatggtgaatcctataaaaaaaccgccattcctattaatctggattgt
acaaaagcaacagaaggaattcatcaatcattggtgttcaaagcgagtggcattggcgtt
ggttgtgataaatatttgtgtaccgatcatgatggtttaatgttaaaactttatcgtgat
actaaaaatctagatgtcggggaagaggtttcatatgtttcgatggccgatggaacggcg
ctgggtttgggaggaggtctcgacttttatgtcgtgccattgaaaaaaaataatgccaat
ccaaagtccggtctttttttaagtgcagcaacaattgtggttgatgtgaaataa
>fig|66271.11.peg.274
gtgttgtccacgcccaaggatggactgggtattgcgatttatcttaatgatgttcgttac
gtcctgggtgagtggattaatttcaatgttcctgccgtacctgagttctacgctgttcca
cagaagaaagataacgtaaaactttcagggggagaatttcatgcaatggcttctctaatt
gttgactatcagtga
>fig|66271.11.peg.275
ttgagcgctgaaggcacgattaaggttaattttggtgacaaagttggcgtaaaaaaagtg
gcttcaggaaaatatcgtcaatccattccggtaacattacattgtgaacagggcagcagt
cattcggcatggcagttaatgatctctgtcagtggaaatccggttagttttgacagcgaa
aaagccacgatcgtaacatcagaacgtgacgcgctaggtgttaaaatctacgccgatggc
aaaccttttatgctggattccgctcttaaagtgaatggtgattccttacctgctcttgag
gccgtgctggttcagcaagagggggccgatttaaaagaaggcgcgttcagtgcacacgcg
acattacgggtcgcctatgaataa
>fig|66271.11.peg.276
atgttgcgatttttattgtttgttgtaaatattttggtgagttttacagtggtttttcct
gtgtactctgccaaagatgaaaaagcgaaaaccgttgagctaagaaacgtcgttattaca
aatgagggagaaaaaagcacgataacgggtgagtattacacaaggatttggccctatgat
aaggaccaggaaaagtataaggcaaaatattatattttgaatgtctatgcaggcgacgga
agccgcatagatgcgactgaagtgggagggccgtcacgtgtcaatacctcttactgctca
tggtataattgcgttgcagagaaatgggaagcagcgcatggatcaagcggaagttttaat
tttgaagtacaagcggggagtagaaaaggtatcaaatcattatgtttttatgctagcgac
ggaatacgcaacggctgggcaacgggcggcatgtgggggccatcgtgggaccccggagga
aactctgtttgttcttcttctggcgccagtggcggcagtggcggaacggtggttaataaa
gactggtgcgctttatattcggatgttaccctgtcattcgattttggtacggttgtcaag
agcgaaattaaaagtgcgaagaaatctaataatcttaaagtttattgtacttatggcaaa
ccttatcaaattaaattaaaatcccctatcgttttatcaaatggtatggacgtaattctt
aatgctgatgggaaagatttaggaactacgcttgaggggaaaaaaggagaaagtaccgtt
gagttaagcgcaaccttaagtggaacccctcaaaaaacgggggcttttaacggtcagggg
attttatatgttgatatgccataa
>fig|66271.11.peg.277
ttgacgatggataatcaaaattttggtttattttttcgcgcccgcaacaattacttaatt
ctgcatcctgtgtcatttaaacctttaattccttcaatacgcgaggaaattgattaa
>fig|66271.11.peg.278
atgcgcattaagacagataacgacaacgggtttattgctcagagccaggataaatgggcg
catgaacaaggcgtgacgatgaacgtctcccgccccggcaaaccgatagataatccgttt
attaattttttcaacgggagtctacgggaaatcaatataaatattctctgtttttgttcg
atagaggacgggcagaacaaactcgacaacaggcacagataa
>fig|66271.11.peg.279
atgaaaaaagcagtggcagtcattttattagctttcgcgttaacaggttgtggagagcct
aagatcgatggttcttccgaagaggcttttcagacatcgcttcaaaaagttcgggagtca
cttgcagaggataagcgcgccgcgtttaacgatgctattcaggttgtcgccttcagccag
gtcagcatgaaagagctgatgcaggcgggcagcggtgatgaaggtggacgcgcgctgatt
gataaaaagatcaaaggcgcactggccggtaagaccggcgaagaagttattgagtacgca
gataagattaaaaaagagcgcgcagccaactaa
>fig|66271.11.peg.280
gtggaaagctatgacgatatctatcggcgcctcaaaaatgagggctatgaatcctggaca
ggaagcggcttttcgcgagcccgtcagcggctcagcgaggtgctttatgagcttgaagaa
gcagcatggcttcctgacaaagggactgttcttgagctcggatgtggcaatggtgccatg
gcatcacattattttgcccgacaatcattcgtcgtttacggggtcgatatctcagacgtg
gcgatttgctgggcccgggaacgcttcagggaagcaggtctggtcggtcattttaaccaa
ggcaacgtatgcgacctttctctctataacgatgctcagttcgatgtcatcgttgacggc
agctgctttcattgtctggtgggaacacaacgtacacattgccttaaagccgtgcgccgt
gtactggcctgtgacggcgcgttaattatcagcagcatgtgtggttcgcctaaacaaata
agcgaatctctgcgttatgaccctggacagcacctgttactgaaagacggcattccctgg
cgcacgctgaaaccgctggacgacctgaccgcagaaatcacagcagccggttttaacatc
cgttatttttcagttaatcagaattcgtggtgggatcatgcaacgcttgtgtgccacaag
gcttccagttag
>fig|66271.11.peg.281
atgaccagttttgatctgatcctgctcctcatcatcagtgaggcaacccaacaggcgctg
ctgggaagcgatttctccgtcaccggcgcaatgatcaccattatcacactgatagtgatg
gatatgctgtttggttacatcaagaggaaacacaaagggtttgaacaactgattgatggc
agcccggccatcctggttgaaaacggccagccttttcccgataagatgaaaaaagtgaac
gtcagcgaggatgatattttgctggtcgcgcgacaaaatcatgggctgtgcgaactcgat
gaaattcgctatgccattctggaaagtaacgggcagatttcgattattcctgctgagaaa
tga
>fig|66271.11.peg.282
atgatgctcagaaaaccccgtattaaggaaaatataaaaaaccttaattttgaatatcag
tttagtcgtgcagggtttattttactgacaagtattgttgtggcggcagtgctggggtta
ttttctaacggcctgtttagcgagcagcacctgcagaataaaacgcacaccttacgtctc
gattacgatcggtttggccgcctgaccagcgaaaatgaaatcaaagtctccatcaaagag
ctcaacgcaccggactatattctcagctttggaaaaacgtttctggacgaatttcagatt
ggcagcattaaacctcagcctgaccggatgtacagcgaaaagggttatgtctacctggtc
tataaccacgccgacagacagccgaccttctcagtctggctggcccttacccccaggaag
ccgggcgcttttagtaataccctgcaggtcaacaatgaacccgaaatccatttcagccag
tttatttatccgtag
>fig|66271.11.peg.283
ttgcgtattgtgaaggcctgtccctctgtcgcccctttcactatgactgacccgattgtg
acgatgtatcgctctccctttgttctgtcagccatgattgttggcctggcgatcagtttt
actgctcaggcacaaatgggcgatcgacgaacggtaacacaaccggtttatccgccggtc
tgccagcgtatcccggccatggatcaatataatgtcagtcagactattcaacaggcgctg
gatagctgcccgcccggcaaaatggtgctgttagtaccctcaacccgtgcgaaggtattt
tatagcgggccactgtctttgccttcgggtgtcagtctgggcattgataagggagcggtg
ttgcgcgcgcttccggatccacgattgtatgataacgggcgcggaagctgtgggacgctg
gattcgcagggcaacggttgcagggcgtttattactctcagtcatgtccgtggtagcggg
atatacgggcagggcatgatcgacgggcagggcggagcctctgtcaccggtaagacgcaa
acctggtggcaactggcggccagcgccaagagtgatgacgcaaagcaaaatgcgccgcgg
ctgatccaggttgatcacgcccgggatatcacgctgtatcagatcaccctgaagaatgcg
ccaaactttcacgtggctgtcagtgacagtgagggcattacgctatggggcatcaccatc
gacacgcccgcgaccgcacgaaacaccgacggtttggatcccatggggtccagcgatgtt
actttaatcaacagtcggatcagtaccggtgatgacaatgtggcgattaaagccggaaac
gcaccggcctcgcatatttccatcgtgaataaccagtttggctctggtcatggtatgtcg
attggcagtgaaataaaccgaggcgtcagcgatgtgctggtgaacgggctgacgttaacc
ggcacgaccaatggcctgcgcatcaaaagcgaccgctcgcgcggtgggcaggtgcgggcg
gttcgctaccaaaacatttgtatgcatgatgtggacaatcccgtggtcattgatacgcat
tatgatccgcacgccagcggcacgatgatccccgattaccgggatatcaccttcgacaac
gtcaggacaggcaacggaaaaattacgctggacggctacagcgaggcgtttccgcttgag
atgacgataaagaatgtctctatcgctgagcaggccacggtagtacaacgctttgccatt
attcatggtcaatttacgcgggcgcctcagactgcgtgccgttaa
>fig|66271.11.peg.284
atgaacccgatttctaaagcattactgacgttaacagcgacaggatggctggctggcaat
gtgctcgctcagccgttacgcgcaccgctgctgggaaatttgcaggccagcgcacaccag
cgctgtggacaggacatcacactgcaactgctgaaaacgaccgataacatcatgcttatg
ggcctgaaaaaccgggaaagtggcgaaaccgatctgttcatgtcaagcagcccgtttact
gcagacaatagctattcccgcttcgtgcccgtgaaattcgatcagttgtcgaagcacttt
atcgaaacgcataacgctgcgctggaggtgatctggggcgcagcaaaagacgataagaac
gtgctgcgctatacactggcgttaggcagttacacctattcctgcggtgccattgagtcc
tggccgaatgatacggcaaaccagttgtacggtgagccggatagcagcgatgctggcact
gcggcatag
>fig|66271.11.peg.285
atgttgatcagcacggaaaccgaacggacgcatatcgcggacagccgtcttgcctgcacg
cttgccgctgtcgccggcgcgttaaacacggctgcctttgagatagtcggtttcttctcg
gccaatatgacaggcaacgtatcctcactgtcggattatctggccaaagccaatgtgcat
cagggcatctttttcctgctgattgtcttcatgtttatttttggcgcgatggtatcgacg
ctgattattaatgccggacgccgacggcagattcgcacaatctacgctgtgaatattctg
ctggaaggtgcggcgctggtggcgctgggcataaccgaagcccattacacgctggcgtcg
tccggcgcgctgttgattctgagcctgagttttttgatgggcctgcaaaatgcggtggtg
acccgcatctccaatgcgcgcgtcagaacgacacatgtctccgggacctccaccgacatt
ggaattgagctggcgatgctgtttgatgtgcttcgacgtaaggcgtcgccaaaagacgcg
ccgctgtatgttgagcgcctgcggctgcatacctacacgatcctctctttcctggcgggc
gggatcgccggcatcgggctctggcatttactcaattactacttcctggtgctgattggg
ctggggctggtcatcctggcgctgagcgctatgcgcaaacgccccgcactacctgtaagc
tcttaa
>fig|66271.11.peg.286
atgccgcacagggtaaagactgcgctgttattgatcaatcaacgttcacgcaagggccgc
attgatgccgcccgcgccacacaactgctgcagcaggcgggcattgatctgatcctgccc
gccccgggcgatcgacgtagttaccccgatcttatttctgcttacgccggccaaatcgat
tgggtgattgtgggcggcggcgacggcacgctcaatgcggcagcgccgggactgatgcgc
accgggctgccgctggggattcttccgctgggcaccgccaatgattttgcgcgaacactg
gggattccaacacaactggaacaggcggtcagtgtcatttgccagggccatacgcgctat
gtggatctcggtgaggtcaatggtcacctgtttctcaacgtctccagtattggtttctcg
gctgagctggctcgtaatcttacggcacaggcgaaaaagcgctggggcgtgctgggttat
gcctttgccgcgttgcgcattctgcggcaaagtcgacctttccgcgccacgctgattcat
ggcggcaaggcaaccgccattaaaaccgtgcaggtgtcggttggcaatgggcgcttttat
ggtggcggaatgaccgtacagcaaagcgccgcgcctgacgatggcttgctggacgtctac
agcctcgaaatcaaacgcagctggcaactgctgttgctgtttccttcgctgcgacgcggc
actcatggccgctggcgcaatgttcgcacgttcagcacgaccgctctgacactgcaaacg
cgtcggccacactttattaatgcagatggtgagatcatcgggcaaacgccagcccatttc
cgcctgcttaatgatgcgttgagggtgttggctcccgctccctccggcagggaaaaacct
taa
>fig|66271.11.peg.287
atgacagaacatcaattcagaacgctgctggctgagaaaggctttgcagaaccggtcatt
gtcgaacgtgaagcccacagtgaactggaccagcacgatcatccttttgaggcgatggcg
ctgattcttgaaggggatatcactctgtttaccgaagacggtgtccgtacctaccaggta
ggcgacatttttcatttgcaggccgggcaaccgcaccgcgagacgtttggcgcgcagggc
gtacgttatctggcaggaagaaagttgtcgtga
>fig|66271.11.peg.288
atgtttgaggacctgtttgcgcgtctgtcgcgctcgccttttcgccagcgttttcgtctg
ggtcgtaaagaatacgattactgtcttgcgaaagggcaggccggggtgcaacagcacgcc
gccgggtttatccaccagcgtctgtccgccgcccatccggtgaatgacggcaagcaaacg
ccgatgcgcggtcatccggtctttattgctcagcatgcgacggcgacctgctgtcgcgga
tgcctggcaaagtggcacggtattgcgcaacatcagacgctgactgataatcagcaggct
tatgtggtagccgtgatcatggactggattcaccaggctatgcagcaaccccctcctcca
cgtcgcgtgcgcaaacctgcggcaccggacccgtcgcctcagcaactcgatttgttatag
>fig|66271.11.peg.289
atgaagaaagcaattattgcactgtctgctgttttactggcctcgccagttttcgctgct
accacaacggatgaaactgtcgctgaagcgcataaaggcgcagataccgctaaagaaaaa
ctgcatcagacgcagcacaaaggccaggagctgaagctgaagtctgagcatgcagcggaa
ggtaagagcaacgccacctcaagcaaaatctctgaaggtgcgcagaaaggctggcacaaa
accaaagaaggcaccgagaaaggctgggataaaaccaagcagggtgccgaagacctgaaa
aacaaagcgaccaactaa
>fig|66271.11.peg.290
atgcgctttaaaggacttactatcgggtttttcctgctgatactggccatcgcgacggtg
gcttttttcgaggtattagcgccctacttctcgccgattctctgggctgccgtgctggcc
gtgatcttccatccgctgaaaacgtatttgcgaggcaagctgggcgatcgtaacgggctt
gccgccctgctgacgctgttgtgcatctgtctgatcgtctttacgcctttagcgattatt
gcgtcatcgctggtggtcgaagtgaatacggtctaccacaagctgcaaaccaactcggcc
cagttcccggtcgttttcgccgatctgctgcaacatctgccaggctgggccaaacattac
cttgcagaaaacaacctggacaatgctacgcagattcagcaaaagctgtcggcctttgcc
ctcaaaggcggccagtacctggccggtagcgcctttatcatcggtaaggggacattcagc
ttcaccgtcggcttcggcatcatgctctatctgctgttcttcctgttgaaagatgggtcg
tacctggtccatctgattctggaagcgctgccgctgtctacctatgtaaaacaccatctg
tttaagaagtttgccgccgtgtcgcgcgcgacggtaaaaggcacggtcgtggtcggtgtg
gtacaggggattttaggtgggctcgccttctggattaccgatattgatggcagcctgctc
tggggggccttgatgggtttcctgtcgcttattcctgccgtcggctccgctattatctgg
gtgcccgctgcgattttcttcttcgcaaccggggcgttgtggaaagggctgtttcttgtg
ggcttctttgtggtcatcgtcgggctggtggataacatcctgcgcccactgctggtcggc
aaagacaccaaaatgcctgattacctgatcctgatcgccaccctgggcggaatggaaatc
tacggcatcaacggtttcgtcatcggcccggtgattgctgccctgttcattgcctgctgg
aatttactgtccggacgcgataaccgcgaaaacatcgaggaaatcgatgaagagtttatc
gaagaggggaaaaaacagtctgatacggcgcagcaggatgccgcagaagcagaggcggca
aaggccgaagccttacaggctaagaccgttccggccgaccccgaacagaaatag
>fig|66271.11.peg.291
ttgctgtatgacagttttatttcgcaagcctgggccgcgcgtcagccttcagtggcaggc
ttatctcagaaatctgtcgcgctgcgccagcaaaaccgcccgaacccgctacgctaa
>fig|66271.11.peg.292
atgaaaatgcacattacactgattgcggcggcgctgttcatgacgcaacaggcgcaggca
atcccgttgtctgaagccagcgcgctggcgaacaaaacgtctcagggctcatccagtccg
gtattcaatgcgcttgaactgcaggcgctggcggcagagcgcacggccatccagaacggt
gcacctacgctcagccgtgaccagctaaaacaggcgaaacaaagtgacaaactcgccgac
tatcgctggctgaaagccagtggctacaatttccagacccaacccctgcaacaggcgggc
attgcgctgttatcgggattcagtacgctgccggataacgtgatgaacgctaaccgggcc
acagtgacatcaattaatcttaatgccacgcagggcgaacgccgtcaggcgctggcggac
gccgaagggattagctatctgtatttccttgccgatgccctgggaccgcgcttaggtaaa
gcttttcttgcggcctatgaaaaaggcgagctgagtaaagctgccgcgctgataaaagcc
agtgaagtcagcaccagcgcggcaaaaaaacacttcgactatccacgtcctttcctgcac
aaaggcaatacgattcatctggtgccggatgacacggtgatcaaagataaccagccttat
acggccgatgggggttcttttcccagcggacataccaataccggctacaccgatgcgtta
ttgctggctgagatgatcccggaacgttttgatgcgttgctgcaacggggcgcgcgttac
gggtattcgcggctggttctgggcgtacattatccgctggacgtgatgggatcgcgcatg
gtggcccaatataacgtcgcacattatctgaatgatgctgcttaccggacgttattcgca
gaggctcgccagcaactgcgcagtgcgctggaaaaagagtgtggtaccacattagcggtg
tgcgcaaaacctgcgggacaggatgatccctatggcactggcagcatgaagccgttttac
cgtttcaccatgagctataacctgccgaaggtggcaggcaataaggccaggttaacggtt
cccgacggcgcagaggtgttgctggaaaccgccttgcctcaactgtcggcgaagcagcgc
cgtgcgctgatggtgaaaagcgcgttacccgccggttacccactgggtgggccgggcgcg
gatcaggcattctggcagcggctggatttagatgcggcctacgcccaggcgaagcaccgt
taa
>fig|66271.11.peg.293
atgaaagccttaacctggcatggtccgcataaagtcagcgttgataatgttgccgatccc
ggtctggaagcggccgatgatattattcttcgcgttaccgccacggctatttgtggctca
gatctgcacctgtaccggggaaaaatcccgggtacggatcatggcgacatttttggccac
gagttcatgggcgaagtggtggaagcaggtcgcgcagtgaccgccgtggcaaaaggtgat
cgggtggtgattccgtttgtgattgcctgcggcgactgctttttttgtcatctgcatcag
tacgccgcgtgcgaaaacaccaacagcggaagaggcgcgatcttaaaccgcaaaaaaatt
acgccacccgcggccctgtttggctacagcaaactgtacggcggtatccccggcggtcag
gcggaatatgtccgtgttcccaaagcgaataccggtccgtttaaagtgcctgcaacgctc
ccggacgagaaagtgctgtttctgtctgatatcctgccgaccgcctggcaggcggtcaaa
aacgctgaaatcaagccgggttcaagcgtcgcgatctttggtgctggccccgtaggctta
ctcagcgccgcctgcgcccgcctggagggcgcagaacagatctatatgatcgatcataat
gactaccggctggactttgcccgggaacgttatggtgtgatcccgattaatttcgataaa
actgacgatcccgccgcctggatcattgagcacagtgcgggccatcgcggcgtggatgcg
gtcattgacgccgttggttttgaagccaaaggcagcctgacagaaacggtattaactaac
ctgaaactggaaggcagcagcgggaaagcgttacgtcagtgtattgcggccgttcgccgg
ggcgggattgtcagcgtgcccggtgtgtacgccggctttattcacggcttcctgttcggc
gatgcgtttgacaagggcctgaccttcaaaatgggccagacgcatgttcatgcttatctg
cccgacctgctcagcctcatcgaaaaagggcatttaaccccggaagagattgtgacgcac
catatgccgctggaggatgcggcacggggctatgccatctttgaaaaacgggaagaagcg
tgccgaaaagtaattctggtgccgggcatgacgccaacccaggcgacgctgtag
>fig|66271.11.peg.294
atgaaaacctcgcacacccgccccctggaatctgcccgcattacagaagaaacgggctgg
cgtaaaacggataccgtctggatgctggggctgtacggcaccgcaatcggcgcaggcgtc
ctgtttctgcccatcaatgcggggatgggcggtctgttgccgctgataattatgtcgctg
ctggcttttccgctgacattttttgcccatcgcgccttaacgcgtttcgtgctgtcaggc
agtcatccggcgggcgacatcacggatgtggtggaggagcattttggggctggcgcaggc
aggttgatcacgctgctctatttctttgctatctaccccattttgctgatgtacagcgtg
gcgatgacgaatacggtcgaaagcctgatggtcaatcaacttgggttgactgcgcccccg
cgcgccttactggcgctactgttaattgtcggcatgatgacggtggtgcgcttcggccag
accatgattgtcaaggcgatgagcgtgctggtatatcccttcgtcgcggtgctgatgttg
atggccgtctgcctgattcctcactggcacggcgctgcactgcaaacgttgcacagcggc
ggcggcaacctgtggagcaccttgtggctggccctgccggtgatggtcttttcttttaat
cactcgccgattatctcatcatttgcggtggccaaacgtcaggaatacggcgcgcaggct
gagcaaaaatgctcacggattctggcctgcgcgcacctgttaatggtgctgaccgtcatg
ttctttgtgttcagctgtgtgctgagcctgtcccctgatgacctgcggtcagcgaaagct
cagaacattacgatattgtcctatctggcgaaccattttaatgcgccgctgatcgcctgg
acggggccggtaatcgccatggtcgcaatcgctaaatcctttctcgggcactacttaggg
gcacgcgaagggtttaacggcatcgttaacaaagcgctgcgtagccggggcaagacgatt
gcgcctcagcggctgaatcgcctgacggcaggctttatgctgctgacgacctggctggtg
gcgacgctcgatcctaatattctgagcatgattgaaaccctgggcggcccggtgattgcg
gtcattctgtttttaatgccgatgtacgctattcatcgtgttcctgccatgcgccaatac
agcggcaagctcagtaatgtctttgtggtggccagtgggctgattgccatttccgctatt
ttctattcgcttttgcaggcgtga
>fig|66271.11.peg.295
gtgtttctgccggacagcgatcctccgttcacggcttcagacgtattcgttaaaaaaagt
tttaaattttttacgaatttgcatgttaaagttaacgagaataattcttattccttaaca
gggttactaaacatgaaattcggtatttttgcagcaacattgttggcctcaaccgtctgt
tcggcaacgacgtatcctgtcaccgtcacagacatggatggccagcgtatcacgctgcag
aaagagccccggcacatcattttgcaggacgggcgcgacattatggcgctggcgttgctg
gatcgtgataatccgttcaaacgcgtcgtggcctggaacaatctgcccaaaaagcaggac
acgcaaacgtgggcgctgctggagaaaacctggccgcaggctgccagtattgtggatatg
ggattcaacgatcagggacaggtaaaccttgaaagcgtgctggcgcagaagccggatctg
atgattgcgcaactgcgtgccaaaccggcgctgatgcaatctggcgtactgaccacgctg
aaaagcctgaatatcccggtcgtgtttgtcgatgacgaactgcatcctaagcaaaacacg
gtgccagggataacgttgctgggcagcgtgctgaaccgtgaagcggaggcgaaagcctat
acagatttttatcaacagcgctggcatgcgctgcaaacgaaaatcgatcaggtcaaaaac
aagcctaccgtctttattgaaccgatcgccggtaacagcgacagctgctgttttacccac
gctcacagcggctggggcgggctggttgaggcggtcggcggcaaaaatattggctcgtca
ctgctgcccggtaatgccggttttgtgtcgctggagaagatcatcgccatgaagccggac
gtttacattatgaccggctcgaaacggtccaacagcaacgtgttgccgctgggctacggg
gcgaataaacaggatgtcgccaccacttttaccacattactaaaacgcacagggctggcg
cagattgagccggtgaaacagggaaagacctacgggatttatcaccacttttataaccat
ccctacaacattattggtatggaaattctggcaaaagatctttatccaaagcagtttagt
gacctggatcctaccgcggattaccacaacattatccgccagtttactaaattaccggat
gcgcccgtcatgctgagttatccctga
>fig|66271.11.peg.296
gtgttgagtcagcctgcatcacgcgcggcggttgaggctgatccgcttatcggaaaggat
tccgttacgttgccgatgaccgcgcgcctctggctgacgcgctttcgtgccgtttaa
>fig|66271.11.peg.297
atgaaaaaaataaaatcagttttagtgagtgtccttttagcatacagcaccctgtacagc
ctgccgggactggcggatggccccggtggtcctggtggcccatggcatcatccgggacgc
ggtcctgatggtttcggcccgccgggcctgcgacgcgaaggaccgccgggaccgggtgga
ccgccaccgcctgatgcgcgtcgtgactacgaccacgatcggtttgcgtgggaagggcat
gaattccggcgcggccgacccgttccacgggaatattgcagcgacagatacctgatcgat
gactggcgtgagcgcgggttgagagagccaccggaagggcagcactgggcggatatcgat
ggtaactatgtgctgattgcagcggccaccggcattatcacctcactcatcctcaacaac
gcgtttcattga
>fig|66271.11.peg.298
atgaccacggtaaaaatggttgccgttgatatggacggcacctttctggatgacaaaaag
cagtacaaccgcgcccgttttcttgcctgttaccaccagctcagccagcgaaacatcagg
tttgtggtcgccagtggcaatcaataccaccaactgcggtcgttttttcctgagatcgcc
agcgagatcgcgttcgtcgctgaaaatggcgcattgattatcgacagggatgaagagctg
ttctgtggcgcgttctcacgcagcgacattgatgccgtgctcgatacgttgaaaaacgga
cactatccagacctgcgttatctgctttgtggacgaaacagcgcctattattttgaggga
atggatgaaacgtggctggtgaagatgcgtcactactgtcaccggcttaagccaatacgt
acgcttgatgaggtggctgacgatcggatactgaaatttgcgctgaatctgtcagacgat
tacgttgagcctttaatggcggatattggtcgcctgcacgcaggatcggcagcagccaca
tccagcggtcacggctcggtagatttaatcgtgcccggtcagcataaagccaatggcctg
aacctgctggcacagcgctgggacatttcccacgatcaggtgctggcctttggtgatggc
ggtaacgatctggaaatgctccagcagtccgggtacagcttcgccatgcgcaatgcgccg
caacgggtaaagcaaacggcgcgttttttggctcccggaaacaatgaggaaggtgtcctg
caggtgattgaacagatgctggcaggggaagcgccgttcaatacagcggcagcgcagcag
aggtag
>fig|66271.11.peg.299
gtgagtgacaatctgagtgagctgtacagcaatcaacataccctttttggccggggaagc
ctcagcaagctgattcctctgctggctgcccaaccccaggccactctgctcttttgcggc
cggtcatttttgcagggggaagcttatgcacgtatcaaaccccccctgaacgatcatatt
gtgggttatgaaattgtcagccatgaggcttccccggcggatattgatggctgggtcacc
cgctggcgagggcatgttgatcgggtcgtcgcgataggcggcggaagcgtactggatgcg
gctaaagcctttagcgccatgattcagcatccactctccacggcccgttatctggaaaaa
gtcggcgatacggcggtcaacccggttacccttcccctcatcgccgttccgaccacggcg
ggcaccggcagcgaagttacccaaaacgcggtggtgaccgaccagcaggatatccagatc
aaagcgtcgctgcgtcatccggtatttgtgccgcaggtcgccatcctggatcccgactta
ctcaaaggcgcccccgatactgtgctggcgacctgcgggatcgatgccttcacacatctg
tttgaagcctacctgtctggcaagggcaaccactttacccgtcagatggccttgagtggg
ctgcgtcagtttatccaggcctggccggccttaaaccagttggatgaaacaggcgatcgg
gcgcgtgaggcgatgatgatggcttcctggctgggcggtgtcagcctgagcactgccggt
ctgggcgtgattcacggtattgcgggcgagctgggggcgataaagcctttccatcatggc
gaagtctgcggcaggctgttattcacgtttctggaccacctggccgtgagccagcatcct
gaacaacgtcagttgatggccgacatgcatcagcagctgtttggcacgcacacggactct
ccggcacgtgacctgaaagcctggctgcaacgtaccgcgattaccgcattctggctggat
ggcccgacgctgagcgaagcggacgtggcctggattctggcccgcgcgaacagtaaaaac
agtctgatcagctacagtaaagatgagatgcacgacatgcttgttcgtgcctgggccgtc
accgcgtag
>fig|66271.11.peg.300
atgccattactctatgtggcgattggcgtggcattactgttactgctgatgattcgcttt
aaacttaatggttttatcgcgttgattctggttgcgctggcggtgggcgtgatgcagggc
atgccggtcaacaaagtgattatttcaattaaaaatggcgtgggcggcacgctgggcggt
ctggcgctgattatgggttttggcgcgatgctcggtaaactgctggccgactgcggcggc
gcgcagcgtattgccaccacgttgattgcgaagtttggcacgcggcatattcagtgggcg
ctcgtgctgaccggcttcatcgtggggtttgcgctgttttatgaggtcggttttgtctta
atgctgccgctggtgtttagcgtcgccgcatcagcacgtgtcccgctgctgtttgtgggc
gtgccgatggccgcggcactgtccgtaacccacggttttctgcctccccatccgggcccg
accgccattgcgacgctgttcaacgcagatatggggaaaacgctgctgtttggcacctta
ctgggcattccaacggtgattcttgcggggccagtttatgcccgtttcctgaaaggcatt
gataaaccgattccggaaggcctgtacaaccccaaaacattcacggaagcggaaatgccg
ggctttggggtcagcgtctggacatcgcttgtgcctgtaatactgatggcgctgcgcgcg
gtggccgaaatggttctgcctaaagggcatgccttgctcccttatgctgagttctttggc
gatcccatcatggcgacactgattgctgtgctgattgctatcttcactttcggtctgaat
cgtggtcgcagtatggaacaggtcatggataccctgagcgactccatcaagattatcgcc
atgatgctgctcatcattggcggcggcggtgcctttaaacaggtcctggtggacagcggc
gtggataaatacatcgccggtatgatgcatgcaaccagtctgtcgcctctcttcatggca
tggtcaatcgctgctgtgttacgtattgcactcggatccgctaccgttgcggccattacg
gcaggcggcattgtggcaccactgattgcgaccagcggtgccagccctgaactgatggtc
attgcggtgggctcgggcagtgtgattttttcacacgttaatgatccggggttctggtta
tttaaagagtattttaacctgacgataggcgagacgcttcgctcctggtctgcgctggaa
accattatttcggtgtgtgggctggtgggctgtttgttgctctcttacgtggtatag
>fig|66271.11.peg.301
atgagcagtattaataccagtatgggccgctacagccttaaggcaaagtacagcggcgac
aaaatcaaaggttttttcgccatcaatgatgaaggcggcacgcaactgacccgacaagag
tttgcggagcattaccttgatgatgtggtcaacaatgtgatttatccggttacgggcggt
aaccgtgagattgcccgcgcactgcgagaagaaatggtgaaagcgggttttgaagatgca
gattaa
>fig|66271.11.peg.302
atgcccgtaaaaacacgatcagaagatgagcttaaacacgcctgtcagcgtcagcagtcc
gacgataaaaatgatggcgatgatccacaaaattattttcatttcatatcccttacctaa
>fig|66271.11.peg.303
atgtggcggcttggagggaaaaagagacaaacagagccaaaaaagggcctgaaaaaagag
atttattcacgtcatgctacctgtatcgtttcgattaaattcagtattccacactga
>fig|66271.11.peg.304
ttggctctgtttgtctctttttccctccaagccgccacatttacccagcaaatcaaatct
ggctggaacacctttagcgataatgttcagcaaacctgggaacaaccgcagagcatcgat
ctttatgtgcctgccatcacctggcacaaccgttggacctatgacagagagcatattgat
cgctacaacgaacgtccctggggagcgggcggtggcgtttcccgttacgacgaaaaaggg
aactggcatggtctttatgcgatggcgttcaaagactcctttaatcattgggaacccttt
acaggctatggctgggaagcgacctggcgcccgctcactaatcaggcatttcattatgga
ctgggctatacggttggggtaacggcaagggataactggggatattatcccatcccggct
atattacctctggcatcagtaggttacggcccggtgaactttcaaatgacttacattcca
gggacttataacaacgggaacgtgtattttgcctgggtgcgctggcagttttaa
>fig|66271.11.peg.305
gtgtccatttttcatgtaaaggtaataatgtctaagattaaaggtaacgttaagtggttt
aatgaatctaaaggattcggtttcattactcctgaagatggcagcaaagatgtattcgta
cacttctctgcgatccagagcaatggcttcaaaactctggctgaaggtcagcgtgtagag
tttgaaatcactgacggcgcaaaaggcccatctgctgctaacgttatcagtctgtaa
>fig|66271.11.peg.306
atgaatattcgccccgcccaggccagggacagtttcgtgttgagcgcgctgttaagtgaa
ttaggttatggcggcacagagtcgtttattgaacagcgccttgcccagttgataaccgat
cccagtgaaacgctgctggtggccgaacacggtaatcaggtgctgggttttctctctatg
cacttcatcccacaactggccctggccggtgattttgcccgtattagctatttttgtatt
gccgatggtgagcgcagcaaaggggtgggacagacgctgcttaagcaggctgaagcgctg
gcggcgcaacatggctgtgatcgcatggaagtacattgtcatgcgtcacgccttaaagcc
aaccagttttatggccgcgaagggtatgttgaatcaccacgctaccatgtgaaagcctta
cagccattataa
>fig|66271.11.peg.307
atgaaagtcgcgctgggtcagtttgtcgttaaacgggaatggcaggagaatgcgcaagcc
tgtataaacatgatggcacaagcccgggaagccagcgccgatctgctggtgctaccggag
gccgtgctggccacagatatgaccaaccctgactggatacgggaagcggcccaaccgctg
aacggcccgtttctgacccagttactggccgccagccaggggcaggcgctggcgaccgtg
ttcgggatgcatgtgccgggcgacagccataaagtctttaacgttctggtagccattcgc
gacggcaagattctggcggaataccgcaagctgcatctgtacgatgccttttcaatgcag
gaatcggcgcgggtggaggccggtcaggacgtgccgccgttggtgcccgtggcgggcatg
aacgttgggctgatgacctgctatgacgtgcggtttccggaaatggcacgacgtctggtg
ctggatggtgctgacgtgctggtcgtgccatcagcgtgggtcagaggaccgctaaaagag
atgcactgggatttactcacccgaacacgagcgctggaaaatacctgttatgtattggcg
gtgggcgagtgcggcgcacgtaatattggcaacagtatggtgatcgatccgctgggcgta
cccataagtcgcgccgcggagtcgcctgctttgatcgttgccgatctggacccacagcgc
attgcggcggcgcgggctctgctgccggtactggagaaccgtcgctttgcccggccagag
ctggatcaggcgcgttga
>fig|66271.11.peg.308
atggaaggtatcagtattgccaagctgctgattatcggtgcgcttatcgtactgcttttt
ggcaccaacaagttacgctctctgggtggcgatctgggctccgcaatcaaaggctttaaa
aaggctatgaaagacgaagattccagtgcagcacgtacctcagcggaagaaacccctgca
gaacgcgtttctcataaagagtaa
>fig|66271.11.peg.309
atgagtaaaccaattcagatggaacgcggcgtcaaataccgtgacgcagacaaaatggcg
ctgatcccggtgaaaaccgtggccgttgaccggcaagaaatcttacgcaagccggagtgg
atgaaaatcaaactgcctgcggactccagtcgtattcagggcattaaagcggcgatgcgt
aaaaacggtctgcactctgtttgtgaagaagcctcctgccctaaccttgccgaatgcttt
aaccacggtaccgccacctttatgattctgggtgcaatttgtacccgccgttgcccgttc
tgcgatgtggcacacggtcgccccaacgcgcccgacgcgaatgaacccggtaagctggca
cagaccattgccgacatggcattgcgctatgtggtaatcacctccgtggaccgcgacgat
ctgcgcgacggcggtgctcagcattttgcggactgtattaccgccatccgcgaaaaaagc
cctaatatcaagatcgaaacgctggtacccgacttccgtggtcgcatggatcgtgcgctc
gagattctgactgccaccccaccggatgtgtttaaccacaaccttgagaacgtgccgcgt
gtataccgtcaggtgcgtccgggtgccaactatgaatggtcgctgaagctgctggagcgt
tttaaagaggcgcatcctgatgtaccgacgaaatccggtttaatggttggtctgggtgaa
accaatgctgaaatcattgaggtcatgcgcgatctgcgtcgtcacggtgtgacaatgctt
actctgggacagtacttgcagcccagccgtcaccatttacctgttcagcgttatgtcagc
ccggcggagttcgatgaaatgaaagaagaagcgctggcgatgggctttacccacgcggcc
tgtggaccctttgtgcgttcttcttatcacgcggatatgcaggcaaaagggctggaagtg
aaataa
>fig|66271.11.peg.310
atgcatcgctacaccgaccagcgcgacgccgaaagccgtgatgaagtctggctggttgaa
cacccgccggtctttacccagggccaggcaggcaaagccgagcacctgttgatgcccggc
tcgattccggtggtacagagcgatcgcggcggccaggtgacctatcacggtccgggccag
cagatcatgtatgtgctgatcgatgttaaacgtcgcaaaaccggcgtgcgtcagcttgtc
accgcgttagaagaaacggtgatcgccgtactggacagctttggtgtggcggctcgggcg
cgcgccgatgcacccggcgtttatgtcggagaagaaaaaatctgctcgctgggcctgcgc
attcgcaaaggatgctcgtttcatgggctggctctcaatgtcgatatggatctcagcccg
tttttgcgtatcaacccctgcggttacgcgggcatgcacatgacgcagttaaaacatttt
tgcccggaggtcacgctggcggatgtccgcccacggcttgccgagaccttcgcccgccag
ttaggttatcagcaggtggaatggcatgaggcggaaccggccttaccttga
>fig|66271.11.peg.311
atgaaaaccaaactgaatgaactgctcgaattcccgaccccgtttacctataaagtgatg
gggctggcacaaccggagctggttgatttggtgcttgaagtggtgcagcgccatgctccc
ggcgattacagccctgaggtgaaaccgagcagcaagggtaattatcactcggtcaacgtc
accattaatgcgacacatatcgaacaggttgaaaccctgtatgaagaactgggcaaaatt
gaaatcgtgcgcatggtgttgtaa
>fig|66271.11.peg.312
atgactttttttaaccctaaacccatggatgttgtcgtcccacacatgaacacgctgaaa
ccttctcgtttgttaaaacgcctgacagtgggatcactgatcgctttctctctcagccat
gccgccattgctgatgatgtcaatcttaagaccatgattccgggcgttccggatattgat
gcggaagcctacgttctaatcgactacaactcaggcaaagtgctggctgaaaagaacgcc
gatgcacgccgcgatcctgccagtctgacaaagatgatgaccagctacgtgatcggtcag
gcagtgaaagccgggaaaattcatcaggacgacatggtgactgttggtcaggatgcctgg
gcaacgggcaatccggtctttaaaggatcatcactgatgttcctgaaacccggcgatcgc
gtaccggtttctcagttaacgcgcggtatcgtcctgcagtctggtaatgatgcctgcgtc
gcgatggcggactatgttgccggcagccaggatgctttcgtagggctgatgaacaactac
gtgaaagcgctgggtctgcagaacacgcacttccagaccgtccatggcctggacgccgaa
ggccaatacagctccgcccgtgatatggcgttgattggtcaggcgcttatccgcgatgtg
ccggaagagtatgcggtttacaaagaaaaagagtttaccttcaacaacattcgccagatg
aaccgtaatggtctgctgtgggataccagtctgtcagttgacgggatcaaaaccggccac
accgcagcggcgggctataacctggttgcctctgcgacagaaggtcagatgcgcctgatt
tccgccgtaatgggtggacatacctttaagggccgtgaaaccgaaagcaaaaagctgctg
acctggggcttccgcttctttgaaacggttgcaccgttgaaagccggcaaagagtttgcc
tctgagcccgtgtggtttggtaacagcgatcgcgtacagctgggcgtggaaaaagatgcg
tatctgaccattcctcgtggccgtatgaaagacctgaaagccagctatgtgctgagcaat
actgaactgcatgcgccgttgaagaaaaatcaggttgtgggcagcatcaacttccagtta
gatggcaaaaccatcgatcaacgccctctggtggtgctgaacgaagtctctgaaggcggc
ttctttagccgtatcgttgactacatcaaactgatgttccatcactggtttggttaa
>fig|66271.11.peg.313
atgcgtaaggactggcttggcgttgtattggcttcaatggtgttggctgcatgttctact
caggaaccgcaacagcagagtgctccaccccagcccgcctacaatggcccggtggtggaa
attcctggcgttgagccgcgttatgagccggtcaacccgtcgaccagtcaggactacagc
gtcaatggcaagacttatcacatcatcaaaaatccggctaactacagtgaagtcggtttg
gccgcctggtatggtgatgaagcccaaggcagccgtaccgccatcggcgagccttttgat
ccggatgccctgaccgccgcgcatccgacactgccgctgccaagttatgtgcgcgtcacg
aatctggccaacggacgtcagattgtcgtgcgcgttaacgatcgtggcccttacacgcca
ggacgcattatcgatctgtcacgtgcggccggcgatcgtctgaacatctccaataacacc
cgcgtccgcgtggattacatcagcgtcgcgccagatggcacgctctcgggtccgggtact
atcggcactgtggtggcaaaacagagttacgccctgcccgcacgtcccgatctgaacggc
cccgtcatgagttcgccctccgtcatgaacggcggcggtcagacgcaaacggcaccggca
atggaaacggcacctgccgcacaggacgtgtcgcccatcagtaatgcgacgctgaaaacg
gacaatgccatgggcgcgcccgttcagagcagtggtttcttgggggcccctcagccttta
ccgagcggtgttctggaaggcagtgaaccagaggcggcccccgccgctgccgctgccgcc
ccggtggttgccagcaccgccgcgcctcacgccgcttcagccagccagagcagcagcgct
gcgctgtccggctatgtcgtccaggtcagcgctatcaatgatgcagcacgtgcgcgccag
ctgctcagcagtctgcgccagcgcttcggcgtacccggcgcagtggaaaacgcggggaac
aacgtctatcgcgtacagctcggcggttacaaaacccgtgctgaagctgtggcgttacag
cagcgcctgagccgtgagggccagagcgcggcttttgtgaccaccgcaggtcgttaa
>fig|66271.11.peg.314
atgtcgatgaatgacagcccgcagaagcggacgatctggatgcgcatgcacattgatccg
ctgtttatgctgatcatccttgcgctactgacctacagcgccattgttatctggagtgcc
agcggccaagatcccggcatgatggaacgtaaactgggccagatcgccatgggattagtg
gtgatgctggtgctggcgcaggtcccgccgcgagtgtatgaaggctgggcaccttatctg
tatattatctgcgtcattctgctgatcgcggtggatgcttttgggcaaatcagtaaaggc
gcacagcgctggctggatttggggtttgtccgctttcagccttccgagatcgccaaaatt
gcggtgccgttaatggtggcgcgttttattaaccgcgatgtctgtccacctaccctgaag
aataccgcaattgcgctggtgctgatttttcttcccacactgctggtggccgcacagcct
gacctcggcacctcaattctcatcgccgcgtccgggctgtttgtgctgtttctgtcgggc
atgagctggaaactgattggcattgccgtcctgttggtcgcagcctttattcctatcctg
tggttcttcctgatgcatgattatcagcgagaccgcgtgatgatgctgcttgatccggaa
agcgacccattgggcgcgggctatcacatcattcagtcaaaaatcgccattggctccggc
ggcttgcgcggtaaaggctggctgcacggtactcagtcacagctggaattcttgccggaa
cgtcatacggactttatttttgccgtgctggccgaagagctgggtctggtcggcgtgttg
ttactgctggtgctctacctgctgttaatcatgcgcggcctgatcgtcgccgcccgggca
cagaccacctttgggcgcgtcatggcgggcggattaatgttgattttattcgtctatgtt
ttcgttaacattggcatggttagtggtatcttaccggtggttggcgttccgctgccgctg
gtcagctatggcggctcggcgcttattgtgcttatggcgggatttggcatcgtaatgtcg
atccacacacaccgaaaaatgttatctaaaagtgtttaa
>fig|66271.11.peg.315
atgaaattacaaagcaacgcctttcgcgattacagcgccgaacaaaaagtctttgtccgc
agggcttttattgcttttgtcggcgtcttactgctctcctccgtgctggtggttaatctc
tatcacctgcagattttacgtttcgacgattacagtacccgctccaacgaaaaccgaatc
aaactggtgccggtcgcgcccagccgcggcatcatctatgaccgcacgggtacgccgctg
gccctgaaccggaccatttaccaggcggaactggtgccggaaaaggtcgatgacctgaaa
caaaccctgcaaaatttgcgtccggtcctcgaactcaccgatgaggatatcgaggcgttt
gaaaaagagcgtaaacgttcacgccgcttcacgtcgattccggttaaaaccgggttgaat
gaggtgcaggtggcgcgctttgcggtaaatcagtatcgctttcctggcgtagaagtgaaa
ggctaccagcgccgctactatccctatggccagacactgactcatgttgtgggctatgtg
tcgaaaattaacgaccgcgacgtagcccgtctggataaagagggaaaatggcccaactat
gcggcgacgcatgatatcggcaaacttggtatcgaagcctattacgaagacctgctgcat
ggcaaaaccggctatgaagaggtcgaagttaacaaccgtggccgggtcatacggcagttg
cacgagcagtcgccccaggccggtcgtgatatttatctgactatcgatctcaagctgcag
cagtatattgaaacgctgctggccggtagtcgtgcagcggtcgtggtcagcgatccgcgc
accggtgagattctggcgatggtgtcgacccccagctacgatcccaacctgttcgttgac
ggcatttccagcaaagactatcgcggcttgctgaacgatgaaaatcgcccactctataac
cgcgcgattcaggccgcttatccgcctgcttctaccgttaaaccctatgttgccgtctcc
gccctgagtgcgggggtgattaaccgtaataccagcctgttcgatcctggctggtggcaa
ctccccggctccgagaaacgctaccgtgactggaaaaaatggggacatggtcgcctgaat
gtcaccaaatcgctggaagagtccgctgataccttcttttatcaggttgcctatgacatg
ggcatcgatcgcctgtcggagtggatgacgaaatttggctatggcatgcgcaccggcgtt
gacctgcctcaggaaagcgctggcaacatgccgacgcgtgactggaaaatgcgtcgcttt
aaaaagccctggtatcaaggcgataccattccagtcggcatcggtcagggttactggaca
gcgacaccgttgcagatgaacaaagcgatgatgattcttatcaacgacggcatcatcaaa
gtgccgcatttgctgcgcgcgacccgcgaaggccgtacgctggtgccttatcgtcagccg
ccttcccagccgattggcgatatccactctggctactgggaaattgccaaagacggcatg
tacggcgtcgccaaccggccaaacggcacggcccacaaaagctttgccgatgcgccttac
aaaattgccgcgaagtccggtaccgcacaggtcttcggtctgaaagagaacgaaacgtat
aatgcgcataaaatcgctgaacgcttacgtgaccataagctgatgaccgctttcgcgcct
tacgataaaccacgcgttgccgtcaccatgattctggaaaacggcggggccggtccggca
gtgggcacggtcatgcgccagattctggatcacattatgttaggcgataacaatactgtc
ctgccggatgctgcgcctacaccacctggctatgaaggtgaataa
>fig|66271.11.peg.316
gtgaaattgcagcttgttgccgtcggcaccaaaatgcctgactgggtgcagaccggtttt
atggaatacctgcgtcgttttcccaaagacatgccgtttgaactgacggaagttccggcg
ggcaaacggggtaaaaatgccgacatcaaacgcatcctggaaaaggaaggtgaagcgatg
ctggccgccacaggtaaaggcaaccggattgtcacgctggatattcccggacagccctgg
gaaaccccacagttggcccaacagctggaacgctggaaacaggatggccgcgatgtcagc
ctgctgattggcggcccggaagggttagcgccagcctgcaaagcggcggcggaacagagc
tggtcgctttcggccttaacgttgcctcatccgctggtgcgcgtgctggttgccgaaagc
ctctatcgcgcatggagcattacgacaaatcatccttatcatcgtgaataa
>fig|66271.11.peg.317
ttgcaaggtaaagcactccaagagttcgttgttgataagattgatgatttgaaaggtcag
aacatcgtcaccctcgacgttcagggtaaatcaagcattactgatttcatgatcatctgc
accggcacctcgacgcgccacgttacctcaatcgctgaacacgttgagcaggaatcccgt
gccgccggcctgatgccgctgggcgttgaaggcaagacggccgctgactgggttgtggtc
gacctcggtgaagtcatcgtgcatgtgatgcaggaagagagccgtcagttatatgaactg
gaaaagctctggggttaa
>fig|66271.11.peg.318
atgtctgatttacacgccctgtttggcggcaccttcgacccgatccatttcggccattta
cgcccggcagaagcgctggcgcagcaaactggcctggcccgggttaccctgttgcccaac
aatgtgccgccgcaccggccgcagccggaagccagtccgcaacagcgcctggcgatgctg
cggtgcgctattcgcgatctgccgctttttgatatcgatacgcgcgaactgcaacgggac
acgccctcatggactgtcgatacgttagaagccatacgggctgaacgtggcgatcagccg
ttagggtttattatcggtcaggactcattactgacgcttgcaaaatggcatcgctggcag
gatttactgagcctgtgtcatctgctggtgtgccagcgaccaggctatccgactgaaatg
gcgacgccggacatgcaggactggctggacagacacgtgatccacgatcctcaggaactg
cagcagcgtccggccggcggcatctggctggcagaaaccccgcgctatgccatttcagct
accgaaattcgcaagcgtcgtcatcagcatctcgcctgtgacgatttactgcccgcctcg
gtaatcgactatatcgaccgcgccggcttatatcgcgactga
>fig|66271.11.peg.319
atgatcaggatttatccggaacaactcagcgcgcagctccgtgaggggctgcgcgcctgt
tatttattaaccggcaatgaacctctgttgttgcaggaaagtgcggatgccattcgcgcc
agcgccgtggcgcagggctttgaagaacatgtgagttttaccctggatgcacaaacagac
tgggacagcctgtttgtcagttgccagtcaatgagcctgtttactcagcgacagacgctt
acattgcagtttcctgaaaatggtcccaatgccgccatcgccgaacatctgatcacgctc
gcctcgctgcttcatgaggatattttgctgatttgccggatggcgaaactcagcaaagcg
caggaaaacagcgcctggtttaaagcgctgtcagcccatgcggtgctggtcccctgccag
acgccggagcaggcgcaactgccgcgctgggtcaccagccgggccaaagcgatgaagctc
gcgatcgacgatgcggcggtccagctactctgttactgctacgaaggtaacctgctggcg
ctggcgcaagcacttgaacgtctgtctcttcagtggcccgatggcaagctcacgctaccg
cgcgttgaagccgcagtcagtgatgccgcgcactttacgccttatcactgggtcgacgcg
ctactggcaggcaagagccgtcgcgcactgcatatcctgcaacagttggaaagtgaagac
agcgaagtgacgatattgctgcggacgctgcagcgcgatctgatgactctgctgcacctg
caacgtcatcagacacagcaacctctgcgtacactgatggatcaacagcgcatctggcaa
aatcgccgtcctctctttactgaggcgttgcagcgccttgatgcagcgcgcttacaacag
gcaatccatctgttgacgcaaatcgaaattacgctgaaacaggattatggacaatcggtc
tggccacagttgcaaacgctgtcgatgctgattgccaaccgtgcttttcccgcgagtttt
gcccatgtctga
>fig|66271.11.peg.320
gtgcgacatccgattatcaggttgtttgtcatgctggcggcggtgatcaccgctggctgt
ggttttcacccgcgcggcaccactcaggtgccgacggaactgcgaacgctggtcttagaa
acgggcgatccttacgggccgctgacgcgcgtggtgcgtcagcagttgcgaatcaacaac
gttaacatcgttgaagcgacgcagaaaaacagcatggtcgtaccgaccctgcgtctgggc
ggggaatctcagggtcgaagcaccgcatccgtcttcatcagcggcaccaccgctgaatat
cagatggcgatggtggttacggctcaggtcttgattcccaacaaagggatctaccctatt
agcacgaccgtttatcgctcgttctttgataacccgaacgcggccctggcgaaagatgcg
gaacaggacatgatcacccaggagatgcgtcaacgtgcagccgaacaactggttcgtaag
ctgttggcggtacatgcggcccagatggacagcccgcagacatcctcttcgtcaacggtg
gcaaaaccggttcactctgctgcgggaacggcctcttccgcggcgcccctgacgcaatga
>fig|66271.11.peg.321
atgcaagagcaataccgcccggaagagattgaatcccgcgttcagcagcagtgggatgaa
aacgaaacgtttaaagtgactgagcaggaaggcaaagagaagtactactgcctgtctatg
ctgccctatccttctggccgcctgcacatgggccacgttcgtaactacaccatcggcgac
gtcattgcgcgttatcagcgcatgctcggcaaaaacgtgctgcagccaattggctgggac
gccttcggtctgcctgcggaaggcgcggcggtcaaaaacaataccgcgccggcgccctgg
acttatgacaacatcgcgtacatgaaaaaccagcttaagctgctggggtttggctatgac
tggagccgcgagctggcgacctgtcaaccggagtattaccgctgggaacagtggttcttc
accaaactgtatgaaaaaggcctggtgtacaaaaaaacctcggcggtgaactggtgcccg
aacgatcagaccgtactggctaacgagcaggttatcgatggctgctgctggcgctgtgac
accaaagtcgagcgcaaagagatcccacagtggttcattaaaatcactgattacgccgaa
gagctgttaaacgatctggatacgctggaagagtggcctgagcaggtcaaaaccatgcag
cgtaactggatcggccgttctgaaggggtggaaatcacctttgacgtggcagacagcagc
gaaaaagtgacggtttataccacgcgtccggacaccttctacggcgcgacctatgtcgct
gtcgccgccggtcatccgctggcggcacaggcggcggccagcaaccctgctctggctgat
tttatcgcagaatgccgcaataccaaggtagccgaagccgatatggccaccatggaaaag
aaaggcatggcgacaggcctgtctgtcgtgcatccgttaacgggtgaacgtcttcctgtg
tgggtcgcgaacttcgtcctgatggaatacggtacgggtgcggtcatggccgtgccggcg
catgaccagcgcgactgggaatttgcgaccaaatacgatctgccgatcaaaccggttatc
ctcaatctggacggcagcgagcctgacgtcagcgccgccgcgatgaccgacaaaggtacg
ctgtttaactctgccgagtgcagcggcctggatcacagtgccggttttaacgccattgca
gatgcgctggcggcaaaaggcgttggcgagcgtaaagtcaactatcgcctgcgcgactgg
ggcgtttctcgtcagcgttactggggcgcgccgattccgatggtaaccctggaagatggc
accgtcatgccgacaccagaagaccagttaccggtgattctgccggaagacgtggtcatg
gacggcattaccagtccgattaaagccgatccggactgggcaaaaaccaccgtgaacggt
cagcctgcgctgcgcgaaaccgatacctttgacacctttatggaatcgtcgtggtactac
gcgcgttatacctgtgcagactataaggacggtatgctggacccggctgcagcaaactac
tggctgccggtagatcagtatgtcggcggcatcgaacacgccatcatgcacctgatgtat
ttccgcttcttccataaactgctgcgtgatgcaggcctggtgaattcgaatgagccagcc
aaacgtctgctgtgccagggcatggtgttagcggatgcgttctattatctgggcgttaac
ggcgaacgtaactgggtttcgccggttgacgtgaccgtcgagcgcgatgagaaaggccgt
attgtcaaagccgtagacactcagggccgcgaggtgatttacgcgggcatgagcaaaatg
tccaagtcaaaaaacaacggcatcgatccccagctgatggttgagcgctatggcgccgat
accgtccgtctgttcatgatgtttgcctcgcctgcggatatgacgctggagtggcaggaa
tccggtgtggaaggggcaaatcgcttcctgaaacgtgtctggaaactggtctacgatcat
tcacagaaaggtgcaacggttgccctggacgtcgccagcctgaatgacgatcagaaagcg
ttgcgccgcgacctgcacaaaaccattgccaaagtgtcggatgatattggtcgtcgccag
acctttaacaccgcgattgcggcagtcatggagctgatgaacaagctggcgcgtgcgccg
caggacagcgagcaggatcgtgcattgatgcaggaggccttactggccgtgacgcgtttg
ctgtatccgttcaccccgcatgccagctacgtgctgtggcagacgctgggcggcgaaggc
actatcgacaatgcggaatggccagtggcggatgacgccgcaatggtcgaagattctctg
ctggtcgtggtgcaggtcaacggtaaagtgcggggtaaaattactgtggcagccgaggct
acacaggagcaggttcaggcgcgcgctgctgaggagcccctggtggcgaaataccttgat
ggtgtgagcattcgtaaagtcatttatgtaccgggcaaactgcttaacctggttgtgggt
taa
>fig|66271.11.peg.322
atgaataaagtggcccaggaatatcacgcctcactggcggtattaaccgaacgtcttcgc
cacggcgatcgcgatctggatacgttagtcgacgatcggcgccgtcatttacaagcgcac
tccgatctgacgccggacgaaatcgatcgggcgctgacgtcggtgcgtcgcgatctggca
gagtttggccgtaactatgcagaggcggaagagccggtcgccgactccgtttttatgcgc
gtgattcgggaaagcatctggaaggagctggcagatattacggataaaagccagttagag
tggcgtgaggttttccaggatttgcaacatcacggtgtgtaccaaagtggtgaggtggtg
ggcctgggcaatctggtctgcgaaaaatgccacttcactcgcgccatttatacgccggaa
acgctgtcacgttgccccgaatgcaatcacgatcagttttatcgtcagccttttgagccg
tag
>fig|66271.11.peg.323
atgattagcctgaaaaacgtttctaagtggtatggtcaatttcaggtgctgaccgactgc
tctaccgaagtcaagaccggtgaagtggttgtggtatgcgggccgtcaggctcgggcaaa
tcgaccctgatcaaaaccgtgaatggcctggaacctgtgcaacagggcagcattacggta
aacggtactgaagtgaacaataaaaaaaccaatctggccaaactgcgcagtaaggtcggc
atggtgtttcagcacttcgaactgttccctcacctgagcattattgataacctggtgctg
gcgcaggtcaaagtcttaaagcgcgacaaaaccgccgcccgcgagaaaggcctcaaattg
ctgactcgcgtgggcctgtcagcgcatgcagataaatttcccggccagctctcgggcggt
cagcagcagcgtgtcgcgattgcgcgggcactctgtatggatccgattgccatgctgttt
gatgagccgacctccgcactcgatcccgaaatgatcaatgaagtgctggacgttatggtc
gaactggcccaggaaggcatgaccatgatggtcgtgacacatgaaatgggcttcgcccgg
aaggtggccaatcgggtgatctttatggacgaagggaaaattatcgaagacacccataaa
gatgacttctttaataatccacagtctgagcgggcaaaggatttcctagcaaaaattctg
cactaa
>fig|66271.11.peg.324
atgtacgcgtttgactggagttccattcctcccagcctcccttacctgcttaatggtctg
gtcattacctttaaaatcacgcttacggcggtggtcttcggcatcctgtggggcacgctg
ctggcggtgatgcgtttgtcgaccttcaggcccatcagctggtttgccaaactgtacgtt
aacctgttccgttcggtaccgctggttatggtgctgctgtggttttatctggtggtgccg
agtttcctgcagcaggtgctgggtatttcccctaaaaccgacattcgtttgatttcggca
atggtcgccttttcgctgttcgaagcggcgtattattcggaaatcattcgcgccggcatc
atcagtattgcgcgtgggcaatccagcgcggcgctggcgctgggcatgacgcagtggcag
tccatgcgcctggtgattctgcctcaggcgtttcgtgccatggttccgctgttactgacc
cagggcatcgtcctgttccaggatacctcgttagtgtatgtgctgagcctggcggacttc
ttccgcaccgcctccaccatcggtgagcgtgacggtacccaggttgagatggtgttgttt
gccggtctggtctacttcgtgatcagcctgagcgcgtcactgttggtcagctatctaaaa
agaaaaaggacggtttaa
>fig|66271.11.peg.325
atgggtatcgattggaactggggcatttttctcgaacaggccccgttcggaaataccacc
tatctcggctggttgtggtccggttttcaggtgacaattgctgtctcctgctgtgcctgg
attatcgctttctgcgtaggttcattctttggcattctgcgtaccgtgcctaatcggctg
ctggcaacgattggcacctgctatgtggaattgtttcgtaacatccccctgatcgtgcag
ttcttcttctggtatctggtggcgccagagctggttggtcagaagcttggcatgtggttt
aagtcggagctggatcccaacctgcagttctttatctcgtcggtgatctgtctgggcctg
tttaccgccgcacgcgtctgcgaacaggtgcgcgcggcgattcagtctttgccgcgggga
caaaagaatgccgggctggcaatgggcctgacgctgccgcaaacctatcgctatgtgttg
cttcctaatgcttaccgcgtgattgtgccgccaatgacgtcagaaatgcttaacctggtt
aaaaactcggcgattgcgtcgacgatcggcctggtggacatggcagcgcaggcgggcaag
ctgctggactattccgcacacgcctatgaatcgtttacggccattacgctggcctacatt
gccatcaacctggtgattatgtttttgatgagcctggttgagcgcaaagtgcgtctgccc
ggcaatatgggaggcaagtga
>fig|66271.11.peg.326
atgcaattacgcaaagtggcattatctcttttgctgttgagcgcagcagcgggagcggcc
caggcggaagatctcagcggtaccctgaaaaaaattaatgacagtggcgtcattgttatc
gggcatcgcgaatcgtcagttcccttttcatattacgacaaccaacagaaagtcgttggc
tattcacaggcttattcaaacgcgattgctgatgccattaaagcgaagctgaataaacct
gatctgcagatcaaaatgattccgattacttcacagaaccgtattccgctgctgcaaaac
ggcacctatgactacgaatgtggctcaacgaccaacaaccttgagcgccagaaacaggcg
gccttttccgacaccatttttgttatcggtacccgcttgctggttaaaaaaggcagccca
attaaggattttgacgatctgaaaggcaagactgtcgtggtgacctcaggtacgacgtca
gaagtgctgctgcataaactgaacgacgagaaaaagatggatatgcgcatcatcagcgcc
aaagaccatggtgattcgttccgtacgctggaaaccggtcgtgccgtggcctttatgatg
gatgacgccctgctggctggcgaacgcgctaaagcgaaaaaaccggatgactgggtcatt
atcggtacgccacagtctaaagaagcttatggctgtatgctgcgcaaagacgatccgcag
ttcaaaaagctggttgatgacaccattgcaaaagcccagacctccggccaggcagaaaaa
tggttcgacacctggtttaaacagcctattcctcctaaaaacctgaacatgaactttgaa
ttgtctgatgacatgaaagccttgttcaaaacgccgaatgataaagcgctgaattaa
>fig|66271.11.peg.327
ttgactgaagaagcagaagcagaagcagaagcagaagcagaagcaaaagcagaagcagaa
gcaaaagcagaagcagaagcaaaagcagtaaaagggggaagggaaacagcgtgcggatta
agacaccgcgaaaggctgtggcgaagcagcgcttcaccacagcgtgtcagcgctgacgtc
ggatga
>fig|66271.11.peg.328
atggcattagcctccttttaccagcagcagcgggtccgtctgctgctggctttactgagc
ggcgcctgtggcacgctcgccttttccccttacgatttctggcctgccgccctgctttcg
ttgttcggcctgcaacttctgacgctgaaccgcaccagccctcaggccagcgccattggt
ttcagttggggatttggcctgtttggcagcggtattaactgggtttatgtcagcattgcc
acttttggcggcatgcctggcccggtgaacgtttttctggtggtcctgctggcggcttac
ctggcggtttatccggcgctgtttgccggcatcctgaaccggatttggccacgtcccaca
ctgtggcgactggcgctggccgctcccgcgttatggcaggtgacggagtttttgcgcggc
tggattttaaccggctttccgtggttgcagtttggctacagtcagattgatggcccgcta
aaggggattgcgccgctggctggcgtggaaagtattaccttcctgctgatggtcattgcg
ggtttgctggtttatgcgcagcagcgacgtcaggtgaaaagcctggtgggcgcgctcgcg
ttactggcgatatgctggccgttgcgttatctgcactggtatcagcctttaccccagcag
gcggtcgatgtcgcgctggtgcagggcgatattccccagtcgatgaagtgggacccgcag
cagttgctgaacacgctgcgcatttataatgatttaagccagccgctgatggggaaagcc
cccattattatctggccggagtcggcaattaccgatctggaaagtaaccagcaaccgttc
ctgcgttcgctggatgccgaactccgcgcgcgcggtagcgcactggtgaccggtatcgtg
gattcgcgcctggagcagaatcgttatcatgattacaacacagttatcgtgctgggcggg
ccgaagccctacaactacttcagcactaaccgctatcagaaaaaccatctggtgccgttt
ggtgagtttgttcccatggcggatttgctgcgcccgcttgcccccttcttcgatttgccg
atgtctgccttcagccgcggtgcctatttgcagcctcagctcaatgtggcgaattatcac
cttacgacggcgatttgctacgagatcgtgttgggtgagcaggtgcgggcgaacttccgt
ccggacaccgactttctgctgaccgtctctaatgatgcctggtttggtcactcgattggt
ccctggcaacacttccagatggcgcgtatgcgcgcacttgagctgggcagaccgctgctg
cgcggcaccaacaatggcgtaaccgccgtggtgaatgccaatggcgatgtggaaaaggtt
ctgccgcagttcacgcgcggcgtactcgtggataaggtaacgcctacccgcggcgaaacg
ccatactcgaaagccgggatctggccggtatggatagcgacagtgctggccgggttactg
gccttcatccgacgtcagcgctga
>fig|66271.11.peg.329
atgagcgacgaccattctcaaaacagcgatgcacccagtagtaaaaagggatttttttcc
ctactgctcaaccaactgtttcacggtgaacccaaaaaccgtgacgagctcctgagcctt
atccgtgattccaatcaaaaggacctgattgatcaggatacccgcgacatgctggaaggc
gtgctggatattgcagaacagcgcgtacgcgacatcatgattccgcgctctcagatgatc
accctgaaacgcaaccagaacctcgaagagtgcctggatgtgatcattgactccgcgcac
tcccgctttccggtgatcagcgaagacaaggaccatgttgaaggcatcctgatggcgaaa
gatctgctgccgtttatgagcagcgaatcagaagccttcagcgtcgaaaaagtgctgcgt
cctgcggtggttgtgcctgagagcaagcgcgttgaccgtatgctgaaagagtttcgttcc
cagcgctatcatatggcgattgtgatcgatgagtttggtggcgtgtccggactggtcacg
attgaagatattctcgaactgattgttggcgaaattgaagacgaatatgacgatgaggaa
gatcgggatatccgccagctcaaccgccagacctacacggtgcgtgcgttaacccccatt
gaggatttcaatgaggtgttcggcacccagttcagcgatgacgaagtggataccattggt
ggactggtaatgcagggctttggtcatctgccggcgcgcggtgaaagcatcgacattgat
ggttaccagttcaaagttgccatggccgacagccgccgtatcattcaggttcacgtaaaa
atcccggaaaattcggcgctacctcaactggatgacgaataa
>fig|66271.11.peg.330
atgagcgacgtgattctcgacctgcaactggcctgtgaacaaacagaaaatctccccacg
gaaagccagtttcagcgctggctggaagctgcggtgacgccgtttcagccggagagcgaa
gtgactattcgtctggtggatgaacaggaaagccatgagcttaacctgacctaccgtggt
aaagataaacccaccaatgtgttgtcatttccttttgaagcgccacccggtattgaattg
cccctgctgggcgatttgatcatctgtcgtcaggtcgtggaacaggaagcgcaggaacaa
gggaaaagcgttgaagcccactgggcgcacatggtggttcacggtacgctgcatctgttg
ggttatgatcacattgaagacagcgaagccgaagagatggaaggtctggagaccgagata
atgcttgctcttggttatcctgatccgtacatttcggagaaagaaaacgcctga
>fig|66271.11.peg.331
ttgaatattgaaacccgtgaaatcgcccttgaaccggctgataaccgccgtctgatgagc
ctgtgcggtccatttgatgacaatgtaaaacagctggagcgtcgtcttggcattgagata
aaccgccgggacaatcagtttaaactggttggtcgggtgctgtgcgtgaatgccgcggtc
gagatcctgaaaacactttatgtcgataccgcgcccgtgcgcggcgaaattccggatatc
gaacccgagcagattcatctggcgatcaaagaaagccgggtgctggaacaaacggcagaa
agcgtgcccgactacggtaaagcggtcaatattaagaccaagcgtggcgtcatcaagccg
cgcaccccaaatcaggcacagtatattgccaatgtcctcgaccacgacatcacctttggc
gtgggcccggcgggtaccggtaaaacctacctggctgtcgctgccgcggtcgatgcgctc
gaacgccaggagattcgtcgcatcctgctcacgcgccccgccgtcgaggccggtgaaaaa
ctgggcttcctgccgggcgatttgagccagaaagtggacccctacctgcgtccgctttac
gacgccctgtttgagatgctgggctttgaaaaagtcgagaagctgatggaacgcaacgtt
atcgaagtcgcgccgctggcctatatgcgcggccgtacgctgaatgacgcgtttatcatt
cttgatgaaagccagaacaccactatcgagcagatgaagatgtttctgacccgtatcggc
tttaactcgaaagcggtcatcaccggcgacgtcacgcagatcgacctgccccgccacaca
aaatcgggtttacgtcacgcgattgaggtcctgtctgaggtggaagaaatcagctttaac
ttctttcacagtgaagacgttgtgcgtcatccggtcgtggcacgcatcgtgaccgcttat
gaagcctgggaagaagccgatcagaaacgtcgcgatcagcaggctgaagagcgtaagcgt
gaagcccttgccgcccaacatagcgttcaggagaaaccatga
>fig|66271.11.peg.332
ttgggtcactcagggccagttgaaagggattgcgggtgcatcagatgtgttaagcggatg
catcataacgaaattatttatgcggtcacgccggggcgcaagcttacgaggtga
>fig|66271.11.peg.333
atgacaaaaaaactgcatatcaaaacctggggatgtcagatgaatgagtacgattcatct
aagatgtctgacctgctgaacagcacgcacggctataccctgacagaggaagccgaagag
gcggatattctgctgctcaacacctgctcaatccgcgagaaagcgcaggagaaggttttc
caccagttggggcgctggaaaaaactcaaagagcgcaacccggatttgatcatcggtgtt
ggcggctgcgtcgcgtcgcaggaaggggatcatattcgccagcgtgcgccttgcgtggac
attgtctttggtccgcaaaccctgcatcgcctgcctgaaatgattaataccgtgcgcggc
agcaaaagtccggttgtggacatcagcttcccggaaattgaaaaattcgaccgcctgcca
gaaccgcgggccgaaggccccaccgcgtttgtctccatcatggaaggctgcaacaaatat
tgtacgttctgcgtggtgccttatacgcgcggtgaagaagtcagccgtccgtcagacgat
attctgctggagatcgcgcagttggctgcgcagggcgtacgcgaagtgaacctgttaggg
cagaacgtgaacgcttatcgcggcgaaacctttgacggcgacgtgtgcacctttgctgaa
ctgctgcgtctggtggcggcgattgacggcattgaccgtattcgcttcaccaccagccat
ccgattgagttcaccgatgacatcattgatgtctatcgcgatacgccagagctggtaagc
ttcctccacctgcctgtgcagagcggcgccgaccgaattctgacgctgatgaagcgtgcg
cacactgcgctggagtacaaggctatcattcgcaaactgcgcgctgcacgccctgacatt
gagatcagttctgactttatcgtgggtttcccgggtgaaacaaagcaggactttgagcaa
acgatgaagctgattggtgatatcaactttgatatgagctacagctttatctactcagcg
cgtccgggcacacctgcggcagacttgcctgacgacgtcagcgacgaagagaaaaaacag
cgtctgtatattctgcaggatcgcatcaaccagcaggccatggcgatcagccgccgtatg
ctgggcagcgtgcagcggattctggtagaaggcatttcacgtaaaaacgtgatggagctg
accggccggaccgaaaacaaccgagtggtaaatttcgaaggtccggtagagatgattggt
aagtttgtcgacgtcgaaattgtcgatgtgtataccaactccttgcgcggcaagctggtg
cggactgaagaggaaatgggcttacgtgtggttgaaagcccggcctccgttatcgcccgt
acccgcaaagaaaatgatatcggcgttggcgtcttccagccctga
>fig|66271.11.peg.334
atgcaggataaccagtttgatgtggtgattgtcggcggcggcatggtcggagcggcgctg
gcctgtggtttagcgcagcaccgcttccgggtggcggtgattgagcgggcaaccccgcca
cctttcgatcccgacagcctgccggacgtgcgcatttccgctgtcggcgcctcgtcggtg
gcgctcctgaaacaactgaacgtctggcaacgcgtagaggcgatgcgctgtgcgccttac
cgcaaactggaaacctgggagtggcagacggcgcaggtcagtttcgatgcggagtcgctg
ggtttgcctgaactgggttatatggtggagaacacggtgctgcaacgtgcgctgtgggaa
gagatgacgcagcgagggatcaccttgctgtgcccggcgacgatggaggatcttcagccc
tgtaatgcgggctggacgctgtcattaagcaatggcacgaccgtaaccgcaaaattagtg
gtgggggcagacggcgcaagttcacaggtgcgacagatggcgggtattgggattcatggc
tggagttacgcacagtcctgcttactgatcagcgtcacctgcgagcatccggctggcgat
gcgacctggcagcactttacgcccgacggtccacgcgctttcctgccgctgttcggtcat
catgcctcgctggtatggtatgacgccgccgcccgtatccgacagttacaggccatgcct
gtcgcgcagctggagaaagagatcgcccatcactttccggcccgactgggccgttttcat
gtgcatgcagccggtggctttcccctggtgcgtcgtcatgccgcgcgttatgtcctgccg
gggctggcgctggtcggcgatgcggcgcacaccattaatcctctggcagggcagggcgtg
aatctgggatatcgtgacatcgatgcgttaatggatgtattaattgctgcgcgtgacaac
gctgaaacctggtcgtcggaacgggtgctgttacgttaccagcgccagcgccgccacgat
aatctgctgatgcagagcgggatggatctgttctattttacgtttagcaaccgcgtcggc
ccgttaaagctggtacgcaatctgggattgatcgccgctgagcattccggcgtgctgaaa
cgtcaggtcttgcgctacgcgttaggcttgtaa
>fig|66271.11.peg.335
atgtgttctatttttggtgtgctggatctgaaaagcgatcccgttgagttacgtaaaaaa
gcattggaaagctcacgcttaatgcgtcaccgtgggccggactggtcaggtgtgtatgct
gacgaccacgcgatccttgctcacgaacgtctctcaattgtcgacgtcaacaacggtgca
cagccactgtataacgccgatcacactcacgttctggccgtcaacggtgaaatctacaac
catcaggccctgcgcgcagagttaagcgatcgttatagtttccagaccggttcggactgc
gaagtcattctggcgctgtatcaggaaaaaggcgtcgatttcctggacgagttgcagggc
atgtttgcctttatcctgtacgacaccgtgaagcaaacgtatctgattggtcgcgaccat
atcggtatcatcccgctgtatatgggcaacgatgagcacggcaacctgtttgtggcgtct
gaaatgaaggcgctggtgccggtttgccgcaccattaaagaattcccaccgggaagctac
ctttccagtactgacggtgaaattcgtcgttactggcagcgtgactggatggaatacaaa
aacgttgaaaacaacgtgactgacgcggctggcctgaaacatgcgctggaagagtcggta
aaaagtcatctgatgtcagacgttccttatggcgtgctgctgtctggcggtctggattct
tctattatctcagccgtgaccaagcgttttgccgctaagcgcgttgaagatcaggacaaa
agcgatgcctggtggccacagctgcactctttcgccgtcggtctggaaggctcaccggat
ctgaaagcagccaaactggttgccgagcacctgggtacggttcaccatgaaatccacttc
acggtgcaggaaggtctggatgctattcgtgacgtgatctaccacattgagacctacgat
gtgaccaccattcgtgcctccacgccgatgtacctgatgtcgcgtaagatcaaagcgatg
ggcattaaaatggtgctgtcaggcgaaggcgcagatgaagtcttcggtggctacctctat
ttccataaagcgcctgatgccaaagaattccatgaagagaacgtgcgtaagctgctggct
ctgcacatgtttgactgtgctcgcgccaacaaagcgatgtccgcctggggcgtagaagcg
cgcgtgccgttcctggataagaaattcctggatgtcgccatgcgtatcaacccacaggac
aagatgtgcggcagcaacggtaaaatggaaaaacacattctgcgcgaatgtttctcttcc
tatctgccggaaagcgttgcctggcgtcagaaagagcagttctctgacggcgtaggttac
agctggattgacacgctgaaagaagtggcggctaagcagattagcgatcagcaactggcg
acggcgcatttccgcttcccgtataacacgccgggttcgaaagaagcgtatctctatcgc
gaaattttcgaagaactgttcccactgccaagcgctgccgagtgcgtgccaggtgggccg
tctgttgcctgttcgtcggcaaaagcgattgagtgggatgaagccttcaaaaacatggac
gatccttcaggacgtgccgtgggcgtgcaccagtccgcttacaaataa
>fig|66271.11.peg.336
atgacgattaaaaatgtaatttgtgacattgatggcgtgctgatgcacgacaataccgcg
gtgcccggtgcaaaagagtttttgcagcgcattctggctaaagatatgccattagtggtg
ctgaccaactacccttcccagacggcgcgggacttagccaatcgcttctcctccgcgggc
atcgacataccggattcggtgttttacacctcagccatggcgaccgctgactttctgcgt
cgtcaggaaggcaaaaaagcctatgtcattggtgagggtgcgctggtgcacgaactctac
aaagcgggctttaccatcactgacgttaacccggactttgtcatcgtgggcgaaacccgg
tcgtttaactgggacatgatgcataaggcggctttctttgtggcaaacggggcgcgtttc
attgccaccaaccccgacacgcacgccaggggattcgtgcccgcctgcggtgccttgtgt
gccggtattgaaaagatctcaggtcgcaggccgttttatgtcggcaaacccagcccgtat
atcatgcgtgccgcgctgaataaaatgcaggcgcactcagaggacacggtgatcgtgggt
gacaaccttcgcaccgatattctggccggttttcaggccggactggaaaccattcttgtc
ctgtctggggtgtcaaccctgagcgatattgacgcgatgcctttccgtcctgactggatt
ttcccttccgtggccgatatcgatctcttctaa
>fig|66271.11.peg.337
atgaccactggcggccagactcaaattggaaatgtcgatcttgtcaaacaactgaatagc
gcggccgtctaccggttaatcgaccagcaagggccgatttcacgtattcagattgcggat
ttaagccaacttgctcccgccagtgtcaccaaaattacacgtcagcttattgagcgcggt
ttgattaaagaagtggaccagcaggcgtccactggcggtcgccgcgccatttctatcgtg
acggaaacccgccactttcacaccatcggtgtgcgccttggccgcaatgatgccacgcta
accctgttcgatttaagcggtaaatccctggctcagcaggattatcccctgccccagcgc
acgcaggaagcactcgaacaggcgttgttcgatgccattgcgcattttatccagcagagt
gaagcgaaaattcgcgagctaatcgcgatttccgtgattttgcccggcctcgttgatccg
cttaatggcgtaatccgctacatgccgcatattcatgtgaatcagtggccgctggttgct
aatctaaagcaccggtttaacgtcaccagttttgtgggccatgatattcgcagcctggcg
ctggctgagcactattttggcgcaacgcgcgattgtgccgactcgatattagtgcgcctg
catcggggaaccggcgcaggcattatcgccaacgggcagatttttttgggcagtaatggc
aatgtcggtgaaatcggtcatattcaggtcgatcccctgggggaacgctgccactgtggc
aactttggctgtcttgaaaccattgcggcaaacagcgccattgaacatcgtgtaagcgag
ctactgaataaaggctacccgagcatcctgactcaggcggcgtgccagatgcagcatatc
tgccaggccgccaatcagggcgatgcgttagcctgcgaagttgtcgagcatgtggggcgt
tatctgggtaaggcgattgcgattgcgatcaacctgtttaacccgcaaaaaatcgtgctg
gcaggcgagatcaccgaagcagaacgtgtcttgctacccgcgattgaaagttgcattaat
acgcagacactggcggcctttcgtaaaaatctgcctgtggtgcgttcacaactcgatcat
cgctcggcgatcggcgcctttgcgctggcgaaacgagcgatgttaaacggcatcctgctg
caacatcttttggaagactaa
>fig|66271.11.peg.338
atgcacgagcggcaggtaagccgggagaagaagatgtacgcattagtcaatggccgaatc
tacagcggctacgaaattctggatcaccatgccgtggtgatcgctgacggacgcattgaa
cgggtttgccctgttactgccttgccgtcaggcattgaacagcaggacgtaagcggcgcc
attatcgcgcccggctttatcgacctgcagcttaacggctgtggcggcgtccagtttaat
gacgatatagacgccatcagcgtggaaacgctggaaaccatgcatcgcgccaatgtgaaa
tcgggctgtaccagctttctgcctacgctgattaccagcagtgacgcactgatggtgcgc
gcggtggaaacaatgcgcgcctttttgcagaagtatcctcacgttatgctgggcttacat
ctggaaggcccctggctgagtgtggcgaaaaagggcacacataaccctgccctgatccgt
gagcccgatgcacagatggtgcaattcctttgcgacaacgcagacgtgatcagcaaagtt
acgctggcacccgaagtggtgggcagcgcggtgattcgccaactgagcgaagcgggtatc
gtggtctcagccgggcattccagtgccacttatgaagaggcaaaagcggggtttgcggcg
ggcattacgttcgccacgcacctctataatgcgatgcctgcctttgccggacgtgagccc
ggcctcatcggtgcgctgtttgatgcgcctgatgtatactgcggcattattgcagatggt
ttacatgtccattacgctaacgtccgcaatgctaaacgcatcaaaggtgacaaactggtg
ttggtcaccgacgcgacagcaccggcgggcgctgctatcgataagtttatttttgctggt
aaaacaatctattatcgtaacgggttgtgcgtggatgagcagggcacgctaagcggttca
gcactgacaatgattgaagccgtacaaaactgcgttgagcatgcgggcattgcgttggat
gaagccctgcgcatggcatcactttatcccgcacaggcaatgggcgttgaaaaacagtca
ggtacgattcaggcagggaaactcgccaacctgacggtttttacacgcgactttaaaatt
attaagacgttagtcaatggagataacgtcctgagcgagtaa
>fig|66271.11.peg.339
atgagactgattcctttatctactcccactcaggtcggcaaatgggcagcgcgccatata
gtgaaccgtattaatgcgtttaatcccagcgctgacaagccctttattctgggactgcct
acgggcggtacgcccctggaagcgtacaagcacctgatcgatatgcacaaagcgggccag
gttagcttcagacatgtcattaccttcaacatggatgaatatgtcgggctgccgaaagag
catccggaaagctaccacagctttatgcatcgtaatttctttgaccacgttgatattcaa
cccgaaaacatcaatttgctgaatggtaatgcgcccgatattgacgcagaatgtcgccgt
tatgaagataaaattcggtctctgggcaaaatccacctgttcatgggcggcgtcggtaat
gatggccatatcgcctttaacgaacccgcgtcgtcattatcttcacgcactcgtatcaaa
acgctgactcacgacacacgtgtggcaaattcacgcttttttaacggtgatgttgatcag
gtgccgaaatatgccctgaccgttggcgtgggcacgctgctggacgctgaagaagtgatg
attctggttactggtcacgttaaagcacaggcgttgcaggctgccgtggaaggaaacgtg
aaccacatgtggacaatcagttgcctgcaactccatcctaaatccgtggtggtctgcgac
gagcccgcgaccatggagttgaaagttaaaacggtgaagtacttccgtgaaatggaagcg
gaaaatatgcagggcgtttaa
>fig|66271.11.peg.340
atgttaagttacttacaacgtgtggggcgggccctgatggtgccggtcgctacgctgccc
gcagcagcaattttaatgggaatagggtactggatcgatcctgacagctggggtgcaggc
aatgcctttgccgcgttgttaattaaatccggtggcgcgatcatcgaaaatatgtcggtg
ctgttcgccattggcgttgcatacggcatgtcaaaagataaagacggtgcggctgcactg
accggctttgtgggcttcctggtcgtcactacgctgtgttcaccggctgctgtagccatg
atccagaaaatcccggtggcggacgtgccggcggcgtttggaaaaatcagcaaccagttt
gtcggtattctggtaggcgtgctgtccgcagaagtctataaccgttttagccatgtagaa
ctgcccaaagcgttctcattctttagcgggcgtcggctggtgcctattctggtgtccttc
ctgatgattctggtggcatttatcctgatgtacatttggcctgtcatctttaatggtctg
gtgagctttggtgagcatattcagaaactgggatcggttggtgcgggtgtttacgccttc
tttaaccgtttgcttattccggttggcttacatcatgcgctgaactccgttttctggttc
gacgtagcaggcattaacgatatccctaaattcctcggcggtgcgcagtcgctggcaaat
ggcactgctatcccgggcatcactggccgctatcaggcgggtttcttcccaattatgatg
ttcggtttgccgggcgcggcgctggcaatttaccattgcgctcgccctgaaaaccgggca
aaagtgggcggtatcatgctggcggccgctttcgcagcattctttaccggtatcaccgaa
ccgctggaattctcctttatgttcgtggcaccggtactgtatgtcatccatgctgtactg
accggcatctcggtctttatcgctgccagcatgcactggattgccggctttggcttcagt
gcgggattagtggatatggtgctctctacccgtaatcccctggcgacgcactggtacatg
ctgattccgcagggcctggtgttcttcgtgatttattatctggtcttccgctttaccatc
aaaaaattcaacctgatgaccccaggtcgtgaactggcggtagcgggggatgaagcggac
ggttatgacgtgaacgttgataccactgataatggtgaaagcgccacggaatcactggca
cgccgctacatcggcgcggtgggcggttcagacaaccttaccgccattgatgcctgtatt
acccgtttacgtctgaacgtgaaagatgcgggccaggttaacgaaggtgtggcaaaacgg
ctgggtgcgtcgggtgtgattcgcctcaacaagcaaagtgtccagattatcgtgggtacc
caggcggaaagtatcgccacggccatgaaaaaagtgctggtgaaaggcccggttgctggc
gcagccagcagtggcagtgcgccagcccccgctaacgaggccaaaccccaggccgtcctg
aacagtgaaaaacgcgttatcgcaacgctggtggccccggtgagcggtgaggttatcgca
ctggatgcggtgccggatgaggctttcgccagtaaagccgtgggtgatggcgtggcgatt
aagccgagcgacaagcgcgtcgttgcgcctgttgccggtacggtggtgaaaattttcaac
acgaaccatgctttctgtctggaaagtgaaaacggggtagagatcgtcgtgcacatgggg
ctggataccgtggcgctggacggtcagggctttacccgtttagtggaagagggtgcacag
gtcacagcaggccagccggtgctggagatggatctggactatcttaacgcccatgcccgc
tcaatgatcagtccggtggtggtcagcaatattgaagacttcgccggtttaacgctgctg
gcgcagggccaggtcatcgccggtgaaaccccgctgtatgaagtaaaaggctaa
>fig|66271.11.peg.341
atgagtgaggctgaagcccgcccaacgaactttattcgtcagattattgacgaggatttg
gcgagcggtaagcacagcagtgtgcatacccgttttccgccagagccaaatggttatctg
catatcggccatgctaaatcaatctgcctgaatttcggtattgcacaagattatcagggc
gagtgcaatctgcgttttgacgataccaatccggtcaaagaagatatggagttcgtcgaa
tccattaagcgtgacgtgcagtggctgggttttacctggagcggcgaggttcgttattca
tctgactatttcgaccagctttatcactatgccgttgaactgatcaacaaaggcctggcc
tacgttgatgaactgacgccagacgaaattcgtgaataccgcggtaccttaacggcaccg
ggtaaaaacagcccttaccgcgaccgcagtgtggaagagaacctcgcgctgtttgaaaaa
atgcgcaatggcgagttcgcagagggcaaagcctgtctgcgcgcgaaaatcgacatggct
tccagctttatcgtcatgcgcgatccggtgctgtaccgcatcaagtttgccgagcatcat
caaaccggcaataagtggtgcatctacccgatgtacgatttcacccactgcatttcggat
gcgctggaaggcattacgcactccctttgcacgctggaattccaggacaaccgccgcctg
tatgactgggtgctggataacattactattcctgttcatccgcgtcagtatgagttttcg
cgcctgaatctggagtatgcggtgatgtcaaaacgcaaactgacgcagttggtcagcgag
aagcatgttgaaggctgggacgatccgcgcatgttaaccgtgtcgggtttgcgtcgtcgt
ggttacaccgcggcctccattcgtgagttctgccgccgcattggtatcacgaagcaggac
aacatcgttgaaatggcttcgctggaatcctgtatccgcgacgatctcaacgaaaatgcg
ccgcgggcgatggcggtgctggatccggtgaaaattgtgctggaaaacctgcctgccggg
cacaatgaagtgctcagcatgccaaatcatcctaacaaaccggaaatgggcacacgcgat
gttccctttagccgcgagatctggatcgatcgtgccgacttccgcgaagaggcgaataag
caatataagcgcctggtgctgggtaaagaagtgcgtctgcgtaatgcctatgtcatccgt
gcggaacggaccgcgaaagatgaagaaggcaatatcacctgcatctactgcacctgtgac
gtcgatacgctgagcaaagatcctgctgatggccgtaaagtcaaaggggttatccactgg
gtctcagctgaacatgcactaccggcagaattccgtctgtatgaccgtctgttcagcgtc
ccgaatccgggtgcggcggatgattttctgacgacaatcaatccggattcgctggcgatt
aaacacggcttcgttgaacccggtctgcgtgacgcagaagccagtgcgccttatcagttc
gaacgtgaaggctatttctgcgctgacagtgtgtattcaacaccgtcgcagttagtgttt
aaccgtactgttggtctgcgcgatacctgggcgaaaaacggcgaataa
>fig|66271.11.peg.342
atgacagttttcgcacaggaagctaaacacagcgttgtcgtcttacatcaactcattgaa
catatttttaaccacagccgtgacagtggtgacagctttcatctgctgctttctcatttt
catcctgacttccagatggtcacgccacagggcaagatgctgaacctcaatgaggttgaa
gaactctttcgccgcttacagggcgcacgtgaagggatgcgcatcgcgaccagcgaacat
gtgatcctgtcagagcacgctaacgaggtcaccattcagtatcgggaagtgcagatgatg
aatggggaaaataaaagccgcatttccgttgcgattctggactgctccacctcggtgccc
cgctggcgctacctgcaggaaacgctggtggcgtga
>fig|66271.11.peg.343
atgactgacaacaacaccgcattaaagaaggctggcctgaaagtcaccctgcccagactc
aaaattctggaagtgcttcaggaacctgcatgccatcacgtcagcgcggaagatctgtat
aaacgcctgattgatatgggcgaagagattggactggccacggtttaccgtgtactgaac
cagttcgacgatgccggcattgtgacccgccacaactttgaaggcggtaaatcggtgttt
gagctgacgcagcagcaccatcacgatcacctgatctgtctggattgcggtaaagtcatt
gaatttagtgatgagtctattgaaacgcgtcagcgtgatatcgcgacccgtcacggtatt
aagctcaccaaccacagcctgtacctgtatggtcactgtgccctgggcgattgccgcgaa
gacgaaacactgcacgacaagtaa
>fig|66271.11.peg.344
atgacacaacgcgaaatggtagccagcccgccctccatgctttgtaccgcgaacatcgcc
acggtttcatcgcaggcagcatcggttttcatttcagcgcatcagttctataatgagacg
caaatgagaatggcggtcgatcgacatacaggctacatgccacaagagtga
>fig|66271.11.peg.345
atggcaatcgtaggcatcttctttggcagcgataccggtaacaccgaaaacattgcaaaa
atgatccagaaacaactgggcaaagacgttgcagaggttcacgacatcgcgaaaagcact
aaagaagatctggaagcctttgacatcctgctgctgggtattccgacctggtactatggt
gaagcacagtgcgactgggatgactttttcccgacgctggaagagatcgacttcaacggt
aagctggtggcgctgttcggttgtggcgatcaggaagactacgccgagtacttctgtgac
gcgatgggcaccattcgtgacatcatcgaacctaacggtgccattatcgtgggccactgg
ccaaccgagggttaccacttcgaggcctcaaaaggtctggcagacgataaccacttcctg
ggcctggcgattgatgaagatcgccagccagaactgacgaacgaacgcgtcgacaagtgg
gttaagcagatcttcgatgaactgcaactcaaagaaattatcgaagcctga
>fig|66271.11.peg.346
atggcaaaagaaaacactgaccgcacgacgctcgatctgttcgctaacgagcgtcgccct
ggtcgccctaaaaccagtccgcttacgcgtgatgaacagctgcgtatcaataaacgcaat
caactgaaacgtgacaaagggcgcgggcttcgccgtgtcgaactcaaaatgaacagccag
gcggtagaagcgcttaatacgctggctgaacagcgtaatctcagccgcagtgaattaatt
gaacaaatgctgctggcgcaactcaaactggactaa
>fig|66271.11.peg.347
atgattttgaatgcccgtctgcaaactgaacaatcttctgctgattccacacccgttctg
ctcattcacggtttgtttggcagtcttgataacctcggcgttctggcgcgcggtctgaaa
gatgaccatccgcttatccaggttgatgtgcgtaatcatggcttatctccgcgcgctgac
gagatgacctaccaggttatggcccaggatatgctggacacgcttgatgcgcagggcatt
gagcgcctttccgtcattggtcactccatgggcggtaaaattgccatgacgatgagcgcc
ctggcccctgagcgtatagaacagatggtgatgatcgacattgcgcccgtcgactatcag
acgcgccgccacgacgaaatttttgccgcgatccgagccgtcaccgacgcgggcgtgacg
ctgcgcagtgaggcggccgaaattatgcgtcagcatcttaatgaagaaggtgtgattcag
ttcatcctgaaatcgttcagtagcggtgaatggcgctttaacgttccagcgctctgggac
aactatgcgtatatcacgggttgggaaacggtgcccgcgtggccgcacccggcgttgttc
attcgcggtggtgattccccttatctggacaatcagtaccgtgacgcgatactgcaacag
tttcccgcagcgcaggcgcacgtgattggcggtgcaggtcactgggtccacgccgaaaaa
cctgatgctgtcttacgcagcattcgccgcttttttgcacgataa
>fig|66271.11.peg.348
atgaaaacgatcgaagttgacgaagagctctaccgttatattgccagccacacgcaacat
attggcgaaagcgcatccgatattctgcgccgtatgctgaaatttactgcgggtcagaca
gccaccgcgaccgaaacacagcctgttgccgcctcgcagccgtctaaaacggcacagtcg
gcagggaatgagtcacgccctcaggatcgtgttcgtgcggtgcgcgagttgctgctttct
gatgaatatgcagagcagaagcgggcggtaaatcgctttatgctaatcttgtcaacgctc
tatcgtctggatacggccgcgtttgctgaggcgaccacctccatgcagggccgtacgcgc
atctattttgcaggcgatgagcacacgctgctgcaaagcggcacccataccaagccgaag
catgtgcccggtacgccgtactgggtcattacgaataccaataccggtcgtaaacgcagc
atgatcgaacacattatgctgtcgatgcagttcccatcggaactggctgagaaagtttgc
ggcaccatttaa
>fig|66271.11.peg.349
atggccaatcacccccgtgccgggcagcctgcccagcagagcgatttgattaacgttgca
caattaacttcacaatattatgtcctgcagcccgatgtggcgaatccagaacatgcggtg
aaatttggcacatcaggccatcgcggtagcgcaggacgtcacagctttaacgaaaagcac
attctggcgattgcgcaggcgattgcggaagagcgtaaaaagaacggtattaccggcccg
tgctatgtgggtaaagatacgcacgcgctgtctgagcccgcgctgctgtccgtgctgtcc
gtgctgaccgcaaacggggttgatgtgattgttcagcaggataacggttatacgccaacg
cctgcgatttcgaacgctatccttgaacacaacaaatccggcggcccactggcggatggc
attgtgattacgccgtcgcacaatcccccggaagatggcggcattaaatacaatccgcca
aacggtgggccggcagataccaacgtcaccaaagtggtggaagaccgcgcgaatcagctg
ttgaaagacggccttaaagacgttaaacgtctgtcactggatcaggcctgggccagcggc
cacatccatgaaaaagatctgattcagccttacgtggaaggtctgtcacagatcatcgac
attcctgcgattcagaaagcgggcctgaagattggtgtcgatccgcttggcggttccggg
atcgcttactggcagcgtatcgctgagcactacaagctggatctgacgctggtgaatgac
gctgtcgaccagactttccgctttatgcaccttgataaagatggtgtggtgcgcatggac
tgttcgtccgaatgcgccatggcggggctgctggcctacaaagacaaattcgatctggcc
ttcggaaacgatccggattatgaccgtcacggcattgttacccctgccgggctcatgaat
ccgaaccattatctggccgttgcgatcaactatttgttccagcaccgtccgcagtggggt
caggacgttgccgtgggtaaaaccctcgtgtccagtgcgatgattgaccgggtcgtggac
gatattggccgcaagctggtagaagtcccggtgggctttaaatggttcgtggatggcctg
tttgatggcagctttggttttggcggcgaagaaagtgcgggcgcgtcattcctgcgcttc
gacggcacaccctggtcaaccgataaagatgggatcatcctgtgtctgctggcggcagaa
attacggccgtaacgggtaagaacccgcagcaacactatgatgaactggctgcacgcttc
ggtgcgccaagctacaaccgtctgcaggcaccggcaacatcggcgcagaaagccgcattg
tcgaagctgtcacctgaaatggtcagtgcagatacgctggcgggcgatccgattaccgca
cgcttaacggccgctcccggtaacggcgcgtctatcggtggactgaaagttatgacggaa
aacggctggttcgctgcgcgtccatcgggcaccgaagacgcgtataagatctactgtgaa
agcttcctgggcgcagagcaccgtgcgcagatcgagaaagaagccgtcgagattgtcagc
gaagtgctgaaaaacgcctga
>fig|66271.11.peg.350
gtgtgttttcccttttcaggcaatggcaggattggtgtgaccacggttttaatcattgaa
gatgagaaagaaattcgccgcttcgtgcgcctcgcgctggaaagtgaaggcctgaaggtt
ttcgatgctgagacgctgcaacgtgggctgatcgaagccgccacgcgaaagcccgattta
gtcatccttgatctgggtttacctgatggcgacggcaagacgtttattggtgaactccgc
cagtggagcacgctgccggttattgttctctctgcccgtactgacgagcaggacaaaatt
gacgcactggatgctggtgccgatgattacctgactaaaccttttgggattggtgaactg
ctggcgcgtgttcgggtcgccctgcggcgtcatgccgggaagcacccggatccgaaggtc
agcttcgccgacgtggtcgtcgatattgccgcacggcgtgtgctgcgcgcgggcgaagaa
gttcaccttacgcccatcgagtttcgtttgctgaccacattactgaataacgcggggaaa
gttctgacgcagcgtcagctgctgaatcaggtctggggacctaatgctgtcgaacacagc
cattacctgcgcatttatatgggccatctgcggcaaaagcttgaagccaatccgacacaa
cccgttcacctgctgacggaaaccggtatcggctaccggttcatgccataa
>fig|66271.11.peg.351
atgtaccgcacctattcacttcacaaaattattttgcgccgaacgctggtcatcctgtca
ggtctgctcgctctgccggttatgctgtttcgtcaggatcgggcgcgcttctacagctac
ctgcatcggatgtggtgcaaaaccagcgccaaaccggtctggctggcgcagtctgaagca
gcggcgggtattttctggtaa
>fig|66271.11.peg.352
gtgacatcacttaatcaccgtcgcagcgactggtcttcgttcgaacataccgcacccgat
gtggtggcagccttagcgatgctgggcaaagccgttgacgattccgggctggaaaaatcg
ctcactgagctgatcaaactgcgcgcttcacagctgaatgcgtgcgctttttgcctccag
taccatctcaatctggcgcgtaagaccgatttgagcccggtaaaaatggatctggtcgcc
gtatggcgcgaagccggtatctattcggagcgggaatgtgcggcgctggcctggacagag
gccctgaccttaatggcgcagcagccggtttctgatgcggtgtatgctgaggtcagccgc
gtcttcgataaacaggagatcgcgtttcttacctcggctgttgccgcgatcaatgcctgg
aaccgtatcgcaggcgcgctgcagtttgccccgccggtgcctaaacgctag
>fig|66271.11.peg.353
atgcgcaagtcagatctgcagagcaccaccatccccgaacccggtgaaggaaaacgcggt
gagtcaggccatattggttatctgctgcgtcaggcccatgcggctcataaaatcagaatg
gaaaatgcgctgaaggataaaggcgtcacgttgccgcaattttcggtgctgaccatgctt
gcggcctatcccggcgcatcgggtgccgaccttgcgcgtctgtcgctgctgacgccacag
acgatgagcgtcattgtggcgaatctggagcgggccggaatgattcgtcgtcgtccgcac
gcggtgcacggcagaattcaggtgattgagattgctgacgccgggcgtgacgttctcgcg
cagtgcaaagtagcggttcagtcggttgaggccagcctgctttcgggtgtcacgcctgag
gatgaaaaggtgattcggcgctggctggtcagcgtggcagtgggagaataa
>fig|66271.11.peg.354
atgagcgaaaaaattcccgttgggatcagcgcttgcctgcttggtgagagcgtcagattt
gatggcggccacaagcggctcgcgttcgccactgagcaactgacgccttttgttcgtttc
gaacccgtttgccctgaaatggcgattgggctgcccacgccgcgcccggcgctgcgctta
gttaagcagagcgacgacgatgaactgcacctttgcttcagcaaagagggcggcgatgac
atcaccgataagatgcgcgactggtccgaaaaacgcgtgaaatcgctgcatcacctgtgc
ggctacatactgtgtgcaaaatcacccagttgcgggatggagcgcgtgcgtatctacgag
ccggccaccaataataaccgtaaagcgggaaccggtatatttacccgttttctacaacgt
gaaatgccctggttaccgctcgaagaagacgggcgtctgaacgatccgacattacgtgaa
aactttatcggccggatttgcgcgctgcacgagtttcatgaaatgtggaaaaaggggctg
agccgtcatggcctgattgccttccacagccagtataaattgttactgctggcgcattcg
caaaaaaaataccgtgaactgggcccctttgttgcctcgatgaaccagtgggagtcactg
gaggcgtttgccttcgagtaccgcaaccgccttatggatctgatgtcacaaccggcctca
cgcactaaccacaccaatgtgttgatgcatgttcagggttatttccgcagtcaactgagt
tcgccgcaacgcagagaactgacgtcactgattgattgttaccgtcagggcacgcaaccg
ttactggcgccgattacgattcttaagcactacatggctgaatatcctcatccgtggctg
acgcagcagcgctacttcgatccttacccggaagcgctgcgcctgcgctacggacagtga
>fig|66271.11.peg.355
atgatgacgacccatcttgtctggttccgtaatgacctgcgcatcaatgataaccttgcg
ctgcatgccgcctgcagcaagtcagatgcccgtgtcatagcactgtttattgccacgccg
ggacagtggcagcaacacgatatggccccccggcaggccgcgtttattcaccagaatctc
tgcagcctgcaggcatcactggccgaaaaaggcatcccgctgcatgttcatcagtgtgat
gatttcgctgccagcgtggattttctcgtcacgttttgtgaacagcaaaacgttgatcaa
ctgttttataactaccagtatgaatttaacgaacgtcagcgcgatgcgcaggcggaaaag
cggttagatgaagcggacgtgatctgtcaggggtttgatgacagcgtacttttgtcgccc
ggcagtatccagaccggcgatggtgagatgtacaaagtgtttaccccgttcagcaaagcc
tttattcgtcgcctgcagcaggggttgcctgagtgtgtcccggcgcctaaagcccgggat
ggcgcgcccctgaacacaccaaaagcgatttcgccatttgattacgaccatgctgaggtt
gatgatgcgctgtttccggccggtgaacaggcggcgattaagcggctacgtgcgtttgcg
caacatgccgtgctggattacccaaagcagcgtgacctgcctgcgcgcgacagcaccagc
cggttatcggcttacctgaccatcggcgtgctttcaccgcgccagtgtctgcatcgggtg
ttgcatgaacatcccggggcgctggaaggcagcccggcggctgtctggatcaatgaactc
atctggcgtgagttctatcgccatctcatcgttgcgtttccccgactgtgtaagcatcag
ccttttgtccactggacgcgtcatgtcgcgtggcaacgaaacgaggcgcattttgacgcc
tggaaagccgggaaaaccggttatcccatcgtcgatgccgccatgcgacagatgctgcag
accggctggatgcataaccggcttcgcatgatcacagccagttttctggtaaaggatctg
ttaatcgactggcgtgaaggcgagcgctatttcatgcagcagcttatcgatggcgacctg
gccgccaataacggcggctggcagtgggcggcgtccacggggaccgatgccgcaccgtat
ttccgcatttttaaccctacgacgcaaagtgagcgtttcgatgaacagggtgattttatt
cgtcactacctgcccgaactgaaagacgtgccggacagtgcgattcatcagccgcacgaa
tgggcgcggaaaaacaacaagaccctcgattatccaacaccgatcgtggaacataaggac
gcacgtaaaaagacactcgacgccttcgagcgcgcaaaaaatgcggcctga
>fig|66271.11.peg.356
atgaatcactatgcgttagaaaaaatcgttaacgatcagctggcaacccataccttcagc
gattatgcgccaaacgggctacaggtcgaaggccgacctgaagtgaaaacgatcgttacc
ggcgtgaccgcctgccaggcgctgctggatgaagcggtggcgcgcaaagccgatgcggtg
ctggtacatcacggttatttctggaaaagtgaaccggcggtgattaaaggcatgaaacgc
cagcgtctgcgcacgctactggcaaacgatattaacctctacggctggcacctgccgctg
gatgcgcaccctgagctgggcaataacgcgcagttggctaagctgctgggtattaacgtg
atgggcgagattatgccgctggtaccctggggcgaactgactcagcctgtgagcggccat
gcgttggcacagcgtattactgaggtgctgggacgggagccgcttcactgtggtgataat
gcgccagcagcgatccgtcgtgttgcctggtgcagtggcggcggtcagggatttattgat
aatgcggccgcctttggcgtagatgcctttattacgggcgaggtctctgagcaaaccatt
cacagcgcccgtgaacaaggtctgcactttttcgccgcaggccaccatgccaccgaacgc
gcgggtattcgggcgttgggtgaatggctggcggagcatcatggcctggatgtcacgttt
attgatattcccaatcccgcctga
>fig|66271.11.peg.357
gtgttgcaaaaaacacgatgctatatgctcggcgagcgcgcggtggtactggagttgtct
ccgcccgtttcgctggccagtcagcagcgaatctggcatctgtgccagcgtttgcagtca
cacgacgcgacccgggaagtgattcccggcatgaacaacctgacgctgctgttacgggag
ccgcccagagatgcccgacaggcgacagcgcaacttgaacagtggtggcaggaaagtgag
gcgcaggacacagagtcgcgccttgtgactataccggtcatctatgggggcgaggcgggg
ccggacttgcgtcaggtggccgaccacgccggcatgacggaaaagcaggtcgtcgcgtta
cacagcagcacggattacgcggttttctttattggttttcagcccggctttccttacctg
gccggcctggatgcgcgcctgcatatgccgcgccgcgccgaaccgcgcgttgcggttccg
gctggatcggtgggcatcggcggcagccagaccggtgtttatccgctggtctcaccaggc
ggctggcagttgattggcaggacgcaggtcgcgcttttcacacccagccagcagccgcca
accttacttcgtccgggtgacaatgtccggtttgtgccgcaaaaggaagggatatgttaa
>fig|66271.11.peg.358
atgttaaacattcttcgcgcgggtctggcaaccagcattcaggatttcggacgctatcac
tggcgacagtatggcatcggcgtcagtggtgttctggatcaacccgccatgatcacagcc
aatctgctggcaggcaatccgccgggcagcgccgtgctggagattgtcctcggacagttt
aaagcggaattccgtcgggatgggtggtttgcactaacgggagcgggttgtcaggccgaa
ctggatggcaagcctgtctggacaggctggcgtttaccggtaaaaaaagggcaggtcctg
gtgttgaagaaaccgattcacggcatgcgcagctacctggctgtgcacggtggattcgct
attccgccagtgctgggctcatgcagcaccgacattaaggccggttttggcggctttgag
gggcggacgctgcaggacggcgacgtcattccgctgggcaaaccgcaacagcacttcacg
agcaaaaaaggcgtgcgccagttgctctggggtaaccgtattcgggcgttacccggaccg
gaataccatgaattcagcgaagcgtcacaacaggcgttctggcgagcagcctggaagctg
aaccctcaaagtaatcgcatgggctaccgtttgcagggccctgctttgcaacgcgacgtg
ccgcgcgagttgttatcgcatggtctggtgcccggcgtcattcaggtgcctggaaacggt
cagccgatcgtcctgctggcggatgcacagaccaccggcggctatccacgtatcgcctgc
gtcattgaatgcgatctttatcatctggcgcagattcgtctgggcgagccgattcatttt
atgccctgtacgcccgaagaggcgctggcggcaacgcgacagcagcagcatgtattgggg
caaatggcctggggactggcaaatgaaaattga
>fig|66271.11.peg.359
atgaaaattgatttaaacgccgatctgggcgaggggagcagcagcgatcgtgcgctgttg
cagctggtgagttccgccaacatcgcctgcggctttcacgcaggcgacgcgcagatgatg
ttgcaggccattcgctgggccagcgaatttggcgtggcgattggcgcgcatcccagcttt
cccgatcgtgaaaactttggccgcagtgcgatgcaactgccgccggaaaccgtctatgcg
caaatcacctatcaggttggtgcactcaaaagcctggcggagagcgaagggcagtcgctt
gttcacgttaaacctcacggtatgttgtataaccaggcggcggcggatgccacgctggcc
gaggcgattgtgcgagccgtcaaagccgtcgatgcccggctgatcatggtggggctggct
aacagtgagttgattcgcgcggcggcccatcacggcctgaaaacccgggaggaggtgttt
gccgatcgcggctatctcagcagcggcgcgctggtgccccgtggccagcccggcgcattg
attgaagaggaagaccaggcgattcagcaaaccctgatgatggtgcgacaggggcaggtc
atcagtgtgaccggtgaggcggttcaggtgaacgcagaaaccgtctgcctgcatggtgac
ggggcgcatgcactgacgtttgcgcaacgtctgcgtgccagctttgccagccatgctatc
accgtcaccagtcaataa
>fig|66271.11.peg.360
atggacagcgtagtaaatctctggccgctgctgggcattgctgccatcgtcgttggcttc
gttttgcgttttaatccggtgctggtggtcattgtttcaggcttcgtcaccgggatcgct
gccctgatgccgctgggcgatattttacaaaagctgggtgagggatttctgaatacccgt
aacctgccgttgatcctgctgctgccgctggcggttattggcttactggaacgtcatggt
ctgaaacagcgtgcgcaggcgtggattgcccagatcaaaacggcgacggcgggacggttg
ctcattgtctatctgtttgtgcgtgaggtgactgcggccctcgggctgaccagtctcggc
ggtcatccgcaaatggtgcgcccgctacttgcgccgatggccgagggggccagcgaaaac
cgctacggggcactaccgcccgaggtccgtcatcgtctgcgtgccatgtccgctgccacc
gacaacgtcgggctgttctttggcgaggatatctttgtcgcctttggcgccattattttt
atgcataattttatgcaggagtccgccggtatccagactgagccactgcatattgccctg
tggggcattcccacggcgctctcagcctttctgattcattccgcccgcctgatcaggctg
gaccgccagctggcacgagaactgcgcgtcatcaacagcgaggccatgaaagccaaagga
gagccgtcatga
>fig|66271.11.peg.361
atgattcagcaacagtatctgatgtggctggctggcctgattctgctggttgtcgcggtt
ttatcctggcgcgacagcgcaaatccgcgccgtttcaccactggcttattttggggactc
tatggcctgatttttctggtgggtgactggacaaccgccctgatgacccaactgatgggc
tctgtcgaaagcggcacacgtacgttgcaaattagcgtgggcgtagcggtggttatcatg
gggatccttgccggttgtggtggggtaaaaatgggccgctatcaccagcgcagtgaggcg
gaaaaacaggccagtgcccagcgtctgggcaacaaacttttcctgccagccctggcgatc
cccgtcgtgacagtgatcggtgtgttagcatttaataaccttcccggtctgcaaacgtgg
gtgttcggtgcgggcaaccattccaccctgattacgctgttctccatggccacaggctgt
ctgctgggctggctgatcgccatgaaaatgacgcgtgaaaccccagtgcagtcgatgcag
gaaacccgacgtttgctggactgcatcggctgggcgtttctcctgccgcaaatcctggca
accctggggctactgtttacggccgcgggcgtcggtggcgcgatctcccatctcaccgaa
cattatcttgccgtggataaccgcttcattgcggtcacggtttacgcggcagggatggca
ctgctcaccatggtgatggggaatgcgttcgcggcgttcccgattattaccgcgggcatc
ggcattcccattctggtgttacagcatggcggcaacccggcggtcatggcggcaatcggg
atgttttccggctactgcggtacgttaatgacgccgatggcagcaaacttcaacattgtg
cctgctgccttgctggagttaccggatcgtaacgcggtcatcaaagctcaggtgccaacc
ggtgtgctactgttaattgttaacattttcttactctacttcctgatgtttttgtga
>fig|66271.11.peg.362
atgaaaacggtattaatgacggcatttgagccctttggcggcgaatccattaatccctcc
tggcaggcggtcagtgcccttgaaggccagactattgccggcgcacgcatcgtgacgcgc
cagttgcccgtcgtattcagcgaggtgctggacgtgctgtatcaggcgctggaaacgatc
aggcccgatgccgttatcgctgtcgggcaggcaggcggtcgcagcgatatcacggtagag
cgaattggtattaatgtggatgatgcgcgcatcccggataatgcgggcaggcaacccgtg
gacgaacccatcgttcaggatggcccggccggatatttttcacgcctgccgatcaaagcc
attgtggccgcggtgcgggaagcgggcattccggcatcggtgtcgcaaactgcaggaacc
tttacctgtaaccgggtgatgtatggtctgttgcactggcttgaaagcaacggcagcccg
gcacggggcggtttcattcatattccctacctgcctgaacaggcggtgcatcacccgggt
gcacccagtatgcccgccgcaaccgttattgaggcgctgaaaattgccgtacaaacgacc
ctgaccaccgctcaggatgtgaaggaagtgggtggcgcaacgcattaa
>fig|66271.11.peg.363
atgcctgaaggaccggagattcgccgcgtggcggatcagcttgaagtggccatcgtcggc
cagcccctgaccgacgtctggtttgcgtttcccgaattaaaaacctatgagcccgcattg
ctgggagaacaggtggcgtcgatagagacgcgcggtaaagcgttgctgacccatttcagt
aacggcctgacgctgtattcgcacaatcagctgtacggcgtctggcgcatcgtcccgcca
gacatgcagcccgagacaaaacggcagttacgtgtgcgtctcgcgacggctaatcaggcg
atattgctttacagcgcgtcggatattgaactcctgaatgcggaaacgcttgcccgtcat
ccgtttctcaaccgcatcgggccggatgtactgaatgcggagttgaccgtagacgcggtc
agggaacggctgtgctcgccgcgtttctgtcgccgccggttcagcggactgttactggat
caggcttttctggccggactgggcaactatttacgtgctgagatcctctggctggcccag
ttgcttccccggcataacgcacagtcgctgagtgaggcgcaactgacggctttctgcgaa
gcgctgttgtctgtgccgcgtcatgcctatcgcatgcgcggcaccatgaaaaaataccac
agcgaagcggcatttcggtttgaagtgttccaccgtcagggcaagacatgtcgccgctgc
ggtgaagtgatcgaaaagggcgtcctgtccgcccgacctttttactggtgccctggctgt
cagagataa
>fig|66271.11.peg.364
atgacacctgagattgtgacggaaaggttgcgcttaaaacccctgtcgctggaggatgcc
gatgccatgcagatcgcgtttccgcgctgggaaattgtacgctacctgatcgattcggtg
ccctggccttatcccgagggcggggcacgagactatattgccaatgtcgccttaccggcg
gtcgcggccgggacgggctggtactggacattgcggcctaaagcggcggaacagcaactg
attggcgttatttgcctgatggagacgccggataataaccggggcttctggttggtaccg
gagtggcaggggcagggctatatgacagaagcctgcctggccgtgacggattactggttt
accgatctgaaaaaaccgctgctgagaacgccaaaagcggcactgaatcagcgatctgtg
aacatttctgtcaacagtggtatgcgctgtatccgcacagagaaaaaacagtacgtttca
ggcacacatgactcgcaattatgggaagtgacgcgagaagaatggcaggcctttcgggca
tctcaaacgtccgccgttcatcctctcactaagattcgctcacgctga
>fig|66271.11.peg.365
atggagacgaaaatgacagataaaaaagtgacgctaaccctatcagatgaaacgtccatt
gaactgggtgtactgcaaggcacgctgggccaggatgtcgtcgatgtccgtcaactgggt
tccaacggcctgtttaccttcgatcctggtttcacgtctacagcgtcctgcgaatcaaaa
atcacctttatcgatggtgatgaaggcattctgcttcaccgcggcttccctattgaccaa
ctggctacccactctaactacctggaagtgtgctacatcctgttaaatggtgaagcccct
acgaaagcccagtttgaagagtttaaacaaacggttacgcgccacacgatgattcatgag
cagattacccgtctgttccacggtttccgtcgtgattcacacccgatggcggtgatgtgc
ggcgtgaccggcgcactggctgcgttttatcacgattcgctggatgtaaacattgagcgc
caccgtgaaatcgccgctttccgtctgctgtcgaaaatgcctaccatggcagcgatgtgt
tacaagtattcaatcggtcagccgttcgtctatccccgtaacgacctctcctatgccggt
aacttcctgcacatgatgtttgcaacaccgtgtgaagaatacaaggttaaccctgtgctt
gaacgcgccatggatcgcattctgattctgcacgccgatcatgaacagaacgcctcgacc
tctaccgtacgtaccgctggctcgtcaggcgctaacccgtttgcctgtatcgcggccggt
attgcctccctgtggggacccgcacacggcggcgcgaacgaagcctgtctgcgtatgctt
gaagagatcagcaccgtcgagcacattcctgagtttgtgcgccgtgccaaagacaaaaat
gactctttccgcctgatgggctttggtcaccgtgtttataaaaactatgacccgcgcgcg
accgttatgcgtgaaacctgccatgaagtgctgaacgaactgggcatgaaagacgatctg
ctggaagtggcgctggaactggaacacattgcgctgaacgacccgtacttcatcgagcgc
aaactctatccaaacgtggatttctactccggtatcatcctgaaagccatgggcatccct
tcgtccatgtttaccgtgattttcgccatggcgcgtaccgttggctggatcgcgcactgg
aaagaaatgcacgacgaaggcatgaaaattgcccgtccgcgtcagctgtataccggttac
accgaacgcgagttcagctcgaagctggataaataa
>fig|66271.11.peg.366
atgatgcacaaaagttatggggatacactttctcctaagctgaagttatgtaacattgtc
ggtaaccgctttaaataccatcaggttattggttacaaagaagttatgtcctga
>fig|66271.11.peg.367
atgagcggcttctttgtgaagtttatcatgtggggcattctgaccgcgttggcctatcat
acggtgggcgggatacgtcatatgttaatggattttggttatctggcggaaacgctcgaa
gcaggtaagcgttctgcgcaggtgacgtttggtattactgtcgtgctttcaatcttagca
ggagtcctcgtatggtaa
>fig|66271.11.peg.368
atggtaagcaatgcatccgcgttgggtcgcaatggcattcaggactggctgttgctgcgc
gcgtcggcaatccttattacgctttacatcatctacatgctcggtttcgtggtgatgaca
gacacgctgacgtatgacatctggcgtggcttctttgcctcagcatttacaaaagtgttc
acgctcctgacgctgttttccatcctgatccacggctggattggtatgtggcaggtctta
acggactacgtgaaatcgctggcggcgcgtctgctgttacagctggttatcgtggtggca
ctgttgtcatatgcaatttatgggtttgttgtggtgtggggtgtgtaa
>fig|66271.11.peg.369
atgaagttaccagtcagagaatttgatgccgtggtgatcggcgcaggtggcgcgggtatg
cgcgcggcactgcaaatctcccagtcgggccagacgtgcgccctgctgtccaaagtgttc
ccaacccgttctcatacggtatccgcgcagggcggtattaccgttgcgctgggcaatacc
catgacgataactgggaatggcatatgtatgacaccgtcaaaggctccgactatatcggc
gaccaggacgcgattgaatacatgtgccacgtcggtccggaagcgattctggaactggaa
cacatgggcttacctttctcccgtcttgatgacggccgcgtttatcagcgtccgtttggt
ggtcagtcaaaaaacttcggtggtgagcaggcggcgcgtactgccgcggcagctgaccgt
actggccacgccctgctgcatacgctctatcagcagaacctgaaaaacaaaaccaccatc
ttctccgaatggtatgcactggatctggtcaagaatgacgacgatgcgattgtgggttgt
accgctatctgcatggaaaccggtgaaaccgtctacttcaaagccaaggcgaccattctg
gcgaccggtggtgcaggacgtatctatcagtcgacgaccaatgcccacattaacactggc
gacggtgttggcatggcgctgcgcgcaggtgtaccggtgcaggacatggaaatgtggcag
ttccacccaaccggtatcgcaggtgcgggtgtgctggtcaccgagggctgccgcggtgaa
ggcggctatctgctgaacaaacacggtgaacgcttcatggagcgctatgcgccaaacgcc
aaagacctggcaggtcgtgacgtggtggcccgttctatgatggtggaaattcgtgaaggc
cggggctgtgatggtccatggggcccgcacatcaagttgaaacttgaccatctgggtgcc
gaagtgctggagtcacgtctgccgggaatcctggaactgtcccgtacctttgcgcacgtt
gacccgattaaagagccgattcctgttatcccaacctgtcactacatgatgggcggcgta
ccgaccaaagtgaccggccaggcgctgcgcgtcaatgcgcagggcgaagatgaagtgatt
ccgggcctgttcgctgtgggtgaaatcgcctgcgtatctgttcacggcgcgaaccgtctg
ggcggaaactcactgctggacctggtggtctttggtcgcgcggcgggtgttcatctgctt
gaatgtctggaagagcagggcgaactgcgcgaagccagtcaggaaaacatcgatgctgcc
atggcgcgcttcaatcgctgggagaacaacaccacgggtgaagatccggttgaaatccgt
aaagcgttgcaacgctgcatgcagaacaacttctcggtcttccgcgaaggtgatgccatg
cgtgaaggtcttgaagagctgaaagtgattcgtgagcgcctgaagtctgcgcgtctggat
gaccgttcacccgacttcaatacacagcgtatcgagtgccttgagctggataacctgatg
gaaaccgcctatgccacagcggttgcggctaacttccgtacagaaagccgtggtgcacac
agccgcttcgactatccggaacgtgatgatgcgaactggctgtgccatagcctctatgtt
ccgcaaacggaaagcatgacgcgccgtgaggtgaacatgcaaccgaaactgcgtgcggcc
ttcccgccaaaagcgcgtacctattaa
>fig|66271.11.peg.370
atgagactagaattttcgatctatcgttataacccggacgtcgatgataaaccgcgcatg
caggattacagcctggaagcggaagatggccgtgacatgatgctgctggacgcgctgatc
cgtttaaaagaaaaggatcctacgctggctttccgtcgctcgtgccgtgaaggcgtgtgc
ggatcagatggcctgaacatgaacggtaaaaacggcctggcctgcattacgccggtttcc
gctttaggcaacggtaagcagaagattgtgattcgtcctctgcctggcctgcctgtggtg
cgcgacctcgtggtagacatgagccagttttatactcagtatgagaaaattaagcctttc
ttgttaaacaacggtgaaaacccacctgcgcgtgagcatctgcagacgccgggcgagcgt
gagcatctggacggcctgtatgagtgtattctctgcgcctgttgctcaacctcatgcccg
tcgttctggtggaatcccgataagttcatcgggcctgcgggtctgctggcggcataccgc
ttcattattgacagtcgcgacaccgaaaccgatgcgcgtctggataatctgagcgatgca
ttcagcgtgttccgctgccacagcatcatgaactgtgtcagcgtgtgtcctaaaggtctt
aaccccacgcgcgccatcggccatatcaagtcgatgctgctgcaacgcggggcatag
>fig|66271.11.peg.371
gtgttttacggaagcctctttaaacgcggtcccgaccacgtttacaaaggttcccttacg
ggccgggcgcgcgctgcgcacagtgctcgtatcgctgaactcactacggcaaaccgcgaa
agcggcaacaaatga
>fig|66271.11.peg.372
atgcagaacagcgcgatgaagccctggctggactcctcctggctggccggcgcgaatcag
tcttacatagagcaactctatgaggatttcctgaccgatcctgactctgtggatgcagtg
tggcgctcgatgttccaacagttaccaggcacgggagtgaaacccgagcagttccactcc
gcgacccgcgaatatttccgtcgcctggcgaaagacgcatctcgttacacctcctcagtc
accgatccggcaaccaactccaagcaagtgaaagtgctgcaactgatcaacgcgtttcgt
tttcgcggtcatcaggaagcaaacctggatccgcttggcctgtggaaacaggaccgtgtt
gccgatctcgaccctgcttttcacgatctgaccgacgccgattttcaggaaagctttaac
gtaggttcttttgctattggcaaagaaaccatgaagctggccgatctgttcgaggcgctg
aagcagacttactgtggttcgattggtgcagagtacatgcacatcaacaacaccgaagag
aaacgctggattcagcagcgtctcgaatccggtgctggccactgttcgttcagcggtgaa
gagaaaaaaggtttcctgaaagagctgactgcggcagaaggccttgaaaaatatctgggc
gcaaaattcccgggtgccaaacgcttctcgctggaaggcggtgatgcactggtgcctatg
ctgcgtgagatgattcgtcatgcaggtaaaagcggcacccgcgaagtggtgctggggatg
gcgcaccgtggccgtctcaacgtcctgattaacgtgctgggtaaaaagccacaggatctg
ttcgacgagttctcaggcaaacataaagaacacctgggcaccggtgatgtgaaatatcac
atgggcttctcatcggatatcgaaaccgaaggcggtctggtacacctggcgctggccttt
aacccgtctcacctggaaattgtcagcccggtggtcatggggtcggtgcgtgcccgtctg
gatcgtctggctgagccggtcagcaacaaagtgctgcccatcactattcacggtgatgcg
gcggtcattggtcagggcgtggtgcaggaaaccctgaacatgtctcaggcccgcggctat
gaagtcggtggcaccgtgcgtatcgtgatcaacaaccaggtgggtttcaccacctcgaat
ccgaaagacgcgcgttctacaccgtactgtactgacattggtaaaatggtgctggcaccg
attttccacgtcaatgcggacgatccggaagcggtggcctttgtaacccgactggcgctg
gactatcgcaacacttttaaacgcgatgtgtttatcgatttggtgtgctatcgccgccat
ggtcacaacgaagcggatgagccaagcgccacgcagccgttgatgtaccagaaaatcaaa
aagcatcccacaccgcgtaaaatctacgccgatcgtctggaaagcgaaggtgtcgcgtcg
caggaagatgccaccgagatggtcaatctgtaccgtgatgcgctggatgccggcgaatgc
gtggtgccagaatggcgtccgatgagcctgcactccttcacgtggtcaccgtatctgaat
cacgagtgggatgaaccctatccggctcaggtggacatgaagcgtctgaaggagctggcg
ctgcgtatcagccagatccctgaagagattgaagtccagtctcgcgtcgccaagatctat
aacgatcgtaagctgatggccgaaggcgagaaagcgtttgactggggtggcgctgaaaac
ctggcgtacgccacgctggtcgatgaaggcattccggtacgtttgtcgggtgaagactcc
ggccgtggcaccttcttccaccgtcatgccgtgatccacaatcagaccaacggttcaacc
tacacgccactacatcatattcataacagtcagggtgaattcaaagtctgggactccgtc
ctgtctgaagaagccgtgctggcctttgaatacggttatgccaccgcagagccgcgcgtg
ctgaccatttgggaagcgcagttcggcgattttgctaacggtgcgcaggtggtgattgac
cagttcatcagctccggcgagcaaaaatggggccgtatgtgtggcctggtgatgctgctg
ccacacggctatgaaggtcagggccctgagcactcctccgcccgtctggaacgttatctg
cagctctgcgctgagcagaacatgcaggtctgcgtaccctcaacaccggctcaggtttac
cacatgctgcgtcgtcaggcgctgcgcggtatgcgccgtccgctggtggtgatgtcaccg
aagtcgctgttgcgtcatcctctggcgatttcctcgctggatgaactggcaaacggcagc
ttccagccagcgattggcgaaattgacgatctggatccgcaaggcatcaagcgcgtcgtg
ctgtgctccggtaaggtctactacgatctgctggaacagcgtcgtaaagacgaaaaaacc
gatgtcgctatcgtgcgtatcgaacaactttacccgttcccgcatcaggcagtacaggaa
gcgttaaaagcgtattcccacgtacaggattttgtctggtgtcaggaagagccactgaac
cagggtgcctggtactgtagccagcaccatttccgtgatgtggtaccgtttggtgcaacg
ctgcgttacgcaggtcgcccggcatcggcttcaccggccgtgggttatatgtccgtacat
caacaacagcagcaagacctggttaatgacgcactgaacgtcaattaa
>fig|66271.11.peg.373
atgagtagcgtagatattctcgttcccgacctgcctgaatcggttgcagatgccacagta
gcaacctggcacaagaaaccaggcgatgcagtcagtcgcgatgaagtcatcgtcgaaatt
gaaaccgacaaagtggttctggaagtgccggcgtctgcggacggcgtgctggaagccgta
ctggaagaggaaggggcaaccgttacctctcgtcagattctcggccgcctgaaagaaggc
aacagcgctggcaaagaaagcagtgcgaaagtcgacagcaacgaatccacaccagcccag
cgtcagaccgcttctctggaagaagagagcaacgatgcgctgagcccggcgattcgtcgt
ctgattgccgaacacaaccttgatgcctcacagatcaaaggcaccggcgtgggtggacgt
ttaacgcgcgaagatgttgaaaaacatctggcgaacaaaccacaggcagacaaagccgcg
gcaccggcatctgacgcgcagcctgcccagcagcctgtggctaaccgcagcgaaaaacgt
gtgccaatgacgcgcctgcgtaagcgcgtcgcggaacgtctgctggaagccaagaacagc
accgccatgttgacaaccttcaacgaaatcaacatgaagccgattatggatctgcgtaag
cagtacggcgaagcgttcgagaagcgtcacggtgtgcgtctgggctttatgtcgttctac
attaaagccgtggtggaagcgctgaagcgttacccagaagtcaacgcctcaattgatggc
gaagacgtggtttaccacaactactttgatgtcagcatcgccgtttctaccccacgcggc
ctggtgacccctgttctgcgtgatgtggatgcgctgagcatggctgacatcgagaagaaa
attaaagaactggcagtaaaaggccgtgacggcaagctgacggttgacgacctgacgggc
ggtaacttcaccatcaccaacggtggtgtgtttggttcactgatgtcaacgccaatcatc
aacccgccacagagcgcaatcctgggcatgcacgccattaaagatcgtcctatggcggtg
aatggtcaggttgtgatcctgccaatgatgtacctggcgctctcttatgatcaccgtttg
atcgatggtcgtgaatctgtcggctatctggtcgcagtgaaagagatgctggaagatccg
gcgcgtctgctgctggatgtctga
>fig|66271.11.peg.374
atgaacttacacgaataccaggctaaacagctgtttgcacggtatggcatgccagcaccg
accggctacgcctgtactacaccacgtgaagcagaagaagcggcatcgaaaatcggtgca
ggcccgtgggtagttaaatgtcaggttcatgccggtggccgcggtaaagcgggcggtgtg
aaggtagttaacagtaaagaagacatccgtgctttcgctgaaaactggctgggtaaacgt
ctggtgacctaccaaactgacgccaatggccagccggtaaaccagattctggttgaagcg
gcgaccgacatcgatcaggagctgtatctgggtgccgtggtcgaccgtgcaacgcgtcgc
gtgatcttcatggcgtcaaccgaaggtggcgtggaaatcgagaaagtggcggaagaaacc
ccgcacctgatccacaaaatggcgcttgatccgctgaccggtcctcagccttatcagggc
cgtgagttggcgttcaaactgggcctgaccggcaagcaagtcagccagttcaccaaaatt
ttcatgggtctggcgaccatgttcctggaacgtgacctggcgatggttgagatcaacccg
ctggtcatcaccaaacagggcgatctgatctgtctggatggcaaactgggtgccgatggc
aatgccctgttccgtcagccagagctgcgtgaaatgcgcgatccaagccaggaagaccca
cgtgaagcacacgcaacgcagtgggaactgaactatgttgcgctggaaggcaacatcggt
tgtatggttaacggcgcaggcctggcgatgggcaccatggacatcgttaagcaccacggg
ggtcagccagcaaacttcctggatgtcggcggcggcgcgaccaaagagcgcgtaacggaa
gccttcaaaatcatcctgtctgacgacgccgtgaaagcggttttcgttaacatcttcggc
ggcatcgtgcgttgcgacctgatcgcagacggcatcatcggtgcagtggcagaagtgggt
gtgaacgtaccggttgtggtacgtcttgaaggtaacaacgctgagctgggcgctaagaaa
ctggcggacagtggtctgaacatcattgcagcaaccagtctgacagacgcggcacagcgt
gttgttgctgctgcggagggtaaataa
>fig|66271.11.peg.375
atgtccattttgatcgacaaaaacaccaaagtcatttgccagggtttcaccggcggacaa
gggacgttccactctgagcaggcgctggcttacggcacgcagctggtcggcggtgtgacg
ccaggcaaaggcggcaccactcatctggggctgccggtgtttaacaccgtgcgtgaagcg
gttgaagccactggcgcaacggctaccgtcatctacgttccggctccgttctgtaaagac
ggtatcctggaagcgatcgatgccggcatcaagctgatcatcaccatcaccgaaggcatc
ccgacgctggatatgctgaccgtgaaaatgaagctggatgaagcgggcgttcgcatgatc
gggccaaactgcccgggtgtgatcaccccaggcgaatgtaagatcggtatcatgccgggc
cacattcatcagccaggccgcgtcggtatcgtatcgcgttcaggtacgctgacgtatgaa
gccgttaagcagactaccgatatcggttacggccagtctacctgtgtcggtattggtggt
gacccgatcccgggttctaacttcatcgacatcctgaaaatgttccaggacgatccacag
actgaagcgatcgttatgatcggtgaaatcgggggcagcgcggaagaagaagcggctgcc
tttatcaaagatcacgtgaccaagccggttgtgggctacatcgcaggcgtgaccgcgccg
aaaggcaaacgtatgggccatgcaggcgccatcatcgccggcggtaaaggtacggcagac
gagaagtttgctgcactggaagcggcgggcgtgaaaaccgtacgcagcctggctgacatc
ggtgatgctgttaaagccgttctgccagcgaagtaa
>fig|66271.11.peg.376
atgctagatatcgtcgaactgtcgcgtttacagtttgccttaacggcgatgtaccatttt
ctgtttgtgccattaacgctcggtatggcgtttttactggccatcatggaaacggtatac
gtcctgagtggtaaacaaatctataaagatatgaccaagttctggggcaagttgtttggt
attaactttgccctgggcgtggccaccggactgacaatggaatttcagttcggcaccaac
tggtcttattattctcattatgttggcgatatttttggtgcgccgctcgcgattgaaggc
ttaatggctttcttcctggaatccacctttgtgggcctgttctttttcggctgggatcgc
ctgggtaaagtgcagcatctggcggtgacctggctggtcgcaatcggttcgaatatgtcg
gcactgtggattctggtagcgaatggctggatgcaaaaccccatcgcctctgagtttaac
tttgaaaccatgcgcatggagatggtgagcttctctgagctggtattaaacccggttgcg
caggtgaaattcgtgcataccgtggcggcaggctataccacaggagccatgtttatttta
ggcatcagcgcctggtatttactgaaaggccgtgacatggcgtttgcaaaacgctctttt
gccatcgcggccagtttcggcatggcggcggtgctgtcggtgattgtgctgggtgacgaa
tccggttacgagatgggcgacgtacagaaaaccaagctggccgctattgaagcggaatgg
gaaacccaaccggcaccggccgcctttacgctctttggcgtgcccgatcagtcagcacag
cacaacaagtatgcgatccagatcccttatctcctagggctcattgccacgcggtcgacc
gatacgccggtgaccggactaaaagaactgctggcgcaacacgaagtgcgaattcgtaac
ggtatgaaggcttacgcgctgctggatgaactgcgacagggcaataccgatccggccgtc
cgcgatgcctttaaccacagcaaaaaagacctgggttatggcctgctgttaaaacgctat
accgcgaacgtgtcggatgccagtgaagcgcagattaaacaggccacgcaggattcgatt
cctcgcgtcgcaccgctctactttgcgttccgtatcatggtgctttgcggcgtgctgctg
ctcggcgtcgttgcactgtcattctggagtgtgattcgaaatcgcattggtcaacagcgc
tggttactcaaagccgcactgtacggcattccgctgccgtggattgcggtagaagcgggc
tggtttgtggcggagtacggtcgtcagccctgggcgattggggaagtcctgcccaccgcg
attgcgaactccacgctgaccgtgggcgatgtcctgttctcaatgatactgatttgcgga
ctgtataccctgtttctggtggccgagatgtacctgatgtttaagttcgcgcgtctgggg
cccagcagcctgaaaacagggcgctatcaccatgaacagatcgttaaaaacgctcagccg
gtgcgtggataa
>fig|66271.11.peg.377
atgtttgattatgaagttctgcgctttgtctggtggctgctaatcggcattctgctggtg
ggctttgccgtcaccgatggtttcgatatgggcgtcgggatgctgacgcgcgtattaggc
cggaccgataccgagcgtcgtgtgatgatcaattctatcgcgccgcactgggacggcaat
caggtctggttgatcaccgccggtggcgcactgtttgccgcctggccgatggtgtacgcc
gccgcgttttccggcttctacgtggcgatgattctggtgctggcctcattgtacttccgt
ccggtaggctttgactatcgctcaaaaatcgaagatgcacgctggcgcggtgcctgggac
tggggcatttttatcggcagctttgtcccgccgctggtgatcggcgtcgcctttggcaat
ctgctgcagggcgtgccttttcatgccgacgagtacatgcggctgtattacaccggaaac
tttttccaactgctgaacccctttgcactgctggccggtgtggtgagcgttgccatgata
ctgacgcagggtgcgacctatctgcaaatgcgcaccacgggcgaactgcacctgcgttca
cgcatcacggcgcagattgccgcgctggtgatgatggcgtgtttcgcgctggctggcgtc
tgggtaaggtacggtattgacggctatgtggtgaccagcacgcttgatcacttcgctgct
tctaatcccctggggaaaaccgtggtgcgcgaagcgggggcctggatggtgaatttccag
cagcatcctgtgttgtggttattcccgcttctgggcgtggtgttgcccttactgaccgta
atgtgttcgcgcggagagaagggcggctgggcgtttctctgctcatcgctgacgctggcc
tgcgtcatcatgaccgccggcatcgcgatgtttccgttcattatgccgtccagtaccgtt
cccggcaccagcctgaccatgtgggacgccacctccagtttgctgacgctggaaataatg
accttcgcggcgataatttttgtgccggttattctgctctataccagttggtgttactgg
aaaatgtttggtcgtatcactaaagaacatgttgagcgcaacagtaacgcactctattaa
>fig|66271.11.peg.378
atgtggtattttgcctggattctcggcaccctgctggcctgtgcctttggcatcatcacc
gcgctggcgatagaacatatcgaagacagcgccgacgcggaacgccagtcgtaa
>fig|66271.11.peg.379
atgcgcacaggcattcagacaggttatcgcctgatggataagggcccgctccgggccctt
tctctgatactcgccttatggctggccggctgcctgttatgggaccccgcgcgctatgca
acccgcccggaaggcatcctgctatggcagggcatcgtactgatttgggcggtctgcacg
ggggttattcacggcagcggattccgtccgcgccgtttacgctggcgtgcgttctttgcg
ccattgcccgccttactggtactcttctgggcgctgagtcatttttatcgctga
>fig|66271.11.peg.380
gtgagtacaacgctgtttcgctggccggttcgggtctactatgaagataccgatgccggt
ggtgtggtttatcacgccagctatatcgctttttatgaacgagcacgtaccgaaatgctg
cgtcagcaccatttcaatcagcaggcgctgttagaacagcaggttgcttttgtggtacgg
cgcatgacggtggactatctttcggcggcacgtcttgatgaccttctggagatccagagc
gaagtgacatcaatgacgcgggcgacgatgacattctcccagcgtatcgtgaacgcagaa
ggcaaagtgctcaatgaggcagaggtcctgattgcctgcatcaacccacacctaatgaag
ccgattgcgcttcccaagtctattgtcgcggagttcaagcagtga
>fig|66271.11.peg.381
atgaacgttcttgatttgttcctgaaggcgagccttctggtcaaacttatcatgttgatt
ttgatcggcttttcgattgcctcctgggcaatcatcatccagcgcacgcgaattctgaat
gcggcgggaagggaagctgaagcctttgaagacaaattctggtccggcgttgaactgtct
cgcctctatcaggaaagtcagggacgtcgtgaagagctggcgggtgccgagcaaatcttc
tacgccggcttcaaagagtttgcccgtttacatcgcgcgaataatcatgcgcctgaagcg
gctgttgaaggcgcgagcagggccatgcgcatttccatgaatcgcgaactcgaagcgctg
gaaacccacattcctttcctgggcacggtgggctcaatcagtccttatatcggtctgttt
ggtacggtctgggggattatgcatgcgtttattgccctgggggcggtcaaacaggccacc
ctgcagatggtggcaccggggattgcagaagcattgatcgccaccgcgatcggtctgttt
gctgcgattcctgccgtaatggcgtacaaccgactgaaccagcgcgtcaataaactggag
cagggctacgacaactttatggaagagtttacggccatcctgcatcgtcaggctttctcc
agcgacagcgctaagtaa
>fig|66271.11.peg.382
atggcccgagtgcgtggtcgcggtcgccgcgagctaaagtcggaaattaacatcgttcca
ctgctggacgttttgctggtgctgctgctgatctttatggcaacggcccccatcatcacg
caaagcgtggaagtggatttgcccgatgcaacagattctaagacggtttccagtgatgat
aacccacccgtgattgttgaagtgtccggcgtgggacaatacagcatggtcgtcgatcac
gatcgtttgccgcagttgccgccagaacaggtgattagcgaagcgcaacgtcgtctggaa
gccaatccgaaaaccgtctttttgatcggtggtgccaaagaggtaccttatgatgaaatc
atcaaggcgctgaacctgctgcatcaggcaggggttaaatctgtcggtttgatgacgcag
ccgatttaa
>fig|66271.11.peg.383
gtgtcgaaggcaaccgagcaaaacgaaaagttaaagcgcgcgataatcatttcggtgatt
ctgcatatcgtgctgatcgccctgctgatatggagctcgtttaatgagcacattgaggcc
agcggcggcggtggcggtagcgatatagaagcggtcatggtcgatcccggtgcggtggtt
gaacagtataaccgtcagcagaatcagcaaagcgacagtcagcgtgcggagcagcagcgc
cagaaacaggcccagcagcaggccgaagagcttcagcagaaacaagcggctgaacagcag
cggctgaaagagttggaaaaagagcgactgcaggcacaggaagacgcgaaacagcaggcg
aaagcgcaggctgaacagcagaaggccgccgaagccgcagcgaaacaggccgaggcgcaa
cagaaagccgccgaagcggccgcggcgaaagcgaaagcgaaagccgatgcgaaagcggaa
gcggatgcacaggcgaaagccgcggcagacgcaaagatgaaggcgcaggaagaggcgaag
aaggccgcagcagaggcgaagaagcaggctgagcaagaggtgaaagccgcagccgcagaa
gcgaagaagcaggccgagcagcaggcgaaagctgaggctgccgaagccgcaaaacaagct
aaggccgaagcggcgaaacaggctaaagcggaagccgcgaaagaagcgaaagcggctgaa
gccaaagccgcagcggaagcgaaagccgcagccgcccaggaagcgaaagagaaagcggcc
gccgcagcgaaagaaaaggccgccaaagaaaaagcggatgccgccgccaaagcgaaagcg
gaggctgctgccaaagcaaaagcagatgcgaaggcaaaagccgaggcgaaagcgaaagcg
gccgctgatgccgccaatgacagcgacgtcgatgacctgctgggcggcttagcgtccggt
aagaatgcaccgaaaagcggcgcgtcgggtggagcagcagggcagggtaatcagaagaag
gcgggtgcttctggcgcagatgtgaatgcgtatcttgggcagatcaccagcgcaattcag
agccgtttctacgatgcggacctgtatagcggcaaaagctgtgacttacgtattaaactt
gctcctgatggcatgctgattgatgttaaatcagaaggcggcgatccggcgctgtgccag
gccgccattgcggcggcgaagcaggcacatattccgaaaccgccttcacaagcggtgtac
gaagtgtttaaaaacgccccgatgcgtttcagaccgcaataa
>fig|66271.11.peg.384
atgaagcaagctcttcgcgtaacgttaggcttttttatcctgctgtgggcagcggtgctg
catgcagaggttcgcattgaaatcacccagggcgtcaacagcgcgcgccctatcggtgtg
gttccgtttaaatggtctggcccaggcgcggcaccggaagatatcggtggtatcgtcgca
gctgacctgcgtaacagcggtaaatttaacccgcttgatcgttcacgtctgccgcagcag
ccgaccagtgctcaggaagtgcagcctgctgcatggagcgcactgggtattgatgccgtg
gttgttggacagattcagccgaatgctgatggcagctatcaggtgtcctaccagctggtg
gataccgcaggtgcgccaggtaccgtgctggcgcaaaactcctataaaattacgaaacag
tggctgcgctatgcggcgcacaccgtcagtgatgaggcgttccagaaactgaccggcatt
aaaggggcgttccgcacccgtatcgcctatgtggtacaaaccaacggcggtcagttcccg
tatgaactgcgcgttgccgattacgacggttacaaccagtttgtcgtgcaccgttcaccg
caaccgctgatgtcgcctgcctggtcgcccgatggcagcaaactggcatatgtaaccttt
gaaagcggcaagtcagcgctggtgattcagaccttgtctaacggctctgtccgtcaggtc
gcttcattcccgcgtcacaatggtgcgccagccttctcaccggacggcaccaagctggcc
ttcgccctgtctaaaaccggtagtctgaatctctatgttatggacctggcctccgggcag
attcgtcagattacagatggtcgctataacagcactgaaccaacctggttcccggacagc
cagacgctggcgtatacctctgaccaggccggtgcgccgcagatctacaaaatcagcatc
aatggtggtgcatcacagcgcattacctgggaaggcgctcagaaccaggatgcggatgta
gccagtgatggaaaatcaatggtgatgattagcaccagtggcggtgctcaacacgtcgcc
aaacaggatctggtaacgggagccgttcaaacgttaacggacacgttcctggatgaaacg
ccgagcctggctccaaacggcaccatggtaatctacagctcgactcagggcatgggttct
gtgttgcagttggtttcaaccgacggtcgtttcaaagcgcgtcttccggcaactgatgga
caggtcaaatttcctgcctggtcgccgtacctgtaa
>fig|66271.11.peg.385
atgcaactgaacaaagtactgaagggtttaatgctggctctgccaatcatggcagttgcg
gcgtgtagctcacacaaaaataacaacaacgaccagtctggcgcaggtgctgacggcgct
tacggtgctaactctggtatgaacaacggcaacatgtcttctgatgagcaggcgcgtctg
cagatgcaacagctgcaacagaacaacatcgtttacttcggtctggacaaatacgatgtt
cagcctgactacgcccagatgctggatcagcacgctaacttcctgcgtagcaacccgtct
tacaaagtgaccattgaaggtcatgcggatgagcgcggtacgccagagtacaacatcgcc
ctgggcgagcgtcgtgctaacgccgttaagatgtacctgcaaggtaaaggcgtgtctgcg
gatcagatgtctatcgtatcttacggtaaagagaaaccagctgttctgggccacgacgaa
gcggcttacgctaaaaaccgtcgtgccgtactggtctactaa
>fig|66271.11.peg.386
atggttagtaacttcagacatcacctgttgagtctgtcgttactgattggcgtagcggcc
ccctgggccgctcatgcccaagcgtcaatcagtagcgttggctccggctcggtcgaagac
cgtgtcaccagtctcgaaagaatctccaatgcccaggcacagctgatgcagcaactgcag
cagcagatgagtgataaccagcgggatatcgactcattgcgtggggaaatccagcaaaat
acctatcagctgaatcaggttattgagcgccagaagcagatctatcaacagatcgacagt
ctgagcagcaataacagcagcaatgccagtcagcctgccgcgggtgccggtgacaatgcg
gctgcgggcgctgcgacagcgggcaacgatgcaggtgcggccgcggccggcagcagtgcg
cctgttcagagtggcgatgctaacagcgattacaatgctgctgttgcgctcattctggag
aaaaaacagtacgatcaggccatcactgcgctgcaggcgtgggtgaagcgttacccggac
tcgacgtatcagccgaatgccaattactggctggggcagctgttttataacaaaggtaaa
aaagacgacgcagcgtattattacgccacggtggtgaagcagtatccaaaatcccccaag
gcggctgaagcgttgtttaaggttggcgtgatcatgcaagagaaaaacgacacggcaaaa
gccaaagccgtttatcagcaggtgatcaaactttacccgaacaccgaatctgctaagcag
gcacaaaaacgcttgtctggtatgtaa
>fig|66271.11.peg.387
atggggttgcggttagaaaatacaaaaatttcgcacaaactcagtttaggatttggactc
gttttgctgttggtggtgggatcgggcgcggtaagcatcgcgcgttttaaaactatccat
gacgtttatgaacagagcaacctgatttacgacattaatattgacgtgtttcaggctaag
gttaaccggctgaaactgctgtatggcgatgagaaagcggggaaagtgatggcggattat
atcgcccatgccgctcagctgacacatgatgcccaacagtaccgatggctgcccgaggag
gaaacacagctccaggatatcgccagccagctcagccactttcaggccagcatcagcgca
atgacccaggccatgcagtctctggcagaaacgggtaagcagctcgatcagcgcaacatg
cagagccagtcaacgctgtacgaagcgttgattaaaacccagatgaccgatgccagtgca
ctgtttcagcaactgcttgcaatcagccagctgcgcgatcagcttcagttactccgttat
gatcccgctcatgccagcgcgattcagtctcagctcacaccgcaggtcaacgccatccag
accgccctcaccactctgttaccgcaattacctcccgatgctcagacgcagctcaacgcg
ctgtggaatgcaacccttgaggttaagcaactcagtgaacgttacgcggcaggctttctg
gccctcagtcaggcggagaacgcggtgaagatcgatggcgataagagcagtgctatcctc
aaaacgcttctgcagcagatgaaggtagaaaacagcgacctgaccaggagttctgttaac
ctgacgctgttgacggttggccttgctgtgctgctgggcatgttgattgcctggctgatt
ggccgacagattactcatcccgtcagaaagaatttatggctggcggagcgcattgctaag
ggcgatttaagcgccgatatcaaaccggcgggccgtgatgagctgggcaaactggctggc
gcgatgggcgcgatgaatcagcgtctgcggacaatgattctggaggtccgcgacagcgtg
ctcacgctgtcgcaggcggcgagcagtattaacagcgacaaccacacgctctcgtcccgc
acagaacagcagtccgccgccgtggtgcagacggctgccagcatggaacagttaaccgtt
acggtgaagcacaacgcagataacgcgcgccacgccagccagattgctgctgaagcgtct
aaaacggcggagcaaggcggtgccgccgtcacggaagtcgtgcaaaccatgggcgatatt
tctgccagctcgaagaaaatcgccgagatcacggccgttatcgacagtattgctttccag
accaatatcctggctctgaatgccgccgtggaagcggcacgcgctggcgagcatggccgg
gggtttgcggtcgtcgccagcgaagtacgtaacctttcgcagcgcagtgcgcaggcggcg
aaggatatcgatcagctgatcagcgcatcggtcagtcaaatcgcggaaggcaataaccgc
gttgcgcgcgcgggcgagagaatgggacaggtggttcaggcgatttcccgtgtgaatgat
atcgtgggtgagatctcttccgcctcggatgagcaaagccgtggcattaagcagattgcg
cgtgcggtctcagaactggacagcaccacccagcaaaacgcctcgctggtctctgcctct
gccctttcagccaccgcgctggaagatcaggcgcgccgacttgaaacgctggtcaaacag
tttagcctggaacccggtcagacagccgcacgctaa
>fig|66271.11.peg.388
atggcgcgcctggtggccttaccgggcattggcccctggaccgcccactacattgccatg
cgggcgctgcgctggccggatgccttcccgaaagaggatatcgccgtgcgcaataatctg
gggggattaacacccaaagcggcagacgcgcgctcacaggtatggcgtccctggcgcagc
tacgccgtgatgcatatctggaaaagcctgtcaccggccagtgcgaagtaa
>fig|66271.11.peg.389
atgtttgattcagataccgcttaccaggcactgacctcgcgtgatacgcgcttcgatggc
gtgttttttgtcggcgtgacctcaacaggcatttactgtcgcccgatttgcccggtgaaa
gcgccaatgcagaaaaactgtctgttcttcaacagcgctgaggcggcagagaaagcgcat
tttcgcccttgtctgcgctgtcgtccggagctggcacccggcaacgcccccgtggacaac
gcccaccgcgtggccgaccgactggtgcagcgcattgaagagggcttgctggaagcccac
agcggcctggatgcgattgctgcagagtttggcatcagcgcccgtcagctgcggcgcatt
gtgcagcaggagctgggcgtcacgccactggagcttaaacagacacgtcgtatgctgctg
gctaagcagcttctgaccgaaaccacgctgccggtaaccgagatcgcttacgccagtgga
tttggcagcttacggcgctttaatgacgtgtttcaggcgcgctatcgcatgacgccgggc
gcactgcgcaaaagcggcaacctgtcgccgcaacctgcaacggacacaatgcggttacgc
ctcagctatcgtccgccttacgactggcaggcgatgctggactttttacgcctgcggtta
atgaacgacattgaagccgttgatggtgaaacctaccgccggacggtggcgctgggcgaa
taccggggttgggtcagcatttcgcatctcccggcaaagcaggcgcttcaggtggaattc
acccgttctctcacgcctgtgctgcctgccctgctgcgtcggctgcgcgacctgtttgac
ctgaatgctcagccgcagcgcattgccgaacacctgcaacaggatcccctgctggcgcaa
agtattcaggattaccccggcctgcgtgtccccggcgcatttgacagtgtcgaaatgggc
gtacgcgccattctgggccagcaggtcaccgttaaagccgccacgacgctcagcagccgc
tttgcttag
>fig|66271.11.peg.390
atgtattactgcaaacctgtgataacgccggtgggcgaactaacgctgatcgccagcgat
cgcggtctggcggccattttatggcaggacgaagtgcgcagacatccccggttgtcgccg
cgtgagcgcgacgataatcatcctgttttacgcgaaaccgaaacgcagttacgtgagtac
tttgccggcactcggcgcgtttttgacttaccgctggatatggacggcacagcatttcag
aaaaaagtctggcaggcgctactttctattccgtttggcgaaacccgcagttaccgccag
atcgccgagcagattgggcatccggcagcggtacgtgccgtcggtgctgctaacggcaga
aatccgttgtccattgtggcaccgtgtcatcgggtcattggggccaatggaaaactgacg
ggatttgccggtggcctgacggtcaaagcctttttgcttcaactggaagcccctcagccc
ggtctggtggggctttctgcatcgtcatga
>fig|66271.11.peg.391
atgagcgcaatctttgatcctgaacatgcggtgtatccttttcctcctaaacccgcccgg
ctgagtgacgagcaaaaaacgctttaccgggaaaaaattaaagccctgctgaaagcccgt
aacgccatgatggtggcgcactattacacggatcctgacatccaggccttagccgaagaa
accggcggttgcgtctctgactcgctcgaaatggcgcgttttggcagccagcatcccgcc
actacgctgctggtggccggcgtgcgctttatgggcgaaaccgccaaaattctcagcccg
gagaaaaccgtgttgatgccgacgctggaggccgaatgctcgctggatctgggctgcccg
attgaggcgtttacggccttctgtgatgcgcatcctgaccggacggtggtggtatacgcc
aatacttctgcggcggtaaaagcgcgcgccgactgggttgtcacctccagcattgccgtc
gaactgattgaacatctggacagcctgggggaaaaaatcatctgggcaccggatcggcat
ctcgggcgctatgttacgcaaaaaagcggggccgacgtgttatgctggcagggcgcctgc
atcgtccacgacgaattcaaaactcaggcgctgcagcggatgaaagcgctgtatccggat
gcggcagtgctggttcatcccgaatcgccgcaggcgattgtggatctggccgatgcggta
ggctcaaccagccagctgattcaggcggcaaaaaccttgccacatccgcagatgatcgtc
gccaccgatcgcggcatcttttacaagatgcagcaggcggttcctgacaaaatattgctg
gaagcgcccaccgccggtgagggcgcaacctgccgaagctgtgcgcactgtccctggatg
gcgatgaacggactgcaggccattgccgaggcgctgacgtcgggtgggcgggctcatgag
atccacgtagacgcggcgctgcgcgaggccgcgctggtgccgctaaaccgtatgctatcc
tttgcagcagacctcaaacataacgtgaaaggaaacgcgtaa
>fig|66271.11.peg.392
atggatttttttagcacgcaaaacattttagttcacatcccgttgggcgcgaccgggtac
gatctgtcctggattgaagccgttggcaccctggcgggcctgttatgtatctggctggcc
agcctggagaaaatcgctaactacgcgttcggcctgataaacgtgacgctgtttgcggtg
atattttttcagattcagctctatgccagcctgctgttacagctgttcttttttgcggct
aacgtttatggctggtacgcctggagccgacaaaccactgataaccaggcggcgttaacg
attcgctggctcccgctgcccagggccattggctgggcggcggtttgcgttatagcggtg
gggctgatgacgatctacatcgatccggtgtttgcctttctcacccgtaccgcggtggcc
ttgatgaatgcgctgggttttacggtggcgatgccgacgttgcagccggacgccttccct
ttctgggatgcctgcctgatggtgctgtcgattgtggcaatggtgctgatgacgcggaag
tatgttgaaaactggcttttgtgggtggtcatcaacgtgatcagtgtgatggtgtttgcc
cgtcagggggtgtatgcgatgtcgctggagtacgccattctgacgttaattgcgctgaac
ggctcacgcatgtggatcatcagcgcacgcaaacagggttcgcgtgcgctctcggctcag
tga
>fig|66271.11.peg.393
atggcacacacccactctcatagcggtcaggacactaaccgtacgcggctgatggccgcg
tttgccgtgacggcactctttatggtggcagaagtgattggcggctggctgtcgggctcg
ctggcgctgctggccgatgccggtcacatgctgaccgataccgccgccctgttaatggcc
ttactggcggttcagtttgccaaacgcaaacccaatgaacgccatacctttggcctgcta
cgtctgaccacgctggccgcgtttgtaaacgccctcgccttaatcggcatcaccattttg
attgtctgggaagcggtggaacggtttacccatccgcaacctgtcacaggcggcctgatg
ctcggcattgcgattgccggcttgctggcgaatattctgtctttctggttgctgcatcac
ggcagtgaagaaaagaacctgaatgtgcgggcggctgcgctgcacgtcatgggggatttg
cttggttcggtgggcgcgattgtcgccgcggtgattattctgtttaccaactggacgccc
attgaccccatcttatccatcgtcgtgtcgatgctggtgctgcgtagcgcctggtcgctg
ctgcgggaaagtttacatgagttgctggaaggcgcgcctgcgtcgctggatgtgaagaaa
ctgcggcgcgatctgaagcggaacattcccgaggtgcgcgatgtccatcatgtacatgtc
tggcaggtgggcgagcaaccgatcttaacgctgcacgtccaggtcattccaccgcgcgat
catgatggcctgctgcgccgcatccacacgtacctgcatgaccattatcagattgagcat
gctacggtacagatggagtttcagccctgcgtgggccctgactgtgagctgaacggacag
gtcattgaagagggccatcatcatggcgggcattcggatcatgctgctgaaacgtcccat
cagcacagtgatcattcacctcaccacagtgaccacgttcatcatcacagccatcatcac
tga
>fig|66271.11.peg.394
gtgatacgctggttacttctcctgctcctgctggcgccgctggcccaggccgacgtgcgt
ccggtcagcagtatcaatctgcctatgatgatgccggtaaaaggcgcagagctgatgcag
ggcaaagtggtgcgtgtgggcctgctggatgagaatacggcgccctgggccatgcatgtg
ggcaacgatctgtacgggattgacgccgattatctggcggcgctgcaccagttaaccggg
gcgcagttctcccttcacctctatgccacccagccggctctgctgagcgccctgcaggcg
gggcagattgattttgcgttaggcatgctggccccgccctttcctgcgggcgccgttgcc
agcgacagctggtttagcagcccgttacgaatttaccgtaatcagcagaaccagcgtgcc
gtcatgtttaacagtgataatgcacaactggcgatcagcgagcaaaccctggcacagctt
ccgcctgcgctggctgcccgccaccactggcgcacctacggcagcgatcttcaggcgctc
tacacgctgctcaatcagcaaaacgactatgtggtcgccgatgaaaccagcgcgggcttt
ttgctgagtcagctacagcagggacaaatttaccaaatcgcgtcggggattgatgccggg
caactgactctgcgcgcggtttcccgcgatcccgcgctgattgcgtggctgaatcagagc
ctgcgccagttacccgcagagttgatgagcacgttacaggcgcgctggagcagcagcctg
ccgcggtatcaggacacacaaacgctgatgctgagcgccagcgagcgggaatggatagca
gcccatccccaggttacctacgccgctgaagccgataactatccctggagctatcgcgac
agcaacggcacgccccgcggttacggtatcgatctgctcaatgcggtcgcacagagcacc
ggtttacgttttacgccgcactgggtcagtaatccgcaacaggcggccacgctgctggca
cagcatcaggtgatgttacagctgatgcaaccgctcaacggtgaaactcaaagcaccagc
ctgcccgtctggcgggcactctggggtatttacagccgccagcccgcagccggctctcac
tggagcgatctggcaggcaaacgtattggtatcctgcaggatgatctggcccagcgcctc
gtccctgacaccatcccggttcaaccctttgcggatcgcaacagcctgtacgacgcgctg
gctaccggtcagattgacgcgctggtcgataacgtcctgtctgcgcgctggcgcattgcc
agccgtaacgatccccacattcatctggctttcgcggccagcgatatcgcctggcctgtg
gccatcggagtggcacccaatgagcctgttctgcgtgggctgctggatcgcgcgttacag
cagattcccgtcgatacgcaaaaccagatgcgcgatcgctggtcaatgccgccccagcca
ggcagcgtgggcgcgatgcgcgtgctgcccgtcgcggtgttggcggcggcaggcgttgcc
attgtcgtgttactgctgttactggcccggcgttactggcagcaacggcgggatcgccaa
cagcgcgaacaggcggaacacgcgaatgccatgaagagccagtttttagcgacggtcagc
catgagctgcgaacgccgatgcaggcgatcctggggctactggagctggaaaaacagcaa
agcagccgtgaaaacctgcagcttctgtaccagagcgcgcagtccctgatgacgttgctg
aatgatttgcaggatcacgcgcgcattgaaaacaacagtttcaccctgtcgccccgcccg
ctggcactggcaccctggctggcgcagcagcgccatttctatcatccgctgatgcggccg
gatggcccgcatttacaggtagaggccctgacgccgctgcctgacgcggtgatgctggat
gcggaccgcctgcagcagatcgtcaacaacttagtgaccaatgcctttaaattcacccgg
cacggcctgatcctcctgacgctgtcggctacagacaaattgcagttaaccgtcagcgac
aacggcagcgggattccccctgaagaacagcccagactgttcgatccctggtaccaggcc
ccgtcgggcaaagcgttttccgttcagggcagtggcctggggctgtttatttgtcgggaa
atggtgcagcgcatgggcggtgagattcacctgcattctcagcccggcaaaggcaccgag
gtcacactcatcctgccgctgattccctgcgatagcgtcactgagggcgatccggccacg
ctgccaggttttccgcaactgcgcgtggccgtagtggatgatcatccgacaaacctgatc
gtgatgcagcagcagctggcgcgctttgcgattcaggcggactgttttgagcagggccgc
gacctgttgctggccgatgcccagcgcccttacgacctgctgtttatcgatcagatgatg
ccgcgcccggacggtatgctcctgctgcgcgtgttgcgtcgtcgccagcgtcagcgaggc
ggaaggccgttgcgggtgctgtgctctgctgatgcgcagttactgaatgtacagactgag
ccgcatgaacgggtgctgattaaaccggtacagctacaggatatcagcgacctgctgacc
gccttccatgacgatccgctggccgcgctggataacaacctgtggacactggcgcagcaa
aacgagaactatcttagccgactgggcaaaaccttacgtgataccgtggagaaagacatg
gcacaactgcgcgcggccattgccagcggtgacgaaagacagttagccgagtccgcgcat
cgcctgaaaggaagctggctgctgattggcattgatgagggcgtagcgctttgtcagaag
ttgaccgatcgcgccagacagcatcacaacatctcagcagagtggcaattgctgatatca
ttgaccgaaagattactacataaactggacacgtatggcacacacccactctcatag
>fig|66271.11.peg.395
atggcctcactgcttctgattgacgatcatccactggttgaagtggcgctggacgcggca
ctctcgcaatcgcctgtccccattcagcttatttcggccagcagcgagcacgccgctcgc
ccttatctccagcttcctccggatatcattgtgctggatatcggcctgcccgatggcgac
ggactggagattctgcgccgcctgaaagtgcacttacccgattgtcctgtactgatctat
tctgcccagcaaagcagccactacatccggcgtgcgcaggcgctgggggcggcgggttat
gtggtgaaaagccagcggatggcgcatttactcagtgccattcttgccgtactgggcggc
cagtcagcctttcctgaaggccacagcagcgaacccgaattaccgttaaccagtaaagag
cgccaggtgctggcgttgctggccagcggcctgtccaacctgcaaattgccgaacagttg
catatcagtaataaaaccgtcagtacgcataaaaagaatattctggaaaaaaccggcgcg
cgttctgttgtcgagctggccgatctgtggaaagcacagcagtga
>fig|66271.11.peg.396
atgatgaataagtttgcactaatttttctgacggcagcgatgactctgggcagcggcgca
gcaatggctgccaacggaaactctaaccaggctgcagcagcaggtgccgttgcgggcggg
gcgaatgagaacctgccaccgaataaagtcgataacagcaaaattaacaataccggtact
gagatgtcgtctccaacccgagacagcacctccagcagcaagcatatgaccgcgaacgaa
attgatcagaacagccagtgtaaagatggcaaatgtcctgatatcaacaaaaaagtgcac
accaaaaaaggtggcggccacgtcaataccaaaactgacggcacgacgcagtaa
>fig|66271.11.peg.397
atgaattaccagaatgatgatttacgcattaaagagataaaagagctgttgccccccgtt
gccctgctggaaaaatttcctgcaaccgaacgtgccgcgcaaaccgtttctcaggcgcgt
caggccattcaccagatcctgaacggggccgatgatcggctgctggtggtaattggaccc
tgctctatccacgataccgaggccgcaaaagagtatgccgcacgtctgttaaacctgcgt
gagcagctgaagggcgagctggaagtggtaatgcgcgtttactttgaaaaaccgcgtacc
accgttggctggaaagggctgatcaacgatccctatatggatggcaccttccagttaaat
gatggcctgcgcctggcgcgtaagctgctgctggagattaacgattctggcctgcctgcg
gcgggtgagttcctggacatgattacgccacagtatgtcgctgacctgatgagctggggc
gccattggtgccaggacgacagagtcgcaggtgcaccgtgaactggcttccggtctttcc
tgcccggtcggttttaaaaacgggaccgatggcaccattaaagtggcgattgatgcgatc
aacgcagccggttcaccgcactgtttcttgtccgtgaccaaatatggtcactctgcaatt
gtggaaacgcgcggcaacagcgactgtcacatcatcctgcgcggcggaaaagaacctaac
tacagcgccagccacgtcagtgccgtgaaggccggactggagaaggctggcttaccgcag
caggtgatgatcgatttcagtcacgcaaacagcagcaagcagttccagaagcagatgcag
gtggctgatgatgtggcacagcagatgatcaatggcgagcgcggcatcattggcgtgatg
attgaaagccatctggtggaaggcaatcagagcctggaaagcggtgaaccgctggtttac
ggtaagagcgtgaccgatgcctgtatcggctgggaagataccgaaaaggtattacgtcag
ctggccgatgcggtcaaacagcgtcgcagttaa
>fig|66271.11.peg.398
atggctgtaactaagctggttctggtgcgacacggcgaaagccagtggaacaacgaaaac
cgcttcaccggatggtatgatgtagacctttctgacaaaggccgtaccgaagctaaagca
gccggacagctgctgaagaaagaaggtttcgtgttcgatttcgcctacacctccgtgctg
aaacgcgccatccataccctgtggaatattctggatgagctggatcaggcctggctgccc
gttgaaaaatcctggcgtctgaacgagcgtcactatggtgcgttacaggggctggataaa
gctgaaaccgccgctaaatatggtgacgagcaggtcaaacagtggcgtcgtggctttgcc
gtgaccccgccggagctggatcgcagtgatgagcgtttcccgggacacgatccgcgttat
gcgtcattgtcccctgagcaactgcccaccacggaaagtctggcactgaccatcgatcgc
gttattccttactggaacgaaagcatcctgccacgcattaaaagtggtgagaaagtgatt
atcgccgcacacggcaactcactgcgcgcgctggtgaaatacctggataacatgagcgaa
gacgagattcttgagctgaatatcccaaccggcgttccgctggtttacgaattcgacgag
aacttcaagcccgtcaaacactactacctgggtgatgccgatgagatcgcagcgaaagcg
gcggccgtggcaaatcagggtaaagcgaagtaa
>fig|66271.11.peg.399
atgttaagcgatgtcaattcccatgcgccggatggtcaaccatggcgcatcaccgtgctg
cgtaatgcgcacggaatggtggccacctttatggactggggagcaacctggctgtcggcg
cgcgtgccacttcaggacggcagcgtgcgcgaggccctcttaggctgtgccacgccgtcc
gattatctgcatcaggatgcctatctgggggcgaccgttggccgttacgctaaccgtatc
gccggggcaaaactcaataccctcaaccgacaactgctcgccaaccagggtaagcatcag
ttacacggtggtccggacgggttcgataaacgccgctggcagattatcagccagtcagaa
aacgaagtgcattatcgtctggattcgcctgacggcgatcagggctatccgggaaatctg
atcgcggatttgcgctatgtgctggatgacgataactgcctgtccatccactatgaagcc
cggtgcgatcaaccctgtccggtgaatctcactaaccatgcttactttaatcttgatgcg
catcatggcgatgcgcgccagcatcgcttacaactgcacgccgatcgttatctgcccgtc
gatagcgagggtattcccaatggcccgctgaaagccgtggacggcaccagctttgacttc
cgccaggccaaaagcctggcgcaggatttccttgccgatgccgatcaacaggcggttaaa
ggctacgatcatgcctttctacttaacagcgcgggcgatgcaagccagcccgcagcagcg
ttatggtcgcaggacggcaagctgcagttaagtgtaacgacgtcggcccctgccctgcag
ctgtacagcggcaactatctggctggcacgcgcgcccgggagcaggaaagctatactgct
taccaggggattgcgctggagagtgagtttttaccggattcgcccaatcatcccgagtgg
ccacaggatgattgctggctgcagccgggggatcgttgggaatccgttacgcgctatcgt
tttacctcacactga
>fig|66271.11.peg.400
atgagcttaaaaaccatcacgcagcaggtctttaccgacacctttggctatgcgcccact
cacacgattcaggcacccggccgcgtcaacctgattggcgagcatacggattataacgat
ggtttcgttttgccttgtgccattgactaccaaaccgttatcgcctgtgccagacgcgac
gatcgtcaggtacgcgttgtggccgtggattacgatcaggcgcaggacagcttctcactg
gacgatcccattaccagcgtgagcgagccgatgtgggcaaactatgtgcgcggcgtggtg
aagcatttgcagaagcgcgcgcctgattttaacggcgtggatatggtgattagcggtaac
gtgcctcagggcgcgggcctcagctcctctgcctcgctcgaagtggccgtcgggaccgtt
tttcagcagttgttcaacctgccgctggatggcgccgccattgcggtaaacggtcaggag
gcggagaaccagttcgtgggctgtaactgcggcattatggatcagctgatttccgcgctg
gggcaaaaagatcatgccatgctgctggattgccgctcactcggcaccaaaccggtttcc
ctgccggaagacgtggccgtggtgatcattaactctaatttccgccgaagcctggtgggc
agcgaatacaatacccgccgccagcagtgtgaaaccggtgcgcgcttctttaataagaaa
gcactacgcgatgtcggcctggcggaatttgaggcggcggtcgcgcagttagatcctgac
gtcgcgaagcgcgtgcgccatgtcattaccgaaaatgcccgtacgctggaagccgcagag
gtgctttcgcgtggcgatttaacgcgcatgggggaactgatggcggaatcgcatgcctca
atgcgtgatgactttgaaatcaccgtgccgcctgtcgacacgctggttgaaattgttaaa
gccgagatcggcaatcgtggtggtgtccgtatgaccggtggcggcttcgggggctgtatc
gttgcgctgatgccgcttgagctggttgatcaggtgcaggccgccgtcgccagccagtac
gaagctaaaacgggcatcaaggagaccttctacgtgtgtaaagcttcagaaggagcaggt
caatgttaa
>fig|66271.11.peg.401
atgcaaaaatttaacccggccgatcatccccatcgccgttacaatcccctgaccgaccaa
tggattctggtttcacctcaccgggccaaacgtccctggcagggtgcgcaggaaacgccc
gcggtaaatgccctgccgtcacacgatccagactgttttctgtgtgcaggaaatacgcgc
attaccggcgatgtgaacccggattacaaaggtacgtacgttttcaccaatgactttgct
gcgctgatgacggatacgccggatgcacccgaaagcgatgatctcctgatgcgttgcgaa
agcgcgcgcggcaccagccgcgtgatttgcttttcgcccgatcacagtaaaacgttgcct
gaaatgtccctgagcgcgctggaagaggtcgtgcgcacctggcaggaacagaccgcagag
ctgggtcagcattatccgtgggtgcaggtgtttgagaacaaaggcgctgccatgggctgt
tcgaatccgcatccgcatggccaggtctgggccaacagcttcctgcctaacgaggcccag
cgcgaagatgaccatcaacgtcagtactttgcaaaaaccggctcgccgctgctggtggat
tactgtgcgcgtgaacaacaagacggcagccgcaccgtagtggaaaccgagcactggatc
gccgtggtgccgtggtgggccgcctggccctttgaaaccctgctactgcccaaagcgcac
gtgaaacgcatgactgatttgagcgaggcgcaacgcaacgatctggcgaaagctcttaag
ctgctgaccagccgctatgacaacctgttccagtgcgccttcccctactccatgggctgg
cacggtgcgccgtttaacggcgaggaaaacgcccactggcaacttcatgcccatttttat
ccgccgctgctgcgttcagccacggtgcgcaaatttatggtcggctacgagatgctggct
gaaacccaacgcgatttaactgcggagcaggcagcagaacgtctgcgcgccgtgagtgac
attcatttccgtgaggcacaacaatga
>fig|66271.11.peg.402
ttgcagtcgctaaaacgtcaggtaacgctgcataaaatggaacaaatcatggcttcattg
caaatttcgcaaggcatatttcaccttaatgatacccgggtgctgtccctggccgatgtg
catcttcgccggggtgagcgctgggcgtttgttggcgcaaacggcagcggcaagtcctcg
ctggcacgcgcgctttctggcgagcttcccccgttatcgggtaaggtgacgcacgatttt
cagcgcccgtggcgcctgtcgctggagcagctacagaagctggtcgccgaggaatggcaa
cgtaacaataccgatttactcagcgaaggtgaggacgacagcggccgcaccacggcggaa
attattcaggatgcggtgaaagatgccgcacgctgtgaacgtctggcggcgcagtttggc
atcagtagtctgctcagtcgccgctttaaatacctgtcgacaggcgagacgcgaaaaacg
ctgctgtgccaggcgctgatggcacagcctgatctgctgattctggatgaaccttttgac
ggcctggatgtggattcccgcgcgaatctgacggccaccttagcaacgctgcatgaggct
gacgtcacgctggtgctggtgctgaaccgctttgacgatattccggattatgtcgatcag
gtgggcgttctggccgaatgcagcctgacgcaggtcgggccacgcgagaccattctggcc
cagacgctggtcgcgcagctggctcgcagtgaacagctggacggtatggcgttgccggag
gccgatgtgcccgatcagttgcccgcgttggcggatgatgcgccgcgcgtgatcctgcgc
aacgcggtggtgtcctataacgatcagcccgtgatcaacggcctgaactggcaggtgaat
cccggtgagcactggcacatcattggccccaacggcgcgggtaaatccaccttactgagc
ctggtgacgggcgatcatccgcagggttacagcaatgatttgaccctgttcggcattcgc
cgcggcagcggcgagaccatctgggacatcaagcagcatatcggctatgtcagcagcagc
ctgcatctggactaccgggtcagcgtgaatgtgcgcaccgtgattttatcgggctttttc
gattcgattggtctctatcaggctgtatctgaccgccagatggcgctggcgcaacagtgg
ctggcgctgacagggatggataatgcgatggcgaatgcgccgttccacagtttgtcctgg
gggcaacaacggctggtcttaatcgcccgcgcgctggttaagcatcccacgttattgatc
cttgacgagcccttgcaggggctggatccgcttaaccggcaactggtgcgccgctttgtg
gatattttgattggggaaggccggacccagctgctgtttgtttcgcatcatgccgaagat
gccccgcactgtattacgcatcgcctgcattttctccctgatggcacaggcggctaccgt
tatcagcaagatgtgatctga
>fig|66271.11.peg.403
atgcaagccgacctcacccttcatattcgcctgcagcagaaactgtttgccgatccccgc
cgcattgccttgctgcaacgcgtgcagcaaaccggctccatcagtcagggcgctaaactg
gcgggcatcagttacaaaagcgcctgggatgccataagcgacatgaaccacctggccggg
caggaagtcgtggcacgcgcgaccgggggcaaaggtggtggcggcgcgcagttaacccgc
tacggtgaacgactggtacagctgtttggcctgatggaaaagattcagcaacatgccttc
gatgcgctgcagcaggataccctgccgctcgacagcttactcgcggctatcgcccgctcc
tccctgcaaaccagtgcacgtaatcaactgtttggtaccgtcgtgcacaatgatgctcag
caggtgatacagcatctgacgattctgcttgccgatggcgtgacgcggctcaacattgcc
ctgaccgagcgcagcgcagaacggctgaatttgcacgccggaaaagaggtgctggtatta
atcaaggccccgtgggtcagtgtgcataccgcgcccactgatgccgagaatcagcttgcc
gcaacgctgacggctatcgaaaaaggccagcaggtgagtgaagtgctgatgaccttaccc
agtggtgaaacgttgtgtgccacgctggataaccgtgaaacggaacagcgtcagcttcac
atcggcatgaatgttatcgccagcttcagcgccagtcatgcgattgttgcctcactgcgg
tga
>fig|66271.11.peg.404
ttgcgcctcaaagtaaaagcacgaaaaggtctgcgcaaatttttactgagccgttacaat
ctcttttttatccgcaaagtgggactttccatgctggaactcattaaaagcctcgccgtg
gcagtgattatggtacctgtggttatggcgattatgttaggcctgatttacggtctgggt
gaagtgtttaacctcatctctaaaacgggtcgccgcgacaacactaacgcccgctctcag
cattaa
>fig|66271.11.peg.405
atgcgtttaaccttactacgttccgcaactgccgccgtaattgccctgtcactggccgtt
ccggcgctggcagccgataaaatcaccgtctttgcggcggcctcactgaccaatgcgctt
aacgagattgcggcacactataagaaaacacatgggacagaggtggtgtcgtcatttgcc
tcgtcgtcagtcctggcccgtcagattgagcagggcgcccccgccgatctgtttatctca
gccgatcagcagtggatggatgatgcggtcgcgaaaaaaagcatgatcgacacaacccgc
tataccctgttgggcaacgatctggttctgatagcgccacgcagtgagaacgccaggccg
gtaacgattaacgataaaaccgactggaaacgtctgttgaaaggcgaacgtctggcggtc
ggcgatcccgatcatgtgccggcgggcatctatgccaaagaggcacttgagaagctgggt
gcctggtcttcactgtcacctgtgctggcgcgcgccaacaatgtccgtgccgccctggcc
ctggtggaacgtaatgaaacgccttacggcattgtgtacggttctgatgcggtcgccagc
caaaaagtccaggcggtcggtacctttccggaagacagccataaaccggtcgaatatcct
gtcgcgattgttaaagatcacgacaacgcggccgttaaggctttttataactacctgaaa
gggccggaagcggccgcagtgtttacccaatacggattcacgcctaaaaaatga
>fig|66271.11.peg.406
atgatactcagtgatgttgaatggcaggccgtgatgctcagcctgcaggtctccggcatt
gccgtcctgtgcagtctgcccttcggcatccttatggcatgggttctggtccgctgccag
tttccgggtaaagcgcttctggacggagtgattcacctgccgctggtgctgccgcctgtg
gtggtcggttatctgttactgattggcttgggccgacgcggctttattggtgaaaagctg
tatgaatggttcggcttcagcttcgcgtttagctggcgcggtgcggcactggcgtcggcg
gtgattgcctttccgctcatggtgcgggccattcgcctggcgctgtacgccgtggatatc
cggctggaacaggcggcccggacgctgggcgcgggccgctggcgggtcttttttaccatt
acgctgccgttaacgctgcccggtattatcgtcggtacggtgctggcctttgcccgctcg
ctgggggaattcggtgccactattacatttgtttccaacattcctggcgaaacgcgcacg
ctgccgctggcgatgtatacgctgattgaaacgcccggagccgaaggggccgctgcgcgt
ctgtgcgttatcgcggtggtgctggcactggcctccttgctggtgtctgaatggctggcg
caatggggccggaaacggatgggggccggatgctga
>fig|66271.11.peg.407
atgctgacgctcgatttcacacaacggctgggcgaacacgagctggaaatcaacgtgacg
gttcccgccaacggcatcacggcaatatttggcgtgtcgggtgcgggtaaaacctcgtta
atcaacgcgattggcgggctgacccggccgcagcgcgggcgcattcagctgcatgaccgt
gtgctgtttgacgccgaacagcagattgccttgccgcctgaaaagcgcaacgtgggttac
gttttccaggaggcgcgactgtttccgcactatcgtgtccggggtaacttacgctatggc
ctggcagccagtatgaaagggcagtttgacacgctggtggacttactgggactcgaaccc
ttactggaccgttttccgctctcgctctcgggcggcgaaaagcagcgggtggccatcggg
cgggcgttgctcagcgcccctgatatcctgttaatggatgaacccctggcctcgctggat
ttgccgcgcaagcgtgagctgatgccatatctgcaaaaactggcaaagcaggtggatatc
ccggtgctgtacgtttctcacagcctcgacgaaattctgcaactggccgagacggtgctg
gttctggatcacggcaaggtgaaggcctttggcccgctggagcgggtctggagcagcagt
gcgatgcgcccctggctgccggtcagcgacctgaccagcgtactgcgcgttcaggtgcta
gagcatcatccagattacccgatgacggcgttatcgttgggcgatcagcatatctgggtc
agtcgggtaaatcagccggtcaaaacgccgttacggatacggattgcgtcggccgatgtt
tcgctgacgctgcaaccggcaaaacacagctctgttcgcaatgtgctgccggcacaggtg
gtggagttaattgaggtgggcgatcaggtggaggttaagctgcgcatcggtatcagcgaa
ctctgggcgcgcatctctccctgggcccgggacgaacttaacattcgcccggagcagtgg
ctgtacgcgcagattaaaagcgtctctgtcacaccggaatga
>fig|66271.11.peg.408
atgagctatcgtgtaatcgccctcgaccttgacggcacgctgttgaccccgacgaaaacc
attctgccccaatccacagaagcgattacccaggcgcgcaaagcgggcatcaaggtgatt
atcgtgaccggacgccatcactgtgccattcatcctttctaccagacgctcaatctggat
acgcccgccatctgctgtaacgggacctacctgtacgattatccggcgaaaaaagtcctg
gctgccgatccgctggataccgacgttgcggtacgtgtgatcgagatgctggatgaacat
catattcacggtctgctgtatgtggacgatgcgatgctctatcaaacgccgaccggccat
gtgattcgtacgctgaaatggagtgagtcattacctccacatcagcgtccggtgttcaga
caggtggacagcctggcgcaggccgccagagaggcgcagtcgatctggaagtttgccctg
tctcacgacaacacagcagcgttgcagcagtttgcgcagcgtgcgcaagacgagctgggt
ctggcctgcgaatggtcctggcacgatcaggtcgacgttgcccgcggcggtaacagtaaa
ggcaagcgcctggcgcagtgggtaaaatccatcgggctgacaatgcaggacgtcattgcc
tttggcgacaactacaacgatctgagcatgctggaaacggtggggctgggcgtggccatg
ggcaatgcggatgacgccattaaagcccgcgcgaagagggtcatcggtacgaatctggaa
accggcattgccgagacgctttatcagctcgttctgtaa
>fig|66271.11.peg.409
atgaagcaggttgtctacaccgccagtcccgagagtcaacaaatccatgtctggcagttg
aacgatgagggcaccttgacgctactgcaggtaacggatatcgccggtcaggttcagcct
atggtggtcagtccgaaaaaagatttcttgtatgtgggcgtgcgtccggatttccgcgtg
ctggcctttcgtattgcgcaggatggcaccttaacggaagcgggtcaggcgccgttgccg
ggcagccccacccacatctccaccgatcacgctggccgtttcctgttttgtggctcctac
aatgatgcctgcgtcagtatcagccccatcggcgctgacggtgtgccccaggctccgagc
caggtgatcgacggtctggcaggttgtcactctgcgaacatcgataatgccgacagcacg
ttatatgtgcccgcgctcaaacaggatcgcatctgcctgtttaacctcggggcggacggt
cagttaacgccgcattcccagcaacaggtcactacagcagagggcgcgggcccgcgtcat
atggcgtttcatgccaacggccagtacgcctacagcgttaatgaacttaacagcacggtc
gaagtctggtcactgaagaatgtacacggcaaaatggaatcggtgcaaacgctcgatatg
atgccgcctgattttaccggcacgcgctgggccgccgatattcacctgacgccggacgga
cgtttcctgtacgcctgcgatcgcaccagcagcaccattacggtgttcagcgtgagtgaa
gatggcgcgctactgacggtggaggggttccagccgaccgaaacgcagccgcggggcttc
aatatcgaccacacgggccagtatctggtggcggcaggacagaagtcgcatcacattgag
gtataccgcattactcaaccgcaggggcaacttgaacctgtcggccgttatgccgttgga
cagggtccaatgtgggttgtggtacatcagctggcttaa
>fig|66271.11.peg.410
atgcgagtttatagtcaggatttacacgacggcgacaaaatgccggaaaagcatgttttc
aacgggatgggctatcagggcgaaaatgtgtcaccgcatcttgcctgggaagacgcgccg
gaaggcacaaaaagttttgtcgtgacctgtttcgatcctgatgccccgaccggctcaggc
tggtggcattgggtggtcgccaatcttccggccgataccacatcgctgccgcagggtgcg
ggttccggtaaagccgccttacctgcaggtgccgtgcaaacccgcacagatttcggccag
gccgggtacggcggggccgcgccaccggcgggtgaaacgcaccgctacatttttagcgtc
catgcgctggatgtggagagcattgaggtcgatgcaggtgccagcggcgcgatggtgggc
ttcaacgtgcattttcacgtattagccagcgcgtcattgaccgttcattacgtctga
>fig|66271.11.peg.411
atgtttacgcttcaggacgccgaattcgatcgccagcatatctggcatccttacacctcc
atgcagcaaccgttgccctgttacccggtcgtcgcggcacagggttacacgctgcaactg
gcggatgggcgcacactggtagacgggatgtcctcctggtgggcggcgattcatggttac
aaccatccacgcctgaaccaggccctgcagcagcagatggctcagatgtcccacgtgatg
ttcggcgggattacgcatcccgccgcggtggcgctgtgtcgtcagttagtggcgatgaca
cctgacgcgctggcgtgcgtattccttgcagactccggctccgttgccgtcgaagtggca
atgaagatggcgttgcagtactggctgggtcggggagaaacgcgtcagcagttcttaacc
ctcaagcgtggctatcacggtgatacatttgcggcgatgtcggtgtgcgatccggataat
tccatgcacagcctgtggcgcggctatctgcccgagcaccactttgccgaggcgccacaa
tgtggttttgacgcggcctggaatgaagaagattttcaggatttcgcccggctgatcgaa
cagcatcagcatcagttggccgcggtgattctggagcccatcgtacagggcgcgggcggc
atgcgtttttaccatccgcgctacctgcagaaggtacgcgagtggtgtgatcgttacggc
atcctgctgatcgctgatgaaatcgccacgggctttggccgcaccggcatgctgtttgcc
tgcgaacatgccgcgatcacaccggacatcctgtgcgtcggcaaagccctgaccggcggc
acgatgagcctggccgccacgctgaccacacgtgatgtcgccgataccatcagccgcagt
ccggcgggctgctttatgcatggcccaacctttatgggcaatccgctggcgtgcgccgtg
gcggcggagagcctgaaaatggtacaggaaggccactggcgcgggcaggtcagcgctatc
gagcgtcagcttcaggcgggactgacgccactgcgccagtcgccagcggtagccgatgtc
cgtgtgctgggcgcgattggcgtggtagaaactcaccgtccagtgaatatggccgccctg
cagcagtttttcgccagtcagggcgtctggattcggccctttggtcgtctgatctacctg
atgccgccctatatcatcgcgcctgaagcactggatacgctgatccaggccatggcctca
gccctggcgaaccccggccattttctgcgttga
>fig|66271.11.peg.412
atgtcacaacgttggacgctagcccaggcacaggccctgtttgaacgcccgtttcttgaa
ctgatgtttgaagcacagcaggtacatcgccagcacttcgatccgcgtcaggttcaggtc
agcacgctgctgtcgattaaaacgggtgcctgcccggaagactgcaaatactgtccgcaa
agtgcccgctacaagaccgggctggaatcagagcgcctgatggaggtggatgaggtcctg
cgttcggcgcaaaaagcgaaagcggccggatccagccgcttctgcatgggcgcggcgtgg
aaaaaccccagcgatcgcgatatgccttatctggaaaaaatggtcgaaggcgtgaaagca
atgggcatggaaacctgcatgacgctgggaacgctgagcgacagccaggcccagcgttta
ggtcgcgccgggctggacttttataaccacaatctggatacctcgcccgagttttacggc
aacatcattaccacgcgcagctatcaggaacgactggatacgctgggcaaggtgcgcgag
gctggtatcaaggtctgctcgggcgggattgttggcctgggcgaaacggttaatgatcgc
gccgggttgctggtgcagctggccaacttaccgacgccgccggaaagcgtgccgatcaac
atgctggtcaaggtgaaaggcaccccgctggcagacaatgacgatgtcgaacctttcgat
tttatccgcacgatcgccgtcgcccgcatcatgatgcctgcctcgcacgtgcgtctgtcg
gcgggccgcgaacagatgaatgaacaaacccaggcgatgtgttttatggccggggctaac
tcgattttttacggctgcaagctgctgaccacgccaaacccggaagaagacaaagatatg
ctgctgttccgcaagctcggactgaatccggaacatacccagaccgcccatggcgataat
gcgcaacagcagcagctcagtgagcaactgctcaatgccgacacagaaaaattctataac
gcggcgctgtaa
>fig|66271.11.peg.413
atgggctggccgcaacgcatacagcaggcgctcgcgcagcgccgtgctgaagagggctgg
cgcgaacggcgcgtagttgacgccagtcagacgcgcctgatccgctatgcaggccgggat
tatcgtcacttttccagtaatgattatcttgggttaagccagcatccggcggtgattgcc
ggatggcaacagggcgcggcactggccggggcgggggcaggcgcatccagccatgtcacc
ggtttccgggctcttcatgccaccctggaagcgcaactggccgggtggctgggttatccc
cgggcattactgtttatttccggctttgccgccaaccaggcggtcattcacctgctcgcc
gggaaaaacgatcgcattcttgctgacaagctgagccatgcctcgttgctggatgctgca
agtcacagccctgcgcaactgcgtcgtttcgcccataacgatccggacagtctggctgtg
cggctgagtgcgccctgtgaagggcaaacgctggtggtcacggaagggatcttcagcatg
gatggtgacagcgcgccgttacagacgctggcggcgcagtcgcgtgaggccggggcctgg
ttactggttgacgatgcgcacggcattggcgtcacaggtgagcaggggcgcggcagctgt
tggcaacagggcattaagcccgaactgctggtggtcaccttcggtaaagcctttggcgtc
agcggcgcggcattgctgtgtgatgacgcgacggccgactattttgtgcagttttcgcgc
cacctcatctactcaaccgccatgccgccagcacaggccagcgcgttactggccgccctg
aaacaggtgcaggcaggcgatggactgcgccagcgcctgagccgcaacattgctcatttc
cgccggggcgcctcctccttgccctggtcgcttatgccgtcatccagcgccatccaaccg
ttacttgttggcgataacgcccaggcgatggccttgtcggcccgtttagccgaagccggt
tgctgggtcagcgcgattcgtccgcctaccgtaccgccgggcacggcacgtttgcgcatc
acgctgaccgccgcgcatcagccagacgatattgatgtcctgctggaggcacttcatgac
gctgcacattga
>fig|66271.11.peg.414
atgacgctgcacattgataaacgtgccgtagccagagcctttgggcgcgcggcgtcgtgt
tacgacaggcatgccgaactgcaacggatcagcggggatgcgctgctggcatgggtgcct
gcccaaaccggtccacaggtgctggatgcgggctgtggcaccggctggtacagccggcta
tggcgcgaccgggggaaacaggtcatggcgctggatctgtcgccgcagatgttgcatcag
gcccggcaaaacgcggtggcgcatcattatctggcgggcgacatcgacgcactgccgtta
gccgatcagagcattgacctgttatggagcaatctggtggtgcaatggagcgacgatttg
ccggccgcgctcaggcagtttaagcgggtactaaaacccggcggctgtatgctgttttca
acgctgagcgcgggatcgctgcatgaggttcacgaggcctggtcacatcttgacgcgcat
gtgcacgccaatcgctttctgccggcgcaggcgatcgccgcagcctgtgccgcacaacgg
ctgcgctgtcacgcgcaaaccgtcaccctgcattttcccgatgcgctcagcgccatgcgc
tctctgaagggcattggcgcaacgcatctgcatgccggacgggccgattatgtgctgacg
cgtcgccgtctggcacagcttgaagcccactggccacgggacgaacagggtttccgcctc
agttatcatttgatgtatggagtaagtgaatcatga
>fig|66271.11.peg.415
atgacacgctggtttatcaccggtaccgatacagaagtcggtaaaaccgttgccagtagc
gccctgctgcaggcggcgagcgcagcaggctaccgctgtgcgggctacaaaccggtggcc
tcgggctgtacgttaaccgcagaaggcatccgtaacagcgatgcgctggcgctgcaacgt
tacagcaatgtgccgctctgctatgagcaggtgaatccgctggcctttatggagccgaca
tcgccgcatatcgtcagcgcagaggagggcaggccaattaccttttcaacgctatcggca
gggcttcgcgagctggagccgctggctgactggattctgattgaaggcgcgggcggctgg
tatacgccgctgtctgagacgcaaacctatgccgactgggttgagactgaacggctaccg
gtgattttggtggtgggtgtaaaactgggctgtattaatcatgccatgctgaccgccgag
gcgataagggcgcgtggactgcgactggctggctggattgccaatgcggttcagccgccc
ggccagcgctatcaggcataccttacggccctgaaggagcgcctgcccgcgccttgtctg
ggagtcattccctggttagcggatgacagccagcaggcggactgtggtcactatctgacg
ctaccggattaa
>fig|66271.11.peg.416
atgctctgtgatcaggatgtcatgcgccacagcagcagtcataaccctgctattctgtta
gtgcgatttacccgttatgagcagcaaaacattcaggttaattatctggaaggagcgcgt
cagatgctaagtttacggtcggtgaatcagttttacggaaaaaatcatattctctggaat
gtggaccttgacctgccccccggcacctgtaccggcatactgggacgtcccggcatggga
aaaaccacgctggtgaactgcatcatgggtaagcttcccatcaacagcggcacgattagc
tggcagcaggatggctcgccgccagaggacctgctgtcgcagcctgccgatcaacgtgca
cgccagggcattggttacgtgccacagggacgacatattttcacgcagatgagcgtagaa
gataacttactgattgccctgctggcaggcgctgaatcgcgcgaaaatcaccggcctatt
ccggaaatgatttttgatcttctgccggctctctattcactgcgtcaacagcgcagcggg
gatttaccggtttatcagcagcagcaactggcccttgcccgcgcgctggtattacagcca
cgcctgctgattctggatgagcccgccgatggcatggcgccctggctggaagaagagatg
ggtaacctgattcggcgtcttaaccgggattacggcctgacgattctgctgctggagcag
cgggtttccctgattcgacgcgtcgctgacagctttttgctgttgcatcgcgggcgaaat
gtggcgcagggtaacgtcaccctgctggatgacggtacgctcgataaatggctgacgatg
gcgtga
>fig|66271.11.peg.417
ttgatcgtctggcttttcaggttgctgttttttacagcagactgcctgcgccatttatgg
gcaactgcacctgacgctcatttttcctgcaccctcatcgcgctgcgcagtcgtcccgcc
cgtcaattgttcacttttacttatatttaa
>fig|66271.11.peg.418
atgcgcgccatgcatcgcgctaaaacaacgctattggcgttaaaaatttcgctaaaaaaa
attttttttcatcaaaacgcggcggcagaaaaaattatgcacagccgatattccaaggcc
tctcatcagttatccactattcctgtggataaccttgtgcattag
>fig|66271.11.peg.419
atgagtaaagattttaaactgaactccgctttcaagccttctggcgatcagccggaagcg
atccgccgtctggaagccggactggaagacggcctggcgcaccagacgctgttaggcgta
accggatcgggtaaaacctttaccgttgctaacgttattgccgacctgaatcgtcctacc
atggtgctggctcctaataagacgctggcggcgcaactgtatggcgagatgaaggagttc
tttcccgaaaacgccgtagagttttttgtttcgtactatgactactaccagcccgaagct
tacgtgcccagttcggatacctttattgaaaaggatgcgtcggtgaacgaacatatcgag
caaatgcgcctctccgcgacgaaagcgttgctggaacggcgcgatgtgattgtcgtggcc
tctgtgtctgccatctacggcctgggcgatcccgatctgtatctgaaaatgatgctgcac
ttaacgcgcggcatgattatcgatcagcgcagcatcctgcgtcgcctgtcggagttgcag
tacacgcgtaacgatcaggcgtttcagcgcgggacgttccgggtccggggcgaagtcatt
gatatcttcccggccgaatctgacgatatggccctgcgggttgaattattcgatgaagag
gtggagcggctgtccctgtttgacccgcttaccggtcaggtcgaatcggtggtgccgcgc
tttaccatttaccctaaaacgcactacgttacgccacgtgagcgtatcctgcaggccatg
gaagacatcaaggttgaactggccgaacggcgcaagatcctgctggaaaacaacaaactg
ctggaagagcagcgtattacccaacggacgcagtttgaccttgaaatgatgggggagctg
ggatactgctctggtatcgaaaactactcccgctatctgtctggccgcggaccgggggaa
gcgccgccgaccttatttgactatctgccggcggatggcctgctggtcgtcgatgagtcg
cacgtaaccattccgcagattggcggcatgtaccgcggggacagggcgcgtaaagagacg
ttagtcgaatatggcttccgcctgccttcggcgctggataaccgccccatgaagtttgaa
gagttcgaggcgctggcccctcagaccatttatgtctccgccacgccaggcaaatacgag
ctggaaaaatcgggcgatgaggtgatcgatcaggtggtgcgtccgacggggctgctggat
ccgatccttgaggtgcggcccgtggcgactcaggtggacgatttgctgtcagagatccgc
cagcgcgttaacgtcaatgaacgcgtactggtcacggtgctcaccaaacgtatggccgaa
gacctgacggagtacctggaagaacacggtgaaaaggtgcgctatctgcactctgacatc
gataccgtcgagcgcatggaaattattcgcgacctgcgcctgggcaaatttgatgtgctg
gtgggcatcaacctgctgcgtgaagggctggatatgccggaagtctcgctggtggccatt
ctggatgccgataaagagggcttcctgcgttccgagcgctccctgatccagaccatcggg
cgcgctgcacgtaacatcaatggtaaagcgatcctctacggcgataagatcacgccttcc
atggcgcgcgccattgaagaaaccgagcgccgtcgtgagaagcagcagcgctacaacgaa
gagaatggcatcgtaccgcagggcctgaataagaaaatcaccgatattctggaactgggc
aataacgtggtgaaaacgcggggtaaagccaaacccggcaagcgcaacgccgccgagaca
gagacggattacctggcgttgtcaccgcaggcgttgcagaaaaagattcacgaactggaa
gggcagatgcagcagcatgcgcaaaacctggagttcgaacaggctgctggcctgcgcgat
cagctccaggaactgcgcaccttgtttatcgcggtgtcctga
>fig|66271.11.peg.420
atgaatcgaacactggcggacctggatcgcgtcgtggcactgggcggcggacatggatta
ggtcgcgtgatgtcggccttgtcaccactgggttcgcgcctgaccggcatcgttaccacc
actgataacggtggctccaccggccgcatccgtcgggctgaaggcggtatcgcctggggc
gatttgcgcaactgcattaaccagttgattaccgagcccagcgtcgcgtccgcgatgttc
gaataccgctttaccggcaatggcgaactggccgggcacaatctgggcaatttaatactg
aaagcgctggatcatctgagcgtgcgtccgctggaagtggtcaatatcatccgaaatctg
ctaaaagttgacgcgtttttaatcccgatgtctgaacatccggtggatttgatggcaacg
gatgacgaaggcaatgccgtttatggtgaaaccgccattgatgagatgcgcgcactacca
caggcgttaatgctgcatcctgtggtgcaaccgacgcgcgaagcgctcgatgccgttgca
gaagccgatttgattctgattgggccaggcagtttctacaccagcctgatgcccattctg
ttaatgaaagagatggcgcaggcgctgcgccgcacgcccgcgaacatggtgtttatcggc
aacctgggccgtgaactcagtccggcggcggcgctgaccgtggcggataagctgcgaata
atggaagaggcgattggtaaacgggtcatcgacgccgtggttgtcggaccggccacggac
gtcagtctgatcgacaaccgcctgatcatccaggagccgcttgaggccgcagatattaaa
tatcgtcacgaccgccagctgctgcgcggcgcgctggagcacgccatccagcggtttaac
tga
>fig|66271.11.peg.421
gtgtcacaatttactgatgcatttgcgcgtaagttttattacttgcgcctttcggtcacg
gatgtctgtaatttccgttgtacctattgcctgccggagggttatcagccaaacggtatc
cgcaataaaagctttctctcactggatgaaattcgccgtgtcacgcgcgcctttgcggcg
gcgggcactgaaaaagtgcgtctgaccggcggtgagccctctttacgtcgtgatttcacc
gacattatcgccgcggttaacgaaaatgctgcggttcgccagattgcagtcaccaccaac
ggctatcgactggcgcgcgatgttaagcagtggcgcgacgcgggactgaccgcgctgaac
gtcagcgtggacagcctcgatgcacgtcagtttcatgcgattaccggtcaggacaagttc
caccaggtgatggccgggattgacgcggcttttgaggcgggttttagccaggtcaaagtc
aacagcgtgctgatgcgcgatgtcaacagccaccatctggcgacctttcttgactggatc
cgtacgcgtcccatccagctgcgttttatcgaactgatggaaaccggcgagggcggtgcg
ctgtttcgccagcagcatgtctcgggcgaagttatccgcgatcagctgattgctcagggc
tggcagcgtcgtatcagcggccgcagtgatggcccggcccaggtgttttatcatccggat
tacgtcggtgaaatcgggctgatcatgccgtattccaaagatttctgcgccagctgcaac
cgtctgcgggtttccgcacagggaaatttgcatctctgcctgtttggcgatggcgggatt
cctttacgcgatctgctggcctctgacgaccagcaagatgaacttcaggcacgcattgcc
agcagcctgggccagaagaagcagacgcatttcctgttacagggaaataccggtattaca
caaaatctttcttatattggcggttaa
>fig|66271.11.peg.422
atgggcaaatcagccagcacgtttcaaccgttacagctcgctatgctgacggtctctgac
agccgtgatgccagcagcgatacctccggcgattatctgcgtgaagcggcagccgaggcg
ggccacagcgtgatcgatcacgccattgttcccgacaatgtttaccgtattcgcgcgatt
gtgtcgcgctggatcgccagtgaagatgtccaggtggtcattattaatggcggcaccggc
ttcaatgcgaaaaacagcacgcctgaggcgctgctgccgttgttcgatcgggagattgac
ggctttggcgagctgttccgcatggtgtcttacgaagacattggcggctcgacattgcag
tcccgtgcggtggccggtctggctaaccagacgttgatctttgcggtcccgggctcaacg
tcagcctgtaccaccgcgtgggaacgcatcatcgctgaccaactggatgcgcgtacgcgt
ccctgcaattttgtcactcatttaaagaagctttaa
>fig|66271.11.peg.423
atgtcacaacttacccacatcaacgccgcgggcgaagcccacatggtggatgtttccacc
aaagacgatacggtacgcgaagcgcaggccgacgtgctggtactgatgaagccagaaacg
ttacagatgatcatggaaggccgtcaccataagggtgatgtgttcgccacagcgcgcatt
gccggtattcaggcggcaaaacgcacctgggaactgatcccactctgtcatccgcttatg
ctgagcaaagtggagatcaacctggtcgcggaacccgaattgaaccgggttcgcatcacc
tcgctgtgtcggctgacggggaaaaccggggtagaaatggaagccctgacggcggcttcc
gtggcggcgctgaccatctatgacatgtgcaaagccgtccagaaagatatcgtgattgat
cggctgcgcctgctgcataaaagtggcggcaaaagcggcgattttcaggcggcagcccat
gattaa
>fig|66271.11.peg.424
atgattaaggtgctgttttttgcgcaggtgcgggagctggtgggcacggactcgctgacg
ctggccgccgactatcccgacgtcgcggcgctgcggacagcgttgtctcagcagggcgaa
cgctgggcgctggcgctcgacagcgaacgattactggcggcggttaaccagacgctacgc
cccatgacgcaccctttacaggacggcgatgaagtcgcctttttcccacccgttaccgga
ggataa
>fig|66271.11.peg.425
atggacacgcaaattcgggtcggtcccgcgccctttgcgatggcgcaggaataccagtgg
ctggcagggtgcgacgcagacggcgcggttgtcacgttcacgggcaaagtgcgcaatcac
aacctgggcgatgatgttgcggccctgacgctggaacattatcccggtatgaccgagaag
gcactgcaggaaattactgacgaagcgcgccagcgctggccgcttcagcgcgtctctgtc
atccaccgcattggtgaactgtttcccggcgatgagattgtctttgtcggcgtcaccagt
gcgcaccgcagcagcgcctttgccgctgcggaattcatcatggattacctgaaaacccgc
gccccgttctggaaacgggaaaccaccgggcagggcgatcgctgggtcgatgcacgcagc
agcgatcacgaggctgcgcagcgctgggattaa
>fig|66271.11.peg.426
atgtcaaaacgctggacacttatcgcactgagcctgctgctggccggctgcggtggcaat
aacacaccggctcaggtcagttcgccaggcgcccccacttcaccgacgctaaaagcgctg
gacagcggcgcggccgtgctgcagtcccggccgcccattgatgcgatcaatgcctatctg
gatggttttcatttctataacggcgacaagaacggccagatggaagcccatcactatgtg
acggtcctgaatgatgatgtgatgcaggcggtgatttatgacggtaatacgcgcgatgcg
cgcctgatgggcgtggaatatattatcagtgagcgtctgtaccgcaccctgcccgccgaa
gagaaaaaactgtggcacagtcatcagtacgaggtgaaatccggttcactggtcgcgccc
ggcctaccggccgtcgcagaaaaagcgctgatgacgcgcatcgtcaacacgtacgggaaa
acctggcatacctggcacaccgaccgcgacaagcaactgcccattggcattccggcgctg
atgatgggctttaccgccgacgggcaaatggatgcgcgcttgctggccgatcgcgaccgc
cgttttgacatcgacagtcaaaaaattcgtgctgaacgggcggatatcgtcgcacatccc
gtggtgcccggcgccaatgcctggcaggacggtgacgttattcagcttcggcgaggacaa
ggcggcggtgaacacgcgcacggcaacatgcagtttgctcccgccgaacagcgtggtacg
ccttaa
>fig|66271.11.peg.427
atgtcattcatttcattccccaaacgcctgacgttgctcgctatcctgatactggcgggc
tgtagcagcaaaaaaacaccagaagcgcccgccaggcaacctgaggatgtcaaagcgcag
attcagcgcctgctgcccgccggtgtcagcgataaatcaggctgggctgacgatatctat
acatcgttccgtacccagggcctgaccgccagcgacagtaatttgtgcgcggttattgcg
gtggcgggtcaggagtcaggatttgacgccaacggcaccgtacccggtatggcaaaaatc
gcctgggaggagatcgaccgccgggcggcgaaggtgcatgttccggcgtttttagtgcgc
accgcgctgttaatcaagtccagtaatggcgaaagctacgctgcgcggctggataaggcg
aaaagtgaaaaagatctgagcgccattttcgacgactttattgagatggtgcccatgggg
cagaagctgtttggcaacctcaaccctgttcataccggcggaccgatgcaggtgagtatt
gcgtttgcagaagcccatgccaaaggctatccatggccggttggcggttccattcgccgt
gaagttttcacgcgtcatggcggcgtctatttcggcacaatgcacctgctgggctatccg
gctgactacagcaagccgctttaccggttcgcggactacaatgcgggctggtacgccagc
cgcaatgcggcgttccaggcggcggtagcccgcgcgacagggatgaagctggcgctggat
ggcgatctgattcagtatggttcggacacgccaggatcgacggagctggcggtgcggacg
ctggcgaaacgcattgatatgagcaaccgcgaaatccgccacgatctggagcggggcgaa
aaggcggacttcagcgacagcgatctgtggaagcaggtttttacgctggcagacaagatg
gccggaaagcctttgccacgggaaatgttgccgggcatcagacttgaaagtcctaaaatt
acccgcaatttaaccacggcgtggtttgctcaacgcgtcgacagtcgttatcagcagtgc
ctgtcacgtcgataa
>fig|66271.11.peg.428
atggaccgatatccacagaatgattcaatagttcagcctgcatctcgtgggttgcaggct
tatatggcacaggtttatggctggatgacctgtggtttgttactcactgccttcgtctcc
tggtttgccgcgcgcacaccggcggtgatggagctggtgtttgcaaatcgcatcaccttc
ttcggcctgatcattgtgcaactggcgctggtgttcttcctctcaggtatggtgcatcgc
ctgagcggggccgtggcgacggggttattcatgctctattcggccctgaccgggctgacc
atggccagtatctttctggtgtacacttattcgtccattgccagcacgttcttcgtcacg
gccgggatgtttggtgccatgacgttctacggctacaccacaaaacgtgatttaagccgc
ctgggcagtctgctgtttatggcgctgattggtattctgctggcctcgctggtgaacttc
tggctgaaaagcccggcattgatgtgggccattacctacatcggtgtggtggtgtttgtc
ggtctgaccgcgtatgacacgcagaaactgaaaaatatcggtgagcagattgatgcgcgt
gacacggaaaacctgcgccgctactcaattatgggcgcgctgacgctctatcttgatttc
atcaacctgttcctgatgctgctgcgtatttttggcaaccgccgttaa
>fig|66271.11.peg.429
atggcaaacacgcacccacgctggaaactggcaaaaaaaatcctgaccgggctcttcttc
gtcgccgtcattgtgctgctggtgatctatgcacgcaaagtgaactgggatgacgtctat
aaggtcattgttaactacaaccgctttgtggtgctgaccgcggcggcactggttatcgtc
agttatctggtttacggctgctacgacctgattggtcgggcctactgtggtcataagctg
gccaaacgtcaggtgatgctggtgtcatttatctgctacgcctttaatctgacgctgagt
acctgggttggcggtgtcgctatgcgctaccggctctattcgcggctcggcctggacagt
gcgacgattacgcgcattttctccctcagcatcgccactaactggctgggctacatcctg
ctggcgggcgtgatcttcagcgcaggcctggttccgattcccggcggctggtttatcggc
gaaaccacactacggcttattggtgccgcgctgctggtgctcgtcgcgttttatctctgg
gcgtgcgcgttttctaaacgtcgtcgctggaaagtgaaagggcaaaccctgcagttgcct
tccctgcgcatggcgctgtttcagtttgccgtctcctgcgccaactggctggttatgggc
acgattatctggctgctgctgggccgggatgccggttatcccatggtgctgggcgtactg
ttaatcagtagtatcgcaggcgtaattattcatattccggcggggattggggtgcttgaa
gcggtattcgtggcgctgctgggcggcgagaacctttcacacgggaccatcatcgccgcg
ctgctggcttaccgcgtgctgtactttattttgccgttgctcctggcactggtgctgtat
ctggggctggagagccgcgcgaaacatatgcgccataagaacgagcagaagctacaaaaa
tcgtag
>fig|66271.11.peg.430
atgaattttgagtggcaagacggcaacaaactgcgcctgctggaaaacggggacgcattt
ttcccccgggtgtttggcgcaatttcacgtgccgaacacagcgtactgctggaaaccttt
atcctgttcgaagacgatgtgggcaacgccctgcacaaggtgctgctggcggcggcgcag
cgcggcgtcaaggtcgaaatgatggtcgatggctacggctcctccgagctgtcccagagt
tatatcaacagtctgacgcaggcgggcgtgcgctttatctattacgatccgcgtccgctg
atcatgggcatgcgaactaacgtctttcgccgtctgcaccgtaaaactgtggtcgtggac
ggcgttatcgcctttgtcggcggcatcaacttttccgccgagcactacacggattttggc
ccggaagccaaacaggattataccgtggaggtcaaaggtccggtggtcgccgacattacc
cgctacctgcaagaggcgattggcagtcaggccaccactcgccgctggtggggacagcgt
tcacatcgtccggccaaaaacaccctgcccggcgacgcgcaggtcctgtttgtctatcgc
gacaacgatcagcaccgggatgatattgagcagcattatctggacatgctgcgcaccgcc
aaacaggacgtcattatcgccaacgcctactttttccctggctaccgtttgcttaaggag
atgcgcaatgcggcacagcgcggcgtacgcgtgcgactgattgtgcagggtgagccggat
atgccgattgtgaaagtgggcgctgagctgctttataactatctggtggatgcgggcgtg
gaagtctatgaatattgccgccgaccgctgcatggcaaagtggcggtgaaagatcagcag
tgggctaccgttggctcaagcaatctcgatcccttgagtttgtccctcaatcttgaagcc
aacctgatcattcacgatcgcaactttaaccagacattacgcgataatcttgagcattta
ctggctgaagactgtcagcgcgtcgaagaggataagttaccaccacgcacctggtggcag
ctgacgaaaggcgttgtcgtgttccactttctgcgtcacttcccggctatcgccggctgg
ttaccggcgcatacgccaaagctggctcaggtggatccgccggttcagcccgaaatggag
acgcaagatcgcgtcgaagccaacaatgaaggagccaattcctga
>fig|66271.11.peg.431
atgccacaaatcaagcaaggattttcatttaaagtcctgacgattaatacccataaaggt
tttgccccgtttaaccgacgcttcatcttgcccgaattgcgtgaagcggtgcgcgcaacg
tcagcagatatcgtctttttgcaggaggtgatgggaacccatgacattcaccctctgcaa
catgaaaactggcctgatacctcccactacgagtttctggccgacacgatgtggaacgat
tttgcctatgggcgcaatgcggtttacccggaaggacatcatggcaacgccgtgctgtcg
cgttttcccattgctgagtacgacaatcgcgatgtttcaattgccgggagcgaaaatcgc
ggcatgttgcattgccagcttaccctgcccgatggccggggcacgctgcatgtcatctgt
gtgcacctggggctgaaagaggcgcaccgtcgtgcccagttggcgatgttaaacgacatg
gtgatggcgttacccgctgacgcacctgtcgtcgtcgccggtgactttaacgactggcag
gggcgagccaacaacatactgcaaaaaggggcgggactaaaagaggtctttagcctgaaa
agcggacgacctgcgcggacgtttccggcacgctttccccttctgcgactggatcgtatt
tacgtgcgcaatgcgacgatcagtcaaccctgggcattgccgcgtaaaccctggtcacac
ctttccgatcacgcgccgctggcggtggagatccatctatga
>fig|66271.11.peg.432
atgaaattgtcgaatcgctttcaaatcattaccggtcaaacctgggcccacatcgcgatg
cacctgctggtgattgccgcactggtctggggctggaaacataaagcactggtcgaagtg
tgcagtaccctggtggtggcctatgcagcggtgtttatcgccatgctgatcacgcagcgt
agtgcccgtttacgtaccctgggtgattacctggaagaagcgaccaccacgtactatttc
ggtgccgcgatgatgacgctgttcctggtgtcgcgcattttccacaacaacttactgtta
gccagccttggcgtggtgatgttgttggggcccgcgctggtgtcgttgctggcgaaagag
ccgacaggacgcattgagaaaaaacgcagctga
>fig|66271.11.peg.433
atgtcttttgactctctcggcctgagtgccgatattctgcgtgcggtagctgagcagggc
tacagcgaaccgacgcctgttcagcgccaggcgattcctgttgtgctgtccggccgcgat
ctgctggcaagtgcccagaccggcaccggcaaaaccgccgggtttaccttacctttatta
cagaaactgtccgcgaataccggaacagtgcgcggccgtcgtccggtgcgcgcgctgatt
ctgacaccgacccgtgaactggccgctcaggtcggtgaaaacgtcagcgactacagcaaa
tatcttccgctgcgttcgctggtggtgtttggcggcgtcagcatcaacccgcagatgatg
aagctgcgcggcggcgtcgatattctggtggccacgccgggccgtttactggatctggct
catcaaaacgccgttgacctgtctcaggttgaagtgctggtactggatgaagcggatcgc
atgctcgatatgggctttatccacgatatccgccgcgtactggccaaactgccagctaaa
cgtcagaacctgctgttctcggcgacgttctcagatgagatcaaaaccctggcagaaaaa
ctgctgcacaacccggagcaggttgaagtcgcgcgccgcaataccgcgtctgagcaggtt
tctcagcaggtgcattttgttgacaaaaagcgcaagcgggaactgctgtctcagctgatt
ggcgaaggtaactggcagcaggtgctggtctttacccgcaccaagcacggtgccaatcac
cttgccgaacagctgggcaaagacggcattacggccgccgccatccacggtaacaagagt
cagggcgcacgtacccgtgcactggccgacttcaaatccggcgcgattcgtgtgctggtt
gcgacggatatcgcggcccgcggtctggatattgaagaactgccgcacgtcgtgaactat
gaattgccaaacgtgcctgaagactacgtacaccgcattgggcgtaccggtcgtgccgcc
gcaacgggtgcagcgctgtcgctggtttgcatcgacgaacacaaactgttgcgtgatatt
gagcgcttgctgaagcgtgaaattccacgactggctgtgccgggctatgagccggatccc
agcatcaaagcggaaccgattgtgaacggccgccagtcaccgtcttcacgcggccgtggt
cgggggcagggcggacaaggtgccggcgcggcgcgtcctcaaggggacaagcgtgcgcag
ccgcgtcgtcagggacccgcagcgggccagtctgacaagcctgcgtctcgtccacgtcgg
cccgcgcctaaacgcagcggaaacgtctga
>fig|66271.11.peg.434
atgcgggttttactggcacccatggagggcgtactggattctctggtgcgccagctgttg
acggacgtaaacgactacgatttgtgcatcacggaatttttgcgcgtcgttgaccaactg
ctgccggtaaaatccttctatcgcctttgtcccgaactgcatcatgccagccggacgccg
tcgggtacgctggttcgtctgcaactgctgggtcagcatcccgagtggctggcggaaaac
gcggcccgcgcggttgagctgggctcgtggggcgtggatctgaactgcggttgcccgtcg
aagctggtcaacggcagcggcggcggggcgacgctgttaaaagatcccgacttaatctac
cgcgcggccaaagccatgcgggcagctgtacctgactccttgcccgttacggttaaggtg
cgcctgggctgggattccagcgcccgcagcatggaaattgcggatgcggtagcgcaggca
ggtgccagcgaactggtcgtccacggccgtaccaaagaagacggctaccgtgctgaggct
attaactggcaggcgattggcgagattcgtcggcgactgtctattccggttatcgcgaat
ggcgaaatctgggactggcaaagcgcccaggattgtctgcgaatcacaggctgtgatgcg
gtgatgattgggcgtggtgcgcttaacgtgcctaacctgagccgggtcgtcaaatacaat
gatgcgcccatggcctggccggaggtggtggtgctcctgcaacaatatacccggcttgaa
aaacagggtgatacgggcatgtaccatgtcgcacgtatcaaacagtggctgggctatttg
cgtaaagcctacgtcgaagcgggtgagctgttcgctgagattcgcgccttaaaaacctca
gccgatattgctacggcgattgaccgctatgcggcattacagcggcagacctgtcagttc
tcttcagcctcaccggaagtgagagcgggacagcgcggcgcttag
>fig|66271.11.peg.435
atggcaacacacgacaacagtttcaatcgcgacgcttttaatcagcgtttaatgcaggag
ttctatgacagctacgacgaagagctggagctggagctcgacgatctgcgctttagcgag
gccgcgcccacgggcagcgatgaaaaagcctggcgccgtcgttattttcgcgagctgctg
cagttgcagggcgagctggtgaagctacaggactgggtaatgcgcaccggccatcggctg
gtcattctgtttgagggccgcgatgcggccggtaaaggaggcgtgattaagcgcattacg
caacgccttaatccgcgcacctgccgggtggctgcgctgcccgcgcccaacgatcgtgaa
aaaacccagtggtactttcagcgttatatcgcgcatctgcccgccgcgggcgagatggtg
ctgtttgaccgcagctggtacaaccgggcaggcgtggagcgcgtcatgggattttgcagt
gatgccgacgtggcggagttttatcgcagcgtgcccgagtttgaaaaaatgctgacccgc
agcgggattcaaatcattaagtactggttttcgatcacggacgaggagcaggagctgcgc
ttcatgagccgtatccacgatcccctcaagcagtggaagctcagcccaatggatctggaa
agccgccgccgttgggaagattacacggaagcaaaagaagagatgctgagccgcacccat
attcaggaagccccttggtgggttgttcagggcgtagacaagaaacgggcgcgccttaac
tgcatcagccaccttttgcagcaggtgccttatgaagccgccccacacgacgaaatcatt
ctgccgccgcgtgaacgctcacaggactaccaccgcaacgaggtgccggaaaatatgatc
gtgccagaaaagtattga
>fig|66271.11.peg.436
atgagcgaaaacagtttatcctcttcaggcacgacgcagggacgtcccgatttcaacggc
aaaggcagccgcgcaaccaaaacggctttttatgtcctgttaatagccggtctggccttt
gccggatttaatctgtttcacgatgtggaaaaaactaacacgcccgtcaccagttatgtg
cctttctttctgctcggcctggcgctgctgattgcgctgggctttgaattcgttaacggg
tttcacgataccgccaacgcggtcgctacggtgatctacacgcattcgctgacgcccggt
gcggccgtcgtctggtcagggctgtgcaactttcttggcgtgatgctttccagcggcgtg
gtcgcgtttggcattatttcgcttctgcccgtcgaactcatcctgcaggccagcagcggc
aacggctttgccatgatttacgccctgctgttctcggcgattatctggaatctgggcacc
tggtactttggcctgccctcgtcgtcgtcacatactttaattggctcgattattggcgtg
ggtgtggcgaatgcgatgttgcatggtcgcagtggcctgagtggcgttgactgggatcag
gcgctgaaggtcggctatgccttactgctctcgcccgtcgtgggcttcgtctgcgccgcc
ctgctgctgtgggccatgaagctgttgattcgtaaccgccagttgtacgaagccccgcac
agcaacgagccgccgccggtctggattcgtggcctgctgattctgacctgcaccggcgtc
tcctttgctcacgggtcgaatgacgggcagaaagggatgggactcatcatgctgatcctg
gtcggcaccatgcccatcgcctatgcactgaaccgttcacttccgcccgagcaaatcccg
cgcgttgccgcactgagtgacgtgacggcgcgccagttactgcatattcaacctgccgcc
acgcccgccccggattcacgcaatgtgttgacggcctttgtcagcactgacacggtcaat
ccgaacgtcttgcccgcgcttggcatgacgttacgggatatcagcgaccagattcgccgc
tacggctcgatggacaatattccggcccagtccgtgaccaatacccgcaatcaaatgtac
ctggccgcagaatcgatcaagcacctgcaaaccgcccatgtctcgctccccgatgagacg
gcacgtaacctgaaggcggtgaaaacagagctggacagcgccacacgctttattccgatg
tgggtgaaggtggtggtggcaatcgcgttggggctgggcaccatggtgggctggcgacgt
attgtggtcaccgtgggtgagcgcatcggcaaaacccatctgacctatgcgcaagggacc
agcgccgaactggtggcaatggcgaccatcggcgcggccgatgcctttggtctgccggtc
tccacgacgcatgtgctctcatccggcgtggcgggcaccatggcggcgaaccgctctggc
ctgcagatgtccaccctgcgcaatcttgccgtcgcctggatattgacgctgccggtctcg
attttactttctgccctgctctacgggctgttcattcatatctga
>fig|66271.11.peg.437
gtgagaacaacgtctgtcgccatggcaatcctgtcagcatcatcaattaagatccacagc
ctgctgaagttttgttacagcaaaatgacctgtgccgcctggatcatttttttgtcataa
>fig|66271.11.peg.438
atggcgacagacgttgttctcaccccacaaaaacgtgattttgatgatgatgtggccgga
ctcatccatggttatcgcttttctcctgatgccctccctcaacgcctgaatgcccgtgaa
gcggtaaaactcggtgaacaccctcctgaagaaggctttctctggttacatatcaatctg
aatcacgcgcgggcacagcactgggtgcagggccactttcaggttgatgatgattttttt
gacgagatccattccgcctcgccgcgcacccggttagcggaacaaagcaatgccttgctg
gcggtactgaacgacgtcacgctgagccaggaaaatcgcagtacgcaaaatgcgaccctg
tggatctggtgccgtcataatctggtcgtgagtgcacgttatcgctcgtcagtgatgatc
gaaaagatgcagcaggggctggcgaagcataattttcccagtgcggaggccctgttactt
tacctgctcggtgaacaggagttgcagctggaactggtggtgcgtcgcatcagccaggta
gtcgataacattgaagagcgtttattaagtccggcaatcaaggccaaccgcagtgagctg
gggcattaccggcgcatgctgctgcgcattcagcgcctgctggcacccgaaccggcggcg
ctgttccggttgcttaaccgcccacccgcctggctcaaccgcgacacgctccgcgagctg
cgggcgttcacggaagaatttagcgtggtgctgaacgacctggccagtctgatggagcgc
atccgtctgctgcaggaggaaattgcagcacggttgatggagcagagtaaccggacactt
tatctgctgaccgtgattacggtgcttgcactgccgattaacattgtggcgggatttttt
ggtatgaacgtgggcggcattccgctggcgtcgaatccgcacgggtttttactgctggtt
ctgatcgttctggccttcacgctgctggccggctggctgagttttcgccgcccatccaga
tag
>fig|66271.11.peg.439
atgaaaaaaagcattcgcgcgttcgcttcacttgcattggctttggcggcattcagtcag
tcagcccttgcggttgtttatcccttaccgccggcgaacagccgtctgaccgggcaaaac
attgagattacgattcctcaggacagtaaactgcctctggaagcttttgcagcacagttc
cagatgggcctcagcaatatgctggaagccaatccgggtgttgacgtttatctgcctaag
cctggcagcaaactgattatccctcagcagttactcctgcctgacgccccgcgtgaaggc
atcgtgattaacagtgctgaaatgcgtctttattactacccgaaaggcacgaaaaccgtg
gtcgttctgcctatcggtattggtgagctgggtaaagatacgccgctgaactggaccaca
accgttcaacgtaaaaaagatggcccgacctggacgcctaccaaagcgatgcacgctgaa
tatgcatcacgtggcgaaaatctgccggctgtgttcccggcaggcccggataacccaatg
gggctgtatgcgctctacattgggcgtctgtacgccattcacggcaccaacgccaacttt
ggtatcggcctgcgcgtcagccacggctgtgtccgcctgcgtgccgatgatatcaaatgg
ctgttcgatcacgtgccagttggcacgcgcgtgcagtttatcaaccagccggtgaaagcg
tctgttgagccagacggttcacgctggatggaagtgcataatccgctgtcgaccacggaa
gagcagtttaactctcgtgaactggtgccgattacgctgactcaggcggttggcaaagta
ctggtagacggtagcgtgaatcagtctcaggttgataaggccatccagaaccgctctggt
atgcctgtacaggttaatgcgccagaaaacagcgtggcccctgcgcctgttcccttcaac
gaaggtgaagatgctgagccgaaggaagagcccatgacgccagtgatgtcgcagcctgct
aacccggtcgcggtccagtcagagcccgcgccgcaacaggctcaacctgtgcagccttcg
cagccgcagccagagcaaccacagcagtcgcaacctgcccagccacagccggcgcagtaa
>fig|66271.11.peg.440
atgagtaaggttaaacgcaagattgacgatcatggtgtcataggtgatctccgcacctgt
gcgctggtcgcaaacgatggcacgatcgactatctctgctggccggagctggacagcccg
tcggtgttttcggccttactggacagtgacgaagcgggcctgttttcaatcgcacccgag
tggcaaaacgcccgtcggcaacaaatttacctgccggataccaatattctgcaaacgcgc
tggctggccgaagaaggcgtggccgaaattactgactacatgcccatctgcgatcgtcag
gacaaactgccacgcattatccgccgtgtgaaaatggtgcggggtcaggcccggtttaac
atggtctgttcgcctcgccatgattacgcccgcgcggaaacccgcgccgagattcagcgc
ggttgtatcgattttcatgcgacggatcagccctcgcttcggctggccgccacggtcgtg
atgaccctggaaggtaatagcgccaccgccagtttcgagttaaaagcgggcgaacacgcc
gaatttgaattcggcagcgtaaatgacgcacacgttgaaaaactggcgaccgcgaactgt
ttcgaagagacgctgagctactggcgtgagtggagttgccacagcacctatcgtggccgc
tggcaggaaatggtccagcgctcagccttggtgctgaagctgctgacctcctggcagcac
ggctccattgccgccgccgcaacctttggcctgccggaggagctggggggcgaacgtaac
tgggattaccgtgcctcctggatacgcgatgcgtccttcagcatgtacgcgctgatgcgc
ctgggctacgtggatgaggccaagcacttcaccgaatgggttggtcgctgtgtggaaaac
agccatcatgacgagatgcgtttacaggtgatgtatcgtctggacagcagcacggaactg
caggaaatgtcgctgctcaacctgtccggctatgccgattcctgcccggtcaggataggc
aacgatgcctggcaacagaaacaactggatatctatggcgaactgatggacgccatttac
cttgccaataaatatggtgaagccatctctcaacggggctggaaccatgtctcagagatg
ctggactggctctgtgataactggcatcagccggatgcgggcatctgggaaatgcgcggt
gaaccggagcacttcctgcattcccgtttgatgtgctgggtggccatggatcgcgggctg
cgtcttggcatgaaacgttccctgccgatgccttatgagcggtgggaccgtacccggcgc
gagattcgcgacgatatctggaaaaacttctggaacagcgaacgtggccattttgtttcg
acccgccatggcgactacctggatgcctccatgctgctgatgccgctggtgcgttttgtc
ggcgcaaccgatcctgactggattgccacgctggatgccatcaaggcgaatctggtcagc
gatgggatggtgcgccgctataacatccatgaaaccccggcggacgggctcactggcgga
gaaggttcatttggtgcctgctcgttctggtacgtcgaatgtctggcacgtgccggacgc
gtacgcgaagcccattttgagttcgagaaattactgagctacgctaatccgttggggtta
tatgccgaagagttcgacagccacggccaggcattaggcaatatgccgcaggcgttgacg
catctcgccctgattagcgccgcctttttcctgaaccgcaagctaaacggagatgtcacg
ttatggcagccgtag
>fig|66271.11.peg.441
atgacagcaccccaacgaaaagtggccattgtgaccgcatcggattcgggcatcggcagc
cgttgtgctgagatgttagccgaacagggctttgatattggcatcacctggcgttcagac
gaggaaggcgcacagcggaccgcccgtcgggtagaagagaccggacaacgggcagagacg
attcagctcgatctggccgatccgccagaaggcggcaaggtattgcagcagttgatcgac
aaactgggccgtatcgatgtgctggtcaacaatgccggggcaaattttaaagccgacttt
atggacgtgacctgggaagactggcgtaaaaccttcagcgtggatgtcgatggcgtcttt
atctgtgggcaggtggcggcacgtaacatgatcaaacaagggcagggcggacgcatcatc
aacatcacctctgtgcacgagcatacgcccctgccgggctcagtggcctataccgcggca
aaacatgcggcaggcggcctgaccaaatcgatggcgctgagtctgctgccccacaatatt
ctggtcaatgcggtcgccccgggggcgattgcgacgccgatgaacaagatgtccgacgcg
gatgagcacaacgtaaaaatgccggaaattcctgccggccgccctggcgatacgcacgaa
attgccagtatggtagcctggctgagttccgagtgggcgacctataccaccggtcagtcg
tttattatcgacggcggctttatgctggccaacccgcagtttaaaggctactga
>fig|66271.11.peg.442
ttgcatttggatatcaatgggttaattacgcagtacggctatcttgcgctgtttattggc
tgtattgccgagggcgaaacgtttttgctgctgggcggggttgccgctcacgaagggcta
ctgcactacagtggcgtcgtactggcggcgatggcgggcggcgtggtgggcgatcagatg
ctctactggattggccggcgttttggtacccgcattttgcgacgttttaaaaaacatcag
gataaagtggtgaaggcgaaccgcctgattaagcgtcgtcccagcctgttcgtgattggc
gcacgttttatgtatggctttcgtattattgggccgatcattattggcgcaagccgcctg
aagccgctgaagttttttctcctcaacgtcaccggggcggctgtctgggcactgctgttt
gttacgctcggctattttgcaggcggcattatcgccccctggctgcataaactcgaccaa
cactttaaacacctgctatggctgggcgcggcggtggtctttgcgtttgtgctgcgctgg
gcgattcgccgctggaatcatcaccgggccgatcagtag
>fig|66271.11.peg.443
atgaaccatgtctggggtttgttagcgcatccgaaccaggaaatgcgcactatcaagcaa
gagaacgaaacggtttcgcaccattacactcaccacgtgctgctgatggccgctgtaccg
gtgatctgcgccatgattggcaccactcagtcaggctggaacctgggagaagggcaatat
gtgcagcttaatttgctgacggcgttgggcctggggattctgttctatctggtgatcctg
ggcggcgtcgccgttatggggcgggtgattcactggatggcgcgtgactatccccatcgt
cccagcatggggcgctgcaccgtatttgcgggctatgtcgccacgcccctgtttttgagc
ggccttgtcgcgctttatccgctggtctggctatgtgtgctggcggcagcgctggcgctc
ctgtataccgggtatctgctgtatgtcggcattccgctgtttctgaatatcgaccgtgac
gaaagtctgcgtttttccagttcaacactggctattggtgtgctggtcttcgaagtgcta
ctggctctgaccgtggtgttatggggctatggcccgcgtctgttttaa
>fig|66271.11.peg.444
ttgcaggcatcgtggaaaaaagacccggttaagattgtgcgctgtgtaaacacaggccgc
caacgcctgaacaggcagagcgcgggctggccgcagcatcatacgctgaagtcagggaat
tttcctggtgagattgtttctgagcgttaa
>fig|66271.11.peg.445
atgcctgcaaaaattcgcttttcactgttgtcgctggcgctgctcgtttccgggcaggtt
tttacccttccagcacaggcgaccaccacgttgtcgcagatggccccgattgctcagccg
caaatcgcctcagggagcgccctgattgtcgatctgaccaatggtaaagtcctgttctcc
agtcacccggatcgggtgcgccccatcgcgtccatcacgaagttaatgacggccatggtg
gtactggatgcgcaccagccgatgaacgagatggtgaaggtcgatatcagccagaccccc
gagatgcgtggtgtgttttcgcgcgtcaaactgaacagcgaaattagtcgccgcagtatg
ctgatgctggcgctgatgtcctcggaaaaccgcgcggcagccagtctggctcacgcttat
ccgggcgggtacgatgcttttatccgggcaatgaatgccaaggcgcgcgcgctcggcatg
atgcacacgcattacgttgaacccacgggcctctctatcaaaaacgtgtccagcgcccag
gatctggtgaagctgctgaaagcgacgcgtgaatatccgcttctgggtgagctcagcacg
accaaagaagaaaccgccgtgtttgcccatccgagttatgcgctgccgttccgcaatacc
aatcacctggtgtataaaaatggctggcatatccagttaacgaaaacgggttacaccgat
caggcggggcactgtctggtcatgcggacgatgattaagaaccgcccggtcgcgctggtg
gtactcgatgcgtttggcaaatatacccatttcgccgatgcgaatcgtctgcgcgactgg
ctggaaaccggcaaggctgcgccggttccggcggctgcgctggcctataaaaaacaaaaa
gcggatgaggttgccagcaacgcagccagtggggccgctgtagagtaa
>fig|66271.11.peg.446
atgctcaagttacgttcatttagtgttctgatttttttcgcgttgatgacgctcgcaccc
gcgctgagttttgccgacgatgcgacgcaagccacgcagcaaaccgacgacaaacccaag
gtggatgcctctgtcgagctgccgaaaatgcagaagatcctcgataaaattaaaagccag
gtctccgttgaaagcgacgaaaataagctcagtcgtctgaatgagatggcgctggagcta
tcaggcaatacggatacgcttgcgcaggcgttacagcccgatcgtcaacaactggaagcg
cagctggccgtgctcggtccggcacctaaaccggaaagcggcgtcaaagagacaccagac
[truncated: 3,354,839 more chars]
